# Supplementary material for: Edible Oil-Based Extraction of Cannabis sativa L. Roots: Effect of Solvent and Temperature on Friedelin Yield and Antioxidant Activity
Source: Molecules. 2026 Apr 29;31(9):1473. doi: 10.3390/molecules31091473 (PMC13165115; doi:10.3390/molecules31091473)
Supplement: Supplementary file 1 [file molecules-31-01473-s001.zip]

Archive with 6,736 entries (6,634 files):
- Python scripts for ANOVA/
- Python scripts for ANOVA/ABTS results.xlsx
- Python scripts for ANOVA/ANOVA test ABTS data.py
- Python scripts for ANOVA/ANOVA test antioxidant data.py
- Python scripts for ANOVA/ANOVA test b carotene data.py
- Python scripts for ANOVA/anova_results_abts.xlsx
- Python scripts for ANOVA/anova_results_antioxidant.xlsx
- Python scripts for ANOVA/anova_results_b_carotene.xlsx
- Python scripts for ANOVA/B-Carotene results.xlsx
- Python scripts for ANOVA/DPPH results.xlsx
- Python scripts for ANOVA/tempCodeRunnerFile.py
- Python scripts for ANOVA/tempCodeRunnerFile.python
- Python scripts for ANOVA/testing ANOVA assumptions Friedelin extraction data.py
- Python scripts for ANOVA/testing Homogeneity of Variances assumption ABTS data.py
- Python scripts for ANOVA/testing Homogeneity of Variances assumption antioxidant data.py
- Python scripts for ANOVA/testing Homogeneity of Variances assumption b carotene data.py
- Python scripts for ANOVA/testing independence assumption ABTS data.py
- Python scripts for ANOVA/testing independence assumption antioxidant data.py
- Python scripts for ANOVA/testing independence assumption b carotene data.py
- Python scripts for ANOVA/testing normality assumption ABTS data.py
- Python scripts for ANOVA/testing normality assumption antioxidant data.py
- Python scripts for ANOVA/testing normality assumption b carotene data.py
- Python scripts for Figures/
- Python scripts for Figures/2D Friedelin concentration.py
- Python scripts for Figures/2D hydroxylated derivative concentration.py
- Python scripts for Figures/3D Friedelin concentration.py
- Python scripts for Figures/3D hydroxylated derivative concentration.py
- Python scripts for Figures/absorbance and %DPPH quenched.py
- Python scripts for Figures/ABTS results.py
- Python scripts for Figures/AUC for oils with and without extracts.py
- Python scripts for Figures/B carotene results.py
- Python scripts for Figures/data/
- Python scripts for Figures/data/ABTS calculations.xlsx
- Python scripts for Figures/data/B-Carotene calculations.xlsx
- Python scripts for Figures/data/DPPH calculations NEW for ANOVA.xlsx
- Python scripts for Figures/data/GC results.xlsx
- Python scripts for Figures/data/particle_size.xlsx
- Python scripts for Figures/main.ipynb
- Python scripts for Figures/particle diameter and length.py
- Python scripts for Figures/RDSC average values.py
- Python scripts for Figures/standard curve for ABTS.py
- Python scripts for Figures/standard curve Trolox.py
- Python scripts for Figures/tempCodeRunnerFile.py
- Python scripts for Figures/tempCodeRunnerFile.python
- Raw data ABTS/
- Raw data ABTS/dilution ABTS 1.spc
- Raw data ABTS/dilution ABTS 1.txt
- Raw data ABTS/dilution ABTS 10.spc
- Raw data ABTS/dilution ABTS 10.txt
- Raw data ABTS/dilution ABTS 11.spc
- Raw data ABTS/dilution ABTS 11.txt
- Raw data ABTS/dilution ABTS 2.spc
- Raw data ABTS/dilution ABTS 2.txt
- Raw data ABTS/dilution ABTS 3.spc
- Raw data ABTS/dilution ABTS 3.txt
- Raw data ABTS/dilution ABTS 4.spc
- Raw data ABTS/dilution ABTS 4.txt
- Raw data ABTS/dilution ABTS 5.spc
- Raw data ABTS/dilution ABTS 5.txt
- Raw data ABTS/dilution ABTS 6.spc
- Raw data ABTS/dilution ABTS 6.txt
- Raw data ABTS/dilution ABTS 7 op2.spc
- Raw data ABTS/dilution ABTS 7 op2.txt
- Raw data ABTS/dilution ABTS 7.spc
- Raw data ABTS/dilution ABTS 7.txt
- Raw data ABTS/dilution ABTS 8.spc
- Raw data ABTS/dilution ABTS 8.txt
- Raw data ABTS/dilution ABTS 9.spc
- Raw data ABTS/dilution ABTS 9.txt
- Raw data ABTS/dilution ABTS NUEVA 1.spc
- Raw data ABTS/dilution ABTS NUEVA 1.txt
- Raw data ABTS/dilution ABTS NUEVA 2.spc
- Raw data ABTS/dilution ABTS NUEVA 2.txt
- Raw data ABTS/dilution ABTS NUEVA 3.spc
- Raw data ABTS/dilution ABTS NUEVA 3.txt
- Raw data ABTS/test/
- Raw data ABTS/test/blank 1.spc
- Raw data ABTS/test/blank 1.txt
- Raw data ABTS/test/blank 2.spc
- Raw data ABTS/test/blank 2.txt
- Raw data ABTS/test/blank 3.spc
- Raw data ABTS/test/blank 3.txt
- Raw data ABTS/test/GSO - 1.spc
- Raw data ABTS/test/GSO - 1.txt
- Raw data ABTS/test/GSO - 2.spc
- Raw data ABTS/test/GSO - 2.txt
- Raw data ABTS/test/GSO - 3.spc
- Raw data ABTS/test/GSO - 3.txt
- Raw data ABTS/test/GSO 50 - 1.spc
- Raw data ABTS/test/GSO 50 - 1.txt
- Raw data ABTS/test/GSO 50 - 2.spc
- Raw data ABTS/test/GSO 50 - 2.txt
- Raw data ABTS/test/GSO 50 - 3.spc
- Raw data ABTS/test/GSO 50 - 3.txt
- Raw data ABTS/test/GSO 70 - 1.spc
- Raw data ABTS/test/GSO 70 - 1.txt
- Raw data ABTS/test/GSO 70 - 2.spc
- Raw data ABTS/test/GSO 70 - 2.txt
- Raw data ABTS/test/GSO 70 - 3.spc
- Raw data ABTS/test/GSO 70 - 3.txt
- Raw data ABTS/test/GSO 90 - 1.spc
- Raw data ABTS/test/GSO 90 - 1.txt
- Raw data ABTS/test/GSO 90 - 2.spc
- Raw data ABTS/test/GSO 90 - 2.txt
- Raw data ABTS/test/GSO 90 - 3.spc
- Raw data ABTS/test/GSO 90 - 3.txt
- Raw data ABTS/test/HSO - 1.spc
- Raw data ABTS/test/HSO - 1.txt
- Raw data ABTS/test/HSO - 2.spc
- Raw data ABTS/test/HSO - 2.txt
- Raw data ABTS/test/HSO - 3.spc
- Raw data ABTS/test/HSO - 3.txt
- Raw data ABTS/test/HSO 50 - 1.spc
- Raw data ABTS/test/HSO 50 - 1.txt
- Raw data ABTS/test/HSO 50 - 2.spc
- Raw data ABTS/test/HSO 50 - 2.txt
- Raw data ABTS/test/HSO 50 - 3.spc
- Raw data ABTS/test/HSO 50 - 3.txt
- Raw data ABTS/test/HSO 70 - 1.spc
- Raw data ABTS/test/HSO 70 - 1.txt
- Raw data ABTS/test/HSO 70 - 2.spc
- Raw data ABTS/test/HSO 70 - 2.txt
- Raw data ABTS/test/HSO 70 - 3.spc
- Raw data ABTS/test/HSO 70 - 3.txt
- Raw data ABTS/test/HSO 90 - 1.spc
- Raw data ABTS/test/HSO 90 - 1.txt
- Raw data ABTS/test/HSO 90 - 2.spc
- Raw data ABTS/test/HSO 90 - 2.txt
- Raw data ABTS/test/HSO 90 - 3.spc
- Raw data ABTS/test/HSO 90 - 3.txt
- Raw data ABTS/test/MCT - 1.spc
- Raw data ABTS/test/MCT - 1.txt
- Raw data ABTS/test/MCT - 2.spc
- Raw data ABTS/test/MCT - 2.txt
- Raw data ABTS/test/MCT - 3.spc
- Raw data ABTS/test/MCT - 3.txt
- Raw data ABTS/test/MCT 50 - 1.spc
- Raw data ABTS/test/MCT 50 - 1.txt
- Raw data ABTS/test/MCT 50 - 2.spc
- Raw data ABTS/test/MCT 50 - 2.txt
- Raw data ABTS/test/MCT 50 - 3.spc
- Raw data ABTS/test/MCT 50 - 3.txt
- Raw data ABTS/test/MCT 70 - 1.spc
- Raw data ABTS/test/MCT 70 - 1.txt
- Raw data ABTS/test/MCT 70 - 2.spc
- Raw data ABTS/test/MCT 70 - 2.txt
- Raw data ABTS/test/MCT 70 - 3.spc
- Raw data ABTS/test/MCT 70 - 3.txt
- Raw data ABTS/test/MCT 90 - 1.spc
- Raw data ABTS/test/MCT 90 - 1.txt
- Raw data ABTS/test/MCT 90 - 2.spc
- Raw data ABTS/test/MCT 90 - 2.txt
- Raw data ABTS/test/MCT 90 - 3.spc
- Raw data ABTS/test/MCT 90 - 3.txt
- Raw data ABTS/test/Trolox 100 - 1.spc
- Raw data ABTS/test/Trolox 100 - 1.txt
- Raw data ABTS/test/Trolox 100 - 2.spc
- Raw data ABTS/test/Trolox 100 - 2.txt
- Raw data ABTS/test/Trolox 100 - 3.spc
- Raw data ABTS/test/Trolox 100 - 3.txt
- Raw data ABTS/test/Trolox 20 - 1.spc
- Raw data ABTS/test/Trolox 20 - 1.txt
- Raw data ABTS/test/Trolox 20 - 2.spc
- Raw data ABTS/test/Trolox 20 - 2.txt
- Raw data ABTS/test/Trolox 20 - 3.spc
- Raw data ABTS/test/Trolox 20 - 3.txt
- Raw data ABTS/test/Trolox 200 - 1.spc
- Raw data ABTS/test/Trolox 200 - 1.txt
- Raw data ABTS/test/Trolox 200 - 2.spc
- Raw data ABTS/test/Trolox 200 - 2.txt
- Raw data ABTS/test/Trolox 200 - 3.spc
- Raw data ABTS/test/Trolox 200 - 3.txt
- Raw data ABTS/test/Trolox 300 - 1.spc
- Raw data ABTS/test/Trolox 300 - 1.txt
- Raw data ABTS/test/Trolox 300 - 2.spc
- Raw data ABTS/test/Trolox 300 - 2.txt
- Raw data ABTS/test/Trolox 300 - 3.spc
- Raw data ABTS/test/Trolox 300 - 3.txt
- Raw data ABTS/test/Trolox 40 - 1.spc
- Raw data ABTS/test/Trolox 40 - 1.txt
- Raw data ABTS/test/Trolox 40 - 2.spc
- Raw data ABTS/test/Trolox 40 - 2.txt
- Raw data ABTS/test/Trolox 40 - 3.spc
- Raw data ABTS/test/Trolox 40 - 3.txt
- Raw data ABTS/test/Trolox 400 - 1.spc
- Raw data ABTS/test/Trolox 400 - 1.txt
- Raw data ABTS/test/Trolox 400 - 2.spc
- Raw data ABTS/test/Trolox 400 - 2.txt
- Raw data ABTS/test/Trolox 400 - 3.spc
- Raw data ABTS/test/Trolox 400 - 3.txt
- Raw data ABTS/test/Trolox 500 - 1.spc
- Raw data ABTS/test/Trolox 500 - 1.txt
- Raw data ABTS/test/Trolox 500 - 2.spc
- Raw data ABTS/test/Trolox 500 - 2.txt
- Raw data ABTS/test/Trolox 500 - 3.spc
- Raw data ABTS/test/Trolox 500 - 3.txt
- Raw data ABTS/test/Trolox 60 - 1.spc
- Raw data ABTS/test/Trolox 60 - 1.txt
- Raw data ABTS/test/Trolox 60 - 2.spc
- Raw data ABTS/test/Trolox 60 - 2.txt
- Raw data ABTS/test/Trolox 60 - 3.spc
- Raw data ABTS/test/Trolox 60 - 3.txt
- Raw data ABTS/test/Trolox 600 - 1.spc
- Raw data ABTS/test/Trolox 600 - 1.txt
- Raw data ABTS/test/Trolox 600 - 2.spc
- Raw data ABTS/test/Trolox 600 - 2.txt
- Raw data ABTS/test/Trolox 600 - 3.spc
- Raw data ABTS/test/Trolox 600 - 3.txt
- Raw data ABTS/test/Trolox 80 - 1.spc
- Raw data ABTS/test/Trolox 80 - 1.txt
- Raw data ABTS/test/Trolox 80 - 2.spc
- Raw data ABTS/test/Trolox 80 - 2.txt
- Raw data ABTS/test/Trolox 80 - 3.spc
- Raw data ABTS/test/Trolox 80 - 3.txt
- Raw data b-Carotene/
- Raw data b-Carotene/final absorbances/
- Raw data b-Carotene/final absorbances/Blank 1.spc
- Raw data b-Carotene/final absorbances/Blank 1.txt
- Raw data b-Carotene/final absorbances/Blank 2.spc
- Raw data b-Carotene/final absorbances/Blank 2.txt
- Raw data b-Carotene/final absorbances/Blank 3.spc
- Raw data b-Carotene/final absorbances/Blank 3.txt
- Raw data b-Carotene/final absorbances/GSO - 1.spc
- Raw data b-Carotene/final absorbances/GSO - 1.txt
- Raw data b-Carotene/final absorbances/GSO - 2.spc
- Raw data b-Carotene/final absorbances/GSO - 2.txt
- Raw data b-Carotene/final absorbances/GSO - 3.spc
- Raw data b-Carotene/final absorbances/GSO - 3.txt
- Raw data b-Carotene/final absorbances/GSO 50 - 1.spc
- Raw data b-Carotene/final absorbances/GSO 50 - 1.txt
- Raw data b-Carotene/final absorbances/GSO 50 - 2.spc
- Raw data b-Carotene/final absorbances/GSO 50 - 2.txt
- Raw data b-Carotene/final absorbances/GSO 50 - 3.spc
- Raw data b-Carotene/final absorbances/GSO 50 - 3.txt
- Raw data b-Carotene/final absorbances/GSO 70 - 1.spc
- Raw data b-Carotene/final absorbances/GSO 70 - 1.txt
- Raw data b-Carotene/final absorbances/GSO 70 - 2.spc
- Raw data b-Carotene/final absorbances/GSO 70 - 2.txt
- Raw data b-Carotene/final absorbances/GSO 70 - 3.spc
- Raw data b-Carotene/final absorbances/GSO 70 - 3.txt
- Raw data b-Carotene/final absorbances/GSO 90 - 1R.spc
- Raw data b-Carotene/final absorbances/GSO 90 - 1R.txt
- Raw data b-Carotene/final absorbances/GSO 90 - 2.spc
- Raw data b-Carotene/final absorbances/GSO 90 - 2.txt
- Raw data b-Carotene/final absorbances/GSO 90 - 3.spc
- Raw data b-Carotene/final absorbances/GSO 90 - 3.txt
- Raw data b-Carotene/final absorbances/HSO - 1.spc
- Raw data b-Carotene/final absorbances/HSO - 1.txt
- Raw data b-Carotene/final absorbances/HSO - 2.spc
- Raw data b-Carotene/final absorbances/HSO - 2.txt
- Raw data b-Carotene/final absorbances/HSO - 3.spc
- Raw data b-Carotene/final absorbances/HSO - 3.txt
- Raw data b-Carotene/final absorbances/HSO 50 - 1.spc
- Raw data b-Carotene/final absorbances/HSO 50 - 1.txt
- Raw data b-Carotene/final absorbances/HSO 50 - 2.spc
- Raw data b-Carotene/final absorbances/HSO 50 - 2.txt
- Raw data b-Carotene/final absorbances/HSO 50 - 3.spc
- Raw data b-Carotene/final absorbances/HSO 50 - 3.txt
- Raw data b-Carotene/final absorbances/HSO 70 - 1.spc
- Raw data b-Carotene/final absorbances/HSO 70 - 1.txt
- Raw data b-Carotene/final absorbances/HSO 70 - 2.spc
- Raw data b-Carotene/final absorbances/HSO 70 - 2.txt
- Raw data b-Carotene/final absorbances/HSO 70 - 3.spc
- Raw data b-Carotene/final absorbances/HSO 70 - 3.txt
- Raw data b-Carotene/final absorbances/HSO 90 - 1.spc
- Raw data b-Carotene/final absorbances/HSO 90 - 1.txt
- Raw data b-Carotene/final absorbances/HSO 90 - 2.spc
- Raw data b-Carotene/final absorbances/HSO 90 - 2.txt
- Raw data b-Carotene/final absorbances/HSO 90 - 3.spc
- Raw data b-Carotene/final absorbances/HSO 90 - 3.txt
- Raw data b-Carotene/final absorbances/MCT - 1.spc
- Raw data b-Carotene/final absorbances/MCT - 1.txt
- Raw data b-Carotene/final absorbances/MCT - 2.spc
- Raw data b-Carotene/final absorbances/MCT - 2.txt
- Raw data b-Carotene/final absorbances/MCT - 3.spc
- Raw data b-Carotene/final absorbances/MCT - 3.txt
- Raw data b-Carotene/final absorbances/MCT 50 - 1.spc
- Raw data b-Carotene/final absorbances/MCT 50 - 1.txt
- Raw data b-Carotene/final absorbances/MCT 50 - 2.spc
- Raw data b-Carotene/final absorbances/MCT 50 - 2.txt
- Raw data b-Carotene/final absorbances/MCT 50 - 3.spc
- Raw data b-Carotene/final absorbances/MCT 50 - 3.txt
- Raw data b-Carotene/final absorbances/MCT 70 - 1.spc
- Raw data b-Carotene/final absorbances/MCT 70 - 1.txt
- Raw data b-Carotene/final absorbances/MCT 70 - 2.spc
- Raw data b-Carotene/final absorbances/MCT 70 - 2.txt
- Raw data b-Carotene/final absorbances/MCT 70 - 3.spc
- Raw data b-Carotene/final absorbances/MCT 70 - 3.txt
- Raw data b-Carotene/final absorbances/MCT 90 - 1.spc
- Raw data b-Carotene/final absorbances/MCT 90 - 1.txt
- Raw data b-Carotene/final absorbances/MCT 90 - 2.spc
- Raw data b-Carotene/final absorbances/MCT 90 - 2.txt
- Raw data b-Carotene/final absorbances/MCT 90 - 3.spc
- Raw data b-Carotene/final absorbances/MCT 90 - 3.txt
- Raw data b-Carotene/final absorbances/Trolox 1 - 1.spc
- Raw data b-Carotene/final absorbances/Trolox 1 - 1.txt
- Raw data b-Carotene/final absorbances/Trolox 1 - 2.spc
- Raw data b-Carotene/final absorbances/Trolox 1 - 2.txt
- Raw data b-Carotene/final absorbances/Trolox 1 - 3.spc
- Raw data b-Carotene/final absorbances/Trolox 1 - 3.txt
[truncated: 6,436 more entries]
