# Supplementary material for: Edible Oil-Based Extraction of Cannabis sativa L. Roots: Effect of Solvent and Temperature on Friedelin Yield and Antioxidant Activity
Source: Molecules. 2026 Apr 29;31(9):1473. doi: 10.3390/molecules31091473 (PMC13165115; doi:10.3390/molecules31091473)
Supplement: Supplementary file 1 [file molecules-31-01473-s001.zip › Python scripts for ANOVA/ANOVA test ABTS data.py]

import pandas as pd
import numpy as np
import statsmodels.api as sm
from statsmodels.formula.api import ols

# --- 1. Load data from Excel file
df = pd.read_excel("ABTS results.xlsx")

# 2. Reshape from wide to long format
df_long = df.melt(id_vars=['Solvent', 'Temp'], 
                value_vars=['Trial 1', 'Trial 2', 'Trial 3'],
                var_name='Trial', value_name='TEAC')

# 3. Run Two-Way ANOVA with replication (interaction model)
model = ols('TEAC ~ C(Solvent) + C(Temp) + C(Solvent):C(Temp)', data=df_long).fit()
anova_table = sm.stats.anova_lm(model, typ=2)

# 4. Display ANOVA table
print("Two-Way ANOVA With Replication:")
print(anova_table)

# 5. Save ANOVA table and Tukey HSD to an Excel file
with pd.ExcelWriter("anova_results_abts.xlsx") as writer:
    anova_table.to_excel(writer, sheet_name='ANOVA Table')

from statsmodels.stats.multicomp import pairwise_tukeyhsd
import matplotlib.pyplot as plt

# Tukey HSD test on Solvent effect
tukey = pairwise_tukeyhsd(endog=df_long['TEAC'],     # Dependent variable
                        groups=df_long['Solvent'],   # Grouping variable (Solvent)
                        alpha=0.05)                  # Significance level

# Print summary
print(tukey.summary())

# Save Tukey summary to the same Excel file
with pd.ExcelWriter("anova_results_abts.xlsx", mode='a', engine='openpyxl') as writer:
    tukey_data = pd.DataFrame(tukey.summary().data[1:], columns=tukey.summary().data[0])
    tukey_data.to_excel(writer, sheet_name='Tukey HSD', index=False)
