# Supplementary material for: Edible Oil-Based Extraction of Cannabis sativa L. Roots: Effect of Solvent and Temperature on Friedelin Yield and Antioxidant Activity
Source: Molecules. 2026 Apr 29;31(9):1473. doi: 10.3390/molecules31091473 (PMC13165115; doi:10.3390/molecules31091473)
Supplement: Supplementary file 1 [file molecules-31-01473-s001.zip › Python scripts for ANOVA/anova_results_abts.xlsx]

## Sheet: ANOVA Table
	sum_sq	df	F	PR(>F)
C(Solvent)	614886	2	258.918	5.44704e-14
C(Temp)	12393.7	2	5.21879	0.0163087
C(Solvent):C(Temp)	17664.8	4	3.71917	0.0224224
Residual	21373.4	18

## Sheet: Tukey HSD
group1	group2	meandiff	p-adj	lower	upper	reject
GSO	HSO	-257.291	0	-311.788	-202.794	TRUE
GSO	MCT	-358.498	0	-412.995	-304.001	TRUE
HSO	MCT	-101.207	0.0003	-155.704	-46.71	TRUE
