# Supplementary material for: Edible Oil-Based Extraction of Cannabis sativa L. Roots: Effect of Solvent and Temperature on Friedelin Yield and Antioxidant Activity
Source: Molecules. 2026 Apr 29;31(9):1473. doi: 10.3390/molecules31091473 (PMC13165115; doi:10.3390/molecules31091473)
Supplement: Supplementary file 1 [file molecules-31-01473-s001.zip › Python scripts for ANOVA/anova_results_antioxidant.xlsx]

## Sheet: ANOVA Table
	sum_sq	df	F	PR(>F)
C(Solvent)	539.544	2	28.4152	3.93568e-08
C(Temp)	27.8887	5	0.587507	0.709407
C(Solvent):C(Temp)	117.737	10	1.24013	0.299947
Residual	341.781	36

## Sheet: Tukey HSD
group1	group2	meandiff	p-adj	lower	upper	reject
GSO	HSO	-0.8471	0.6912	-3.3347	1.6404	FALSE
GSO	MCT	6.2415	0	3.754	8.7291	TRUE
HSO	MCT	7.0887	0	4.6011	9.5762	TRUE
