# Supplementary material for: Edible Oil-Based Extraction of Cannabis sativa L. Roots: Effect of Solvent and Temperature on Friedelin Yield and Antioxidant Activity
Source: Molecules. 2026 Apr 29;31(9):1473. doi: 10.3390/molecules31091473 (PMC13165115; doi:10.3390/molecules31091473)
Supplement: Supplementary file 1 [file molecules-31-01473-s001.zip › Python scripts for ANOVA/anova_results_b_carotene.xlsx]

## Sheet: ANOVA Table
	sum_sq	df	F	PR(>F)
C(Solvent)	415.599	2	7.38351	0.00455533
C(Temp)	21.8585	2	0.388337	0.68373
C(Solvent):C(Temp)	992.327	4	8.81481	0.000400313
Residual	506.587	18

## Sheet: Tukey HSD
group1	group2	meandiff	p-adj	lower	upper	reject
GSO	HSO	-8.969	0.0625	-18.3401	0.4021	FALSE
GSO	MCT	-1.4955	0.9165	-10.8665	7.8756	FALSE
HSO	MCT	7.4735	0.136	-1.8975	16.8446	FALSE
