# Supplementary material for: Edible Oil-Based Extraction of Cannabis sativa L. Roots: Effect of Solvent and Temperature on Friedelin Yield and Antioxidant Activity
Source: Molecules. 2026 Apr 29;31(9):1473. doi: 10.3390/molecules31091473 (PMC13165115; doi:10.3390/molecules31091473)
Supplement: Supplementary file 1 [file molecules-31-01473-s001.zip › Python scripts for ANOVA/DPPH results.xlsx]

## Sheet: Sheet1
Solvent	Temp	Trial 1	Trial 2	Trial 3
HSO	50	18.9308	18.402	16.604
HSO	60	23.175	18.3721	16.679
HSO	65	18.4072	17.3832	17.4011
HSO	70	18.5956	16.4251	16.1818
HSO	80	18.4745	16.1888	16.6858
HSO	90	17.9716	20.5218	15.626
MCT	50	19.4826	19.3069	26.2285
MCT	60	20.0445	24.0162	27.0377
MCT	65	22.7331	20.2832	26.6024
MCT	70	26.9758	19.5354	29.4376
MCT	80	27.7261	20.2845	32.5059
MCT	90	28.7715	24.1959	34.4539
GSO	50	21.8137	17.8682	15.8554
GSO	60	19.6518	21.9246	21.1619
GSO	65	18.9896	17.6811	21.3825
GSO	70	18.7518	17.3035	19.8422
GSO	80	18.5801	18.7466	15.8973
GSO	90	18.4763	17.1653	16.1821
