# Supplementary material for: Edible Oil-Based Extraction of Cannabis sativa L. Roots: Effect of Solvent and Temperature on Friedelin Yield and Antioxidant Activity
Source: Molecules. 2026 Apr 29;31(9):1473. doi: 10.3390/molecules31091473 (PMC13165115; doi:10.3390/molecules31091473)
Supplement: Supplementary file 1 [file molecules-31-01473-s001.zip › Python scripts for ANOVA/tempCodeRunnerFile.python]

import pandas as pd
import numpy as np
import statsmodels.api as sm
from statsmodels.formula.api import ols

# --- 1. Load data from Excel file
df = pd.read_excel("B-Carotene results.xlsx")

# 2. Reshape from wide to long format
df_long = df.melt(id_vars=['Solvent', 'Temp'], 
                value_vars=['Trial 1', 'Trial 2', 'Trial 3'],
                var_name='Trial', value_name='Trolox')

# 3. Run Two-Way ANOVA with replication (interaction model)
model = ols('Trolox ~ C(Solvent) + C(Temp) + C(Solvent):C(Temp)', data=df_long).fit()
anova_table = sm.stats.anova_lm(model, typ=2)

# 4. Display ANOVA table
print("Two-Way ANOVA With Replication:")
print(anova_table)

from statsmodels.stats.multicomp import pairwise_tukeyhsd
import matplotlib.pyplot as plt

# Tukey HSD test on Solvent effect
tukey = pairwise_tukeyhsd(endog=df_long['Trolox'],     # Dependent variable
                        groups=df_long['Solvent'],   # Grouping variable (Solvent)
                        alpha=0.05)                  # Significance level

# Print summary
print(tukey.summary())

# Plot the results
fig = tukey.plot_simultaneous(comparison_name=df_long['Solvent'].unique()[0])
ax = plt.gca()

# Define your colors for GSO, HSO, MCT
colors = [ '#1f77b4', '#ff7f0e','#2ca02c']  # Blue, Orange, Green
# The horizontal lines (confidence intervals) are usually the first N lines
# The vertical dotted lines are usually at the end, so we only color the first N
num_groups = len(colors)
for i, (line, color) in enumerate(zip(ax.get_lines(), colors)):
    # Only color the horizontal lines (not the vertical dotted lines)
    if line.get_linestyle() == '-':
        line.set_color(color)

# The mean points (collections)
for collection, color in zip(ax.collections, colors):
    collection.set_color(color)

plt.title('Mean Antioxidant Activity (RDSC) by Solvent with 95% Confidence Intervals')
plt.xlabel('Mean Relative DPPH Scavenging Capacity (μM Trolox Equivalent)')
plt.grid(True)
plt.show()
