# Supplementary material for: Edible Oil-Based Extraction of Cannabis sativa L. Roots: Effect of Solvent and Temperature on Friedelin Yield and Antioxidant Activity
Source: Molecules. 2026 Apr 29;31(9):1473. doi: 10.3390/molecules31091473 (PMC13165115; doi:10.3390/molecules31091473)
Supplement: Supplementary file 1 [file molecules-31-01473-s001.zip › Python scripts for ANOVA/testing ANOVA assumptions Friedelin extraction data.py]

import pandas as pd
import numpy as np
import scipy.stats as stats
import matplotlib.pyplot as plt

# 1. Organize data

data = {
    'Solvent': ['HSO', 'HSO', 'HSO', 'MCT', 'MCT', 'MCT', 'GSO', 'GSO', 'GSO'],
    'Temperature': [50, 70, 90]*3,
    'Friedelin': [0.112,0.167,0.104,0.138,0.554,0.250,0.341,0.810,0.382]
}
df = pd.DataFrame(data)

# 2. Compute means
grand_mean = df['Friedelin'].mean()
solvent_means = df.groupby('Solvent')['Friedelin'].mean()
temp_means = df.groupby('Temperature')['Friedelin'].mean()

# 3. Predicted values and residuals
def get_predicted(row):
    return solvent_means[row['Solvent']] + temp_means[row['Temperature']] - grand_mean

df['Predicted'] = df.apply(get_predicted, axis=1)
df['Residual'] = df['Friedelin'] - df['Predicted']

# 4. Shapiro-Wilk test for normality of residuals
shapiro_stat, shapiro_p = stats.shapiro(df['Residual'])
print("\nShapiro-Wilk Test:")
print(f"Statistic = {shapiro_stat:.4f}, p-value = {shapiro_p:.4f}")

# 5. QQ Plot
plt.figure()
stats.probplot(df['Residual'], dist="norm", plot=plt)
plt.title("QQ Plot of Residuals")

# 6. Residuals vs Fitted
plt.figure()
plt.scatter(df['Predicted'], df['Residual'])
plt.axhline(y=0, color='gray', linestyle='--')
plt.xlabel('Fitted Values (Predicted Friedelin concentration)')
plt.ylabel('Residuals')
plt.title('Residuals vs Fitted Values')
plt.grid(True)

# ========== TWO-WAY ANOVA WITHOUT REPLICATION ==========
# Step 1: Create a pivot table (Solvent = rows, Temperature = columns)
pivot = df.pivot(index='Solvent', columns='Temperature', values='Friedelin')
# Step 2: Calculate SS terms
grand_mean = pivot.values.mean()
a_levels = pivot.index
b_levels = pivot.columns
# Sum of squares for factor A (Solvent)
SSA = sum([(pivot.loc[i].mean() - grand_mean)**2 for i in a_levels]) * len(b_levels)
# Sum of squares for factor B (Temperature)
SSB = sum([(pivot[col].mean() - grand_mean)**2 for col in b_levels]) * len(a_levels)
# Sum of squares for error
SSE = sum([(pivot.loc[i, j] - pivot.loc[i].mean() - pivot[j].mean() + grand_mean)**2
        for i in a_levels for j in b_levels])
# Degrees of freedom
dfA = len(a_levels) - 1
dfB = len(b_levels) - 1
dfE = dfA * dfB
# Mean squares
MSA = SSA / dfA
MSB = SSB / dfB
MSE = SSE / dfE
# F-values
FA = MSA / MSE
FB = MSB / MSE
# p-values
pA = 1 - stats.f.cdf(FA, dfA, dfE)
pB = 1 - stats.f.cdf(FB, dfB, dfE)
# Print ANOVA Table
print("\nTwo-Way ANOVA Without Replication:")
print("Source\t\tSS\t\tDF\t\tMS\t\tF\t\tp-value")
print(f"Solvent\t\t{SSA:.4f}\t\t{dfA}\t\t{MSA:.4f}\t\t{FA:.2f}\t\t{pA:.4f}")
print(f"Temp\t\t{SSB:.4f}\t\t{dfB}\t\t{MSB:.4f}\t\t{FB:.2f}\t\t{pB:.4f}")
print(f"Error\t\t{SSE:.4f}\t\t{dfE}\t\t{MSE:.4f}")

# Bar chart to show solvent means 
# Compute mean and standard deviation per solvent

plt.rcParams.update({'font.size': 12})
grouped = df.groupby('Solvent')['Friedelin'].agg(['mean', 'std'])
plt.figure(figsize=(8, 6))
plt.bar(grouped.index, grouped['mean'], yerr=grouped['std'], capsize=5, color=["#2ca02c", "#1f77b4", "#ff7f0e"])
plt.ylabel("Mean Friedelin Concentration (mg/g dry roots)", fontsize=14)
plt.xlabel("Solvent", fontsize=14)
#plt.title("Mean Friedelin Concentration by Solvent")
plt.grid(axis='y')
plt.tight_layout()
plt.show()
