# Supplementary material for: Edible Oil-Based Extraction of Cannabis sativa L. Roots: Effect of Solvent and Temperature on Friedelin Yield and Antioxidant Activity
Source: Molecules. 2026 Apr 29;31(9):1473. doi: 10.3390/molecules31091473 (PMC13165115; doi:10.3390/molecules31091473)
Supplement: Supplementary file 1 [file molecules-31-01473-s001.zip › Python scripts for ANOVA/testing Homogeneity of Variances assumption ABTS data.py]

import pandas as pd
from scipy.stats import levene
import seaborn as sns
import matplotlib.pyplot as plt

# Load Excel file
file_path = 'ABTS results.xlsx'  
df = pd.read_excel(file_path)

# Create a group label based on solvent and temperature
df['Group'] = df['Solvent'] + '_' + df['Temp'].astype(str)

# Reshape data from wide to long format for Levene's test
df_long = df.melt(id_vars=['Group'], value_vars=['Trial 1', 'Trial 2', 'Trial 3'], var_name='Trial', value_name='TEAC')

# Group data by Group and create a list of TEAC values for each group
grouped_data = [group['TEAC'].values for name, group in df_long.groupby('Group')]

# Perform Levene's test
stat, p_value = levene(*grouped_data)
print(f"Levene's Test Statistic = {stat:.4f}, p-value = {p_value:.4f}")

# Interpretation
if p_value > 0.05:
    print("✅ Variances are homogeneous (assumption met).")
else:
    print("⚠️ Variances are significantly different (homogeneity not met).")
    
