# Supplementary material for: Edible Oil-Based Extraction of Cannabis sativa L. Roots: Effect of Solvent and Temperature on Friedelin Yield and Antioxidant Activity
Source: Molecules. 2026 Apr 29;31(9):1473. doi: 10.3390/molecules31091473 (PMC13165115; doi:10.3390/molecules31091473)
Supplement: Supplementary file 1 [file molecules-31-01473-s001.zip › Python scripts for ANOVA/testing independence assumption b carotene data.py]

import matplotlib.pyplot as plt
import seaborn as sns
import statsmodels.api as sm
from statsmodels.formula.api import ols
import pandas as pd

# Load data
df = pd.read_excel("B-Carotene results.xlsx")

# Convert factors
df['Solvent'] = df['Solvent'].astype('category')
df['Temperature'] = df['Temp'].astype('category')

# Melt the data into long format
df_melted = df.melt(id_vars=['Solvent', 'Temperature'], value_vars=['Trial 1', 'Trial 2', 'Trial 3'],
                    var_name='Trial', value_name='Inhibition')

# Fit the model
model = ols('Inhibition ~ C(Solvent) + C(Temperature) + C(Solvent):C(Temperature)', data=df_melted).fit()

# Residuals vs Fitted plot
plt.figure(figsize=(8,5))
sns.residplot(x=model.fittedvalues, y=model.resid, lowess=True, line_kws={'color': 'red', 'lw': 1}, scatter_kws={"alpha": 0.7})
plt.xlabel("Fitted Inhibition Percentage Values")
plt.ylabel("Residuals")
plt.title("Residuals vs Fitted Values")
plt.grid(True)
plt.show()
