# Supplementary material for: Edible Oil-Based Extraction of Cannabis sativa L. Roots: Effect of Solvent and Temperature on Friedelin Yield and Antioxidant Activity
Source: Molecules. 2026 Apr 29;31(9):1473. doi: 10.3390/molecules31091473 (PMC13165115; doi:10.3390/molecules31091473)
Supplement: Supplementary file 1 [file molecules-31-01473-s001.zip › Python scripts for ANOVA/testing normality assumption ABTS data.py]

import pandas as pd
import numpy as np
import matplotlib.pyplot as plt
import scipy.stats as stats
import statsmodels
import statsmodels.api as sm

# --- 1. Load data from Excel file
df = pd.read_excel("ABTS results.xlsx")

# --- 2. Melt to long format (for ANOVA with replication)
df_long = df.melt(id_vars=["Solvent", "Temp"], value_vars=["Trial 1", "Trial 2", "Trial 3"], var_name="Trial", value_name="TEAC")

# --- 3. Calculate group means (predicted values)
group_means = df_long.groupby(["Solvent", "Temp"])["TEAC"].transform("mean")

# --- 4. Calculate residuals
df_long["Residual"] = df_long["TEAC"] - group_means

# --- 5. QQ plot of residuals
sm.qqplot(df_long["Residual"], line="s")
plt.title("QQ Plot of Residuals (TEAC - Predicted TEAC)")
plt.show()

# --- 6. Shapiro-Wilk test for normality of residuals
shapiro_stat, shapiro_p = stats.shapiro(df_long["Residual"])
print(f"Shapiro-Wilk Test: Statistic = {shapiro_stat:.4f}, p-value = {shapiro_p:.4f}")
