# Supplementary material for: Edible Oil-Based Extraction of Cannabis sativa L. Roots: Effect of Solvent and Temperature on Friedelin Yield and Antioxidant Activity
Source: Molecules. 2026 Apr 29;31(9):1473. doi: 10.3390/molecules31091473 (PMC13165115; doi:10.3390/molecules31091473)
Supplement: Supplementary file 1 [file molecules-31-01473-s001.zip › Python scripts for Figures/2D hydroxylated derivative concentration.py]

import pandas as pd
import matplotlib.pyplot as plt
from mpl_toolkits.mplot3d import Axes3D
plt.rcParams.update({'font.size': 12})
# === Load Excel file ===
df_a = pd.read_excel('./data/GC results.xlsx', usecols='D,E,G', skiprows=32, nrows=9)
df_a.columns = ['Solvent','Temperature (°C)', 'Friedelan-3β-ol or Friedelan-3α-ol Concentration (mg/g dry roots)']

# Expected column names:
# "Solvent", "Temperature (°C)", "Friedelan-3β-ol or Friedelan-3α-ol Concentration (mg/g dry roots)"

# === Map solvents to numeric values for Z axis ===
solvent_mapping = {
    "HSO": 0,
    "MCT": 1,
    "GSO": 2
}

df_a["Solvent_Z"] = df_a["Solvent"].map(solvent_mapping)

# === Define colors ===
colors = {
    "HSO": "#1f77b4",   # Hemp Seed Oil
    "MCT": "#ff7f0e",   # MCT Coconut Oil
    "GSO": "#2ca02c"    # Grape Seed Oil
}

point_colors = df_a["Solvent"].map(colors)

# === Create 2D plot ===
plt.figure(figsize=(10, 6))

markers = {"HSO": "o", "MCT": "s", "GSO": "^"}
solvent_names = {
    "HSO": "Hemp Seed Oil",
    "MCT": "MCT Coconut Oil",
    "GSO": "Grape Seed Oil"
}

# Plot each solvent as a separate line
for solvent in ["HSO", "MCT", "GSO"]:
    subset = df_a[df_a["Solvent"] == solvent].sort_values("Temperature (°C)")
    plt.plot(
        subset["Temperature (°C)"], 
        subset["Friedelan-3β-ol or Friedelan-3α-ol Concentration (mg/g dry roots)"], 
        marker=markers[solvent],
        color=colors[solvent],
        label=solvent_names[solvent],
        linestyle='None',
        markersize=10
    )

# === Formatting ===
plt.xlabel("Temperature (°C)", fontsize=14)
plt.ylabel("Friedelan-3β-ol or Friedelan-3α-ol\n Concentration (mg/g dry roots)", fontsize=14)
plt.xticks([50, 70, 90])
plt.xlim(40, 100)  # Added more space to the sides
plt.legend(title="Solvents", fontsize=12)
plt.grid(True, linestyle='--', alpha=0.6)
plt.tight_layout()
plt.show()
