# Supplementary material for: Edible Oil-Based Extraction of Cannabis sativa L. Roots: Effect of Solvent and Temperature on Friedelin Yield and Antioxidant Activity
Source: Molecules. 2026 Apr 29;31(9):1473. doi: 10.3390/molecules31091473 (PMC13165115; doi:10.3390/molecules31091473)
Supplement: Supplementary file 1 [file molecules-31-01473-s001.zip › Python scripts for Figures/3D Friedelin concentration.py]

import pandas as pd
import matplotlib.pyplot as plt
from mpl_toolkits.mplot3d import Axes3D
plt.rcParams.update({'font.size': 12})
# === Load Excel file ===
df_a = pd.read_excel('./data/GC results.xlsx', usecols='D,E,F', skiprows=32, nrows=9)
df_a.columns = ['Solvent','Temperature (°C)', 'Friedelin Concentration (mg/g dry roots)']

# Expected column names:
# "Solvent", "Temperature (°C)", "Friedelin Concentration (mg/g dry roots)"

# === Map solvents to numeric values for Z axis ===
solvent_mapping = {
    "HSO": 0,
    "MCT": 1,
    "GSO": 2
}

df_a["Solvent_Z"] = df_a["Solvent"].map(solvent_mapping)

# === Define colors ===
colors = {
    "HSO": "#1f77b4",   # Hemp Seed Oil
    "MCT": "#ff7f0e",   # MCT Coconut Oil
    "GSO": "#2ca02c"    # Grape Seed Oil
}

point_colors = df_a["Solvent"].map(colors)

# === Create 3D plot ===
fig = plt.figure(figsize=(12, 10))  # Increased size
ax = fig.add_subplot(111, projection='3d')

# Scatter plot
ax.scatter(
    df_a["Solvent_Z"],           # X (Now Solvents)
    df_a["Temperature (°C)"],    # Y (Now Temperature)
    df_a["Friedelin Concentration (mg/g dry roots)"],  # Z (Vertical)
    c=point_colors,
    s=100  # Slightly larger scatter points
)

# === Axis labels with padding ===
ax.set_xlabel("Solvent", labelpad=15, fontsize=14)
ax.set_ylabel("Temperature (°C)", labelpad=15, fontsize=14)
ax.set_zlabel("Friedelin Concentration\n(mg/g dry roots)", labelpad=15, fontsize=14)

# === Replace numeric X ticks with solvent names ===
ax.set_xticks([0, 1, 2])
ax.set_xticklabels(["HSO", "MCT", "GSO"])

# === Set explicit Temperature ticks on Y axis ===
ax.set_yticks([50, 70, 90])
ax.invert_yaxis()  # Invert temperature to increase from left-to-right/front-to-back

# Change view angle for better visibility and axis orientation
ax.view_init(elev=20, azim=-135)  # Adjusted to place concentration axis on the left intersecting Solvent axis

# === Title ===
#ax.set_title("3D Scatter Plot of Friedelin Concentration", fontsize=16)
plt.subplots_adjust(left=0, right=1, bottom=0, top=1)
plt.show()
