# Supplementary material for: Edible Oil-Based Extraction of Cannabis sativa L. Roots: Effect of Solvent and Temperature on Friedelin Yield and Antioxidant Activity
Source: Molecules. 2026 Apr 29;31(9):1473. doi: 10.3390/molecules31091473 (PMC13165115; doi:10.3390/molecules31091473)
Supplement: Supplementary file 1 [file molecules-31-01473-s001.zip › Python scripts for Figures/absorbance and %DPPH quenched.py]

import pandas as pd
import matplotlib.pyplot as plt
import numpy as np
# Aumentar tamaño de fuente global
plt.rcParams.update({'font.size': 12})
# === Load Data ===
df_abs = pd.read_excel('./data/DPPH calculations NEW for ANOVA.xlsx', usecols='BV:BW', sheet_name='Trial 1 Oils', skiprows=7, nrows=41)
df_abs.columns = ['t', 'abs']

df_dpph = pd.read_excel('./data/DPPH calculations NEW for ANOVA.xlsx', usecols='BV,BX,BY', sheet_name='Trial 1 Oils', skiprows=7, nrows=41)
df_dpph.columns = ['t', 'dpph', 'err']

# === Create Subplots (1 row, 2 columns) ===
fig, (ax1, ax2) = plt.subplots(1, 2, figsize=(14, 6))

# Left Plot: Absorbance
ax1.errorbar(df_abs['t'], df_abs['abs'], xerr=1/60, yerr=0.001, fmt='o', markersize=4, ecolor='black')
ax1.set_xlabel('Time (min)', fontsize=14)
ax1.set_ylabel('Absorbance', fontsize=14)
ax1.grid(True, linestyle='--', alpha=0.6)
ax1.text(0.45, 0.95, '(a)', transform=ax1.transAxes, fontsize=16, fontweight='bold', va='top', ha='left')

# Right Plot: %DPPH quenched
ax2.errorbar(df_dpph['t'], df_dpph['dpph'], xerr=1/60, yerr=df_dpph['err'], fmt='o', markersize=4, ecolor='black')
ax2.set_xlabel('Time (min)', fontsize=14)
ax2.set_ylabel('%DPPH quenched', fontsize=14)
ax2.grid(True, linestyle='--', alpha=0.6)
ax2.text(0.45, 0.95, '(b)', transform=ax2.transAxes, fontsize=16, fontweight='bold', va='top', ha='left')

plt.tight_layout()
plt.show()
