# Supplementary material for: Edible Oil-Based Extraction of Cannabis sativa L. Roots: Effect of Solvent and Temperature on Friedelin Yield and Antioxidant Activity
Source: Molecules. 2026 Apr 29;31(9):1473. doi: 10.3390/molecules31091473 (PMC13165115; doi:10.3390/molecules31091473)
Supplement: Supplementary file 1 [file molecules-31-01473-s001.zip › Python scripts for Figures/ABTS results.py]

import pandas as pd
import matplotlib.pyplot as plt
import numpy as np

# Aumentar tamaño de fuente global
plt.rcParams.update({'font.size': 12})

df_a = pd.read_excel('./data/ABTS calculations.xlsx', usecols='B,C,E,G', sheet_name='Sheet1', skiprows=50, nrows=4)
df_a.columns = ['Sample','Hemp Seed Oil', 'MCT Coconut Oil', 'Grape Seed Oil']
labels = [l.replace(' ', '\n', 1) for l in df_a['Sample'].values]

hso=df_a['Hemp Seed Oil'].values
mco=df_a['MCT Coconut Oil'].values
gso=df_a['Grape Seed Oil'].values
df_a_error = pd.read_excel('./data/ABTS calculations.xlsx', sheet_name='Sheet1', usecols='D,F,H', skiprows=50, nrows=4)
df_a_error.columns = ['Hemp Seed Oil', 'MCT Coconut Oil', 'Grape Seed Oil']
hso_error = df_a_error['Hemp Seed Oil'].values
mco_error = df_a_error['MCT Coconut Oil'].values
gso_error = df_a_error['Grape Seed Oil'].values

x = np.arange(len(labels))  # the label locations
width = 0.22  # the width of the bars

fig, ax = plt.subplots()
rects1 = ax.bar(x - width, hso, width, label='Hemp Seed Oil', yerr=hso_error)
rects2 = ax.bar(x, mco, width, label='MCT Coconut Oil', yerr=mco_error)
rects3 = ax.bar(x + width, gso, width, label='Grape Seed Oil', yerr=gso_error)

plt.ylabel('TEAC(μM)', fontsize=14)
plt.xlabel('Sample', fontsize=14)
plt.xticks(rotation=0, ticks=x, labels=labels)  # Rotate x-axis labels for better visibility
plt.legend(loc='upper left') 
plt.tight_layout()  # Adjust layout to fit labels and minimize blank space
plt.show()
