# Supplementary material for: Edible Oil-Based Extraction of Cannabis sativa L. Roots: Effect of Solvent and Temperature on Friedelin Yield and Antioxidant Activity
Source: Molecules. 2026 Apr 29;31(9):1473. doi: 10.3390/molecules31091473 (PMC13165115; doi:10.3390/molecules31091473)
Supplement: Supplementary file 1 [file molecules-31-01473-s001.zip › Python scripts for Figures/B carotene results.py]

import pandas as pd
import matplotlib.pyplot as plt
import numpy as np

# Aumentar tamaño de fuente global
plt.rcParams.update({'font.size': 12})

df_a = pd.read_excel('./data/B-Carotene calculations.xlsx', usecols='B,C,E,G', sheet_name='Sheet1', skiprows=38, nrows=4)
df_a.columns = ['Sample','Hemp Seed Oil', 'MCT Coconut Oil', 'Grape Seed Oil']
labels = [l.replace(' ', '\n', 1) for l in df_a['Sample'].values]
hso=df_a['Hemp Seed Oil'].values
mco=df_a['MCT Coconut Oil'].values
gso=df_a['Grape Seed Oil'].values
df_a_error = pd.read_excel('./data/B-Carotene calculations.xlsx', sheet_name='Sheet1', usecols='D,F,H', skiprows=38, nrows=4)
df_a_error.columns = ['Hemp Seed Oil', 'MCT Coconut Oil', 'Grape Seed Oil']
hso_error = df_a_error['Hemp Seed Oil'].values
mco_error = df_a_error['MCT Coconut Oil'].values
gso_error = df_a_error['Grape Seed Oil'].values

x = np.arange(len(labels))  # the label locations
width = 0.22  # the width of the bars

# Create subplots (1 row, 2 columns) with custom width ratio
fig, (ax1, ax2) = plt.subplots(1, 2, figsize=(12, 6), gridspec_kw={'width_ratios': [1.5, 4]})

# Process and Plot first graph (Other Samples)
df_a_other = pd.read_excel('./data/B-Carotene calculations.xlsx', usecols='I,J,K', sheet_name='Sheet1', skiprows=38, nrows=3)
df_a_other.columns = ['Sample','Other Samples','Error Other Samples']
labels_other = [l.replace(' ', '\n', 1) for l in df_a_other['Sample'].values]
othersamples = df_a_other['Other Samples'].values
othersamples_error = df_a_other['Error Other Samples'].values

x_other = np.arange(len(labels_other))
ax1.bar(x_other, othersamples, width*2, label='Other Samples', yerr=othersamples_error, color='lightgray')

ax1.set_ylabel('Inhibition of beta-carotene bleaching (%)', fontsize=14)
ax1.set_xlabel('Sample', fontsize=14)
ax1.set_xticks(x_other)
ax1.set_xticklabels(labels_other)
ax1.set_ylim(0, 100)  # Ensure the scale goes up to 100

# Plot second graph (Oils)
rects1 = ax2.bar(x - width, hso, width, label='Hemp Seed Oil', yerr=hso_error)
rects2 = ax2.bar(x, mco, width, label='MCT Coconut Oil', yerr=mco_error)
rects3 = ax2.bar(x + width, gso, width, label='Grape Seed Oil', yerr=gso_error)

#ax2.set_ylabel('Inhibition of beta-carotene bleaching (%)', fontsize=14)
ax2.set_xlabel('Sample', fontsize=14)
ax2.set_xticks(x)
ax2.set_xticklabels(labels)
ax2.legend(loc='upper left')

plt.tight_layout()
plt.show()
