# Supplementary material for: Edible Oil-Based Extraction of Cannabis sativa L. Roots: Effect of Solvent and Temperature on Friedelin Yield and Antioxidant Activity
Source: Molecules. 2026 Apr 29;31(9):1473. doi: 10.3390/molecules31091473 (PMC13165115; doi:10.3390/molecules31091473)
Supplement: Supplementary file 1 [file molecules-31-01473-s001.zip › Python scripts for Figures/data/ABTS calculations.xlsx]

## Sheet: Sheet1
	Trolox concentration (µM)	Absorbance at 734 nm			Average Absorbance	Δ SD	% Inhibition	Δ % Inhibition
		Trial 1	Trial 2	Trial 3
	0	0.643	0.642	0.646	0.643667	0.00169967	0	0	m	0.0767535	-0.225291	b
	20	0.621	0.626	0.62	0.622333	0.00262467	3.31434	0.0164919	sm	0.00185576	0.537267	sb
	40	0.616	0.623	0.626	0.621667	0.00418994	3.41792	0.0247412		0.994766	1.2325
	60	0.606	0.615	0.621	0.614	0.00616441	4.60901	0.0478471		1710.62	9
	80	0.607	0.615	0.611	0.611	0.00326599	5.07509	0.0302576		2598.51	13.6714
	100	0.6	0.605	0.617	0.607333	0.00713364	5.64474	0.0679571
	200	0.555	0.543	0.559	0.552333	0.00679869	14.1895	0.178633
	300	0.5	0.499	0.492	0.497	0.00355903	22.7861	0.173912
	400	0.445	0.433	0.453	0.443667	0.00821922	31.072	0.581447
	500	0.39	0.442	0.39	0.407333	0.024513	36.7167	2.21171
	600	0.373	0.326	0.32	0.339667	0.0236972	47.2294	3.29736
	5000	0.007	0.007	0.009	0.00766667	0.000942809	98.8089	0.146508
						m (slope)	0.0767535		Δ m	0.00185576
						b (y-int)	-0.225291		Δ b	0.537267
	Sample	Absorbance at 734 nm			Average Absorbance	Δ SD	% Inhibition	Δ % Inhibition	TEAC (µm)	Δ TEAC (µm)
		Trial 1	Trial 2	Trial 3
	Friedelin 10 mg/mL	0.679	0.781	0.73	0.73	0.0416413	-13.4127	-0.765921	-171.816	12.8777
4	HSO	0.623	0.64	0.634	0.632333	0.00703957	1.76075	0.0201457	25.8755	7.03271
1	HSO 50	0.513	0.536	0.537	0.528667	0.0110855	17.8664	0.377596	235.711	10.2801		209.836
2	HSO 70	0.56	0.568	0.542	0.556667	0.010873	13.5163	0.266407	179.035	8.9322		153.16
3	HSO 90	0.581	0.536	0.557	0.558	0.0183848	13.3092	0.439912	176.337	10.0013		150.461
4	GSO	0.608	0.594	0.57	0.590667	0.0156915	8.23408	0.219822	110.215	8.01887
1	GSO 50	0.418	0.373	0.401	0.397333	0.0185532	38.2703	1.78986	501.549	27.2003		391.334
3	GSO 70	0.415	0.459	0.473	0.449	0.0247117	30.2434	1.66642	396.968	24.7488		286.753
2	GSO 90	0.397	0.42	0.43	0.415667	0.0138163	35.4221	1.1811	464.439	20.2951		354.225
4	MCT	0.635	0.641	0.632	0.636	0.00374166	1.19109	0.00768082	18.4537	7.01483
3	MCT 50	0.608	0.61	0.611	0.609667	0.00124722	5.28224	0.0176445	71.756	7.21537		53.3024
2	MCT 70	0.604	0.601	0.608	0.604333	0.00286744	6.11082	0.0331824	82.5515	7.29173		64.0978
1	MCT 90	0.577	0.582	0.579	0.579333	0.0020548	9.99482	0.0441958	133.155	7.72626		114.701
	Sample	Absorbance at 734 nm			% Inhibition			TEAC (µm)			Average TEAC (µm)	Δ TEAC (µm)
		Trial 1	Trial 2	Trial 3	Trial 1	Trial 2	Trial 3	Trial 1	Trial 2	Trial 3
	HSO	0.623	0.64	0.634	3.21077	0.569653	1.50181	44.7675	10.3571	22.5019	25.8755	14.2491
	HSO 50	0.513	0.536	0.537	20.3004	16.7271	16.5717	267.423	220.868	218.844	235.711	22.4387
	HSO 70	0.56	0.568	0.542	12.9984	11.7556	15.7949	172.288	156.095	208.723	179.035	22.0085
	HSO 90	0.581	0.536	0.557	9.73589	16.7271	13.4645	129.781	220.868	178.361	176.337	37.2134
	GSO	0.608	0.594	0.57	5.54117	7.71621	11.4448	75.1296	103.468	152.047	110.215	31.7617
	GSO 50	0.418	0.373	0.401	35.0596	42.0508	37.7007	459.716	550.803	494.127	501.549	37.5543
	GSO 70	0.415	0.459	0.473	35.5256	28.6898	26.5148	465.789	376.727	348.389	396.968	50.0199
	GSO 90	0.397	0.42	0.43	38.3221	34.7488	33.1952	502.223	455.668	435.427	464.439	27.966
	MCT	0.635	0.641	0.632	1.34645	0.414293	1.81253	20.4778	8.33296	26.5502	18.4537	7.57364
	MCT 50	0.608	0.61	0.611	5.54117	5.23045	5.07509	75.1296	71.0813	69.0572	71.756	2.52455
	MCT 70	0.604	0.601	0.608	6.16261	6.62869	5.54117	83.2262	89.2986	75.1296	82.5515	5.80411
	MCT 90	0.577	0.582	0.579	10.3573	9.58053	10.0466	137.878	127.757	133.83	133.155	4.15921
		Hemp Seed Oil		MCT Coconut Oil		Grape Seed Oil
	Sample	TEAC (µm)	Δ TEAC (µm)	TEAC (µm)	Δ TEAC (µm)	TEAC (µm)	Δ TEAC (µm)
	Oils without extracts	25.8755	7.03271	18.4537	7.01483	110.215	8.01887
	Extracted at 50 °C	235.711	10.2801	71.756	7.21537	501.549	27.2003
	Extracted at 70 °C	179.035	8.9322	82.5515	7.29173	396.968	24.7488
	Extracted at 90 °C	176.337	10.0013	133.155	7.72626	464.439	20.2951

## Sheet: ANOVA
Solvent	Temp	Trial 1	Trial 2	Trial 3
HSO	50	267.423	220.868	218.844
HSO	70	172.288	156.095	208.723
HSO	90	129.781	220.868	178.361
MCT	50	75.1296	71.0813	69.0572
MCT	70	83.2262	89.2986	75.1296
MCT	90	137.878	127.757	133.83
GSO	50	459.716	550.803	494.127
GSO	70	465.789	376.727	348.389
GSO	90	502.223	455.668	435.427
