# Supplementary material for: Edible Oil-Based Extraction of Cannabis sativa L. Roots: Effect of Solvent and Temperature on Friedelin Yield and Antioxidant Activity
Source: Molecules. 2026 Apr 29;31(9):1473. doi: 10.3390/molecules31091473 (PMC13165115; doi:10.3390/molecules31091473)
Supplement: Supplementary file 1 [file molecules-31-01473-s001.zip › Python scripts for Figures/data/B-Carotene calculations.xlsx]

## Sheet: Sheet1
Sample	Initial Absorbance t=0h					Final Absorbance t=3h
	Absorbance at 470 nm			Average Absorbance	Δ SD	Absorbance at 470 nm			Average Absorbance	Δ SD	% Inhibition	Δ % Inhibition
	Trial 1	Trial 2	Trial 3			Trial 1	Trial 2	Trial 3
Control (DMSO)	1.921	1.943	1.935	1.933	0.00909212	0.407	0.428	0.436	0.423667	0.0122293	21.9176	0.641003
Trolox 1 mM	1.888	1.928	1.919	1.91167	0.0171335	1.7	1.767	1.729	1.732	0.0274348	90.6016	1.64893
Trolox 2 mM	1.894	1.928	1.93	1.91733	0.0165193	1.768	1.802	1.789	1.78633	0.0140079	93.1676	1.08541
Trolox 10 mM	2.211	2.175	2.205	2.197	0.015748	1.703	1.742	1.752	1.73233	0.0211397	78.8499	1.11593
Friedelin 10 mg/mL	1.615	1.591	1.585	1.597	0.0129615	0.204	0.198	0.196	0.199333	0.00339935	12.4817	0.235735
HSO	3.622	3.103	3.266	3.33033	0.216709	1.433	1.368	1.536	1.44567	0.0691681	43.4091	3.50605
HSO 50	2.404	2.4	2.539	2.44767	0.0646031	2.127	2.134	2.145	2.13533	0.0074087	87.2395	2.32239		43.8305
HSO 70	2.884	3.014	3.177	3.025	0.119869	2.004	2.052	2.145	2.067	0.058532	68.3306	3.328		24.9215
HSO 90	2.455	2.7	2.202	2.45233	0.203316	1.841	1.882	1.697	1.80667	0.0793319	73.6713	6.91168		30.2623
GSO	2.816	2.896	2.612	2.77467	0.11957	2.174	2.221	2.063	2.15267	0.0662437	77.5829	4.10823
GSO 50	2.719	3.068	2.504	2.76367	0.232408	2.252	2.499	2.241	2.33067	0.119114	84.3324	8.29884		6.74952
GSO 70	2.687	2.753	2.468	2.636	0.121811	2.226	2.196	2.187	2.203	0.0166733	83.5736	3.91345		5.9907
GSO 90	1.947	1.577	1.791	1.77167	0.151669	1.495	1.584	1.562	1.547	0.0378506	87.3189	7.77452		9.73602
MCT*	2.87	2.715	2.968	2.851	0.104157	1.278	1.298	1.316	1.29733	0.0155206	45.5045	1.7493
MCT 50	2.71	2.662	2.69	2.68733	0.0196864	2.089	2.105	2.067	2.087	0.0155778	77.6606	0.812209		32.1561
MCT 70*	1.728	1.871	1.703	1.76733	0.0740105	1.656	1.676	1.614	1.64867	0.0258371	93.2856	4.1711		47.7811
MCT 90*	1.905	1.769	1.871	1.84833	0.0577889	1.408	1.524	1.548	1.49333	0.0611301	80.7935	4.16163		35.289
Sample	Initial Absorbance t=0h			Final Absorbance t=3h			% Inhibition			Average % Inhibition	Δ % Inhibition
	Trial 1	Trial 2	Trial 3	Trial 1	Trial 2	Trial 3	Trial 1	Trial 2	Trial 3
HSO	3.622	3.103	3.266	1.433	1.368	1.536	39.5638	44.0864	47.03	43.5601	3.07071
HSO 50	2.404	2.4	2.539	2.127	2.134	2.145	88.4775	88.9167	84.4821	87.2921	1.99505
HSO 70	2.884	3.014	3.177	2.004	2.052	2.145	69.4868	68.0823	67.5165	68.3619	0.828311
HSO 90	2.455	2.7	2.202	1.841	1.882	1.697	74.9898	69.7037	77.0663	73.9199	3.09951
GSO	2.816	2.896	2.612	2.174	2.221	2.063	77.2017	76.692	78.9816	77.6251	0.981515
GSO 50	2.719	3.068	2.504	2.252	2.499	2.241	82.8246	81.4537	89.4968	84.5917	3.5133
GSO 70	2.687	2.753	2.468	2.226	2.196	2.187	82.8433	79.7675	88.6143	83.7417	3.66711
GSO 90	1.947	1.577	1.791	1.495	1.584	1.562	76.7848	100.444	87.2138	88.1475	9.68132
MCT*	2.87	2.715	2.968	1.278	1.298	1.316	44.5296	47.8085	44.3396	45.5592	1.59234
MCT 50	2.71	2.662	2.69	2.089	2.105	2.067	77.0849	79.0759	76.8401	77.667	1.00125
MCT 70*	1.728	1.871	1.703	1.656	1.676	1.614	95.8333	89.5778	94.7739	93.395	2.73363
MCT 90*	1.905	1.769	1.871	1.408	1.524	1.548	73.9108	86.1504	82.7365	80.9325	5.15705
		Hemp Seed Oil		MCT Coconut Oil		Grape Seed Oil			Other samples
	Sample	% Inhibition	Δ % Inhibition	% Inhibition	Δ % Inhibition	% Inhibition	Δ % Inhibition	Sample	% Inhibition	Δ % Inhibition
	Oils without extracts	43.4091	3.50605	45.5045	1.7493	77.5829	4.10823	Control (DMSO)	21.9176	0.641003
	Extracted at 50 °C	87.2395	2.32239	77.6606	0.812209	84.3324	8.29884	Trolox 1 mM	90.6016	1.64893
	Extracted at 70 °C	68.3306	3.328	93.2856	4.1711	83.5736	3.91345	Trolox 2 mM	93.1676	1.08541
	Extracted at 90 °C	73.6713	6.91168	80.7935	4.16163	87.3189	7.77452

## Sheet: ANOVA
Solvent	Temp	Trial 1	Trial 2	Trial 3
HSO	50	88.4775	88.9167	84.4821
HSO	70	69.4868	68.0823	67.5165
HSO	90	74.9898	69.7037	77.0663
MCT	50	77.0849	79.0759	76.8401
MCT	70	95.8333	89.5778	94.7739
MCT	90	73.9108	86.1504	82.7365
GSO	50	82.8246	81.4537	89.4968
GSO	70	82.8433	79.7675	88.6143
GSO	90	76.7848	100.444	87.2138
