# Supplementary material for: Edible Oil-Based Extraction of Cannabis sativa L. Roots: Effect of Solvent and Temperature on Friedelin Yield and Antioxidant Activity
Source: Molecules. 2026 Apr 29;31(9):1473. doi: 10.3390/molecules31091473 (PMC13165115; doi:10.3390/molecules31091473)
Supplement: Supplementary file 1 [file molecules-31-01473-s001.zip › Python scripts for Figures/data/DPPH calculations NEW for ANOVA.xlsx]

## Sheet: Trial 1 Oils
				2023-06-06
	Blank			Control Solution:			Hemp Seed Oil 50°C						Hemp Seed Oil 60°C						Hemp Seed Oil 65°C						Hemp Seed Oil 70°C						Hemp Seed Oil 80°C						Hemp Seed Oil 90°C						MCT Coconut Oil 50°C						MCT Coconut Oil 60°C
	Solvent Ethyl Acetate (μL)	2000		[DPPH] (mM)	0.216406		HSO 50 °C (μL)	500					HSO 60 °C (μL)	500					HSO 65 °C (μL)	500					HSO 70 °C (μL)	500					HSO 80 °C (μL)	500					HSO 90 °C (μL)	500					MCT 50 °C (μL)	500					MCT 60 °C (μL)
				Solvent Ethyl Acetate (μL)	1000		Solvent Ethyl Acetate (μL)	500					Solvent Ethyl Acetate (μL)	500					Solvent Ethyl Acetate (μL)	500					Solvent Ethyl Acetate (μL)	500					Solvent Ethyl Acetate (μL)	500					Solvent Ethyl Acetate (μL)	500					Solvent Ethyl Acetate (μL)	500					Solvent Ethyl Acetate (μL)
				DPPH (μL)	1000		0,2mM DPPH (μL)	1000					0,2mM DPPH (μL)	1000					0,2mM DPPH (μL)	1000					0,2mM DPPH (μL)	1000					0,2mM DPPH (μL)	1000					0,2mM DPPH (μL)	1000					0,2mM DPPH (μL)	1000					0,2mM DPPH (μL)
							Absorbance blank sample HSO 50°C	0.003					Absorbance blank sample HSO 60°C	0.011					Absorbance blank sample HSO 65°C	0.008					Absorbance blank sample HSO 70°C	0.015					Absorbance blank sample HSO 80°C	0.017					Absorbance blank sample HSO 90°C	0.02					Absorbance blank sample MCT 50°C	-0.009					Absorbance blank sample MCT 60°C
	T (min)	Absorbance
	1	0.012		T (min)	Absorbance		T (min)	Absorbance	% DPPH quenched	Δ %DPPH quenched			T (min)	Absorbance	% DPPH quenched	Δ %DPPH quenched			T (min)	Absorbance	% DPPH quenched	Δ %DPPH quenched			T (min)	Absorbance	% DPPH quenched	Δ %DPPH quenched			T (min)	Absorbance	% DPPH quenched	Δ %DPPH quenched			T (min)	Absorbance	% DPPH quenched	Δ %DPPH quenched			T (min)	Absorbance	% DPPH quenched	Δ %DPPH quenched			T (min)
				0	0.478		0	0.096	81.9742	0.280162	0.0784906		0	0.118	77.2532	0.275527	0.0759154		0	0.129	74.8927	0.273462	0.0747817		0	0.143	71.8884	0.271085	0.0734873		0	0.15	70.3863	0.270004	0.0729024		0	0.167	66.7382	0.267685	0.0716551		0	0.425	11.3734	0.287778	0.0828162		0
	Δs	0.001		1	0.476		1	0.075	86.4224	0.286348	0.0819949		1	0.077	85.9914	0.285841	0.081705		1	0.088	83.6207	0.283147	0.080172		1	0.089	83.4052	0.282909	0.0800378		1	0.085	84.2672	0.283866	0.0805797		1	0.104	80.1724	0.279515	0.0781285		1	0.406	15.0862	0.284597	0.0809952		1
				2	0.476		2	0.074	86.6379	0.286603	0.0821412		2	0.067	88.1466	0.288426	0.0831893		2	0.077	85.9914	0.285841	0.081705		2	0.078	85.7759	0.285589	0.0815613		2	0.08	85.3448	0.28509	0.0812765		2	0.083	84.6983	0.284352	0.0808558		2	0.397	17.0259	0.282439	0.079772		2
				3	0.475		3	0.073	86.8251	0.287445	0.0826247		3	0.062	89.2009	0.290362	0.0843098		3	0.075	86.3931	0.286931	0.0823296		3	0.077	85.9611	0.286423	0.082038		3	0.078	85.7451	0.28617	0.0818935		3	0.08	85.3132	0.28567	0.0816071		3	0.388	18.7905	0.281177	0.0790602		3
	Δ T (min)	0.0166667		4	0.474		4	0.073	86.7965	0.288033	0.0829631		4	0.06	89.6104	0.291509	0.0849776		4	0.074	86.5801	0.287775	0.0828143		4	0.076	86.1472	0.287262	0.0825192		4	0.077	85.9307	0.287007	0.0823731		4	0.078	85.7143	0.286754	0.0822278		4	0.381	20.1299	0.280422	0.0786363		4
	t=T2-T1	1		5	0.474		5	0.072	87.013	0.288293	0.0831128		5	0.058	90.0433	0.292063	0.0853007		5	0.074	86.5801	0.287775	0.0828143		5	0.075	86.3636	0.287517	0.0826663		5	0.075	86.3636	0.287517	0.0826663		5	0.078	85.7143	0.286754	0.0822278		5	0.377	20.9957	0.279569	0.0781587		5
	Δ t (min)	0.0235702		6	0.475		6	0.072	87.041	0.287704	0.0827735		6	0.056	90.4968	0.292016	0.0852734		6	0.074	86.6091	0.287188	0.0824767		6	0.075	86.3931	0.286931	0.0823296		6	0.075	86.3931	0.286931	0.0823296		6	0.078	85.7451	0.28617	0.0818935		6	0.373	22.0302	0.277978	0.0772715		6
				7	0.474		7	0.072	87.013	0.288293	0.0831128		7	0.054	90.9091	0.293185	0.0859575		7	0.074	86.5801	0.287775	0.0828143		7	0.074	86.5801	0.287775	0.0828143		7	0.074	86.5801	0.287775	0.0828143		7	0.077	85.9307	0.287007	0.0823731		7	0.369	22.7273	0.277931	0.0772456		7
				8	0.474		8	0.072	87.013	0.288293	0.0831128		8	0.053	91.1255	0.293469	0.0861239		8	0.074	86.5801	0.287775	0.0828143		8	0.074	86.5801	0.287775	0.0828143		8	0.074	86.5801	0.287775	0.0828143		8	0.077	85.9307	0.287007	0.0823731		8	0.366	23.3766	0.27734	0.0769176		8
				9	0.474		9	0.072	87.013	0.288293	0.0831128		9	0.052	91.342	0.293753	0.0862911		9	0.074	86.5801	0.287775	0.0828143		9	0.073	86.7965	0.288033	0.0829631		9	0.073	86.7965	0.288033	0.0829631		9	0.077	85.9307	0.287007	0.0823731		9	0.363	24.026	0.276763	0.0765976		9
				10	0.474		10	0.072	87.013	0.288293	0.0831128		10	0.051	91.5584	0.29404	0.0864592		10	0.074	86.5801	0.287775	0.0828143		10	0.073	86.7965	0.288033	0.0829631		10	0.074	86.5801	0.287775	0.0828143		10	0.077	85.9307	0.287007	0.0823731		10	0.36	24.6753	0.276198	0.0762855		10
				11	0.474		11	0.072	87.013	0.288293	0.0831128		11	0.049	91.9913	0.294615	0.0867982		11	0.074	86.5801	0.287775	0.0828143		11	0.072	87.013	0.288293	0.0831128		11	0.073	86.7965	0.288033	0.0829631		11	0.076	86.1472	0.287262	0.0825192		11	0.357	25.3247	0.275647	0.0759813		11
				12	0.474		12	0.071	87.2294	0.288554	0.0832633		12	0.048	92.2078	0.294905	0.0869689		12	0.075	86.3636	0.287517	0.0826663		12	0.073	86.7965	0.288033	0.0829631		12	0.073	86.7965	0.288033	0.0829631		12	0.076	86.1472	0.287262	0.0825192		12	0.355	25.7576	0.275287	0.0757828		12
				13	0.474		13	0.071	87.2294	0.288554	0.0832633		13	0.047	92.4242	0.295196	0.0871406		13	0.075	86.3636	0.287517	0.0826663		13	0.072	87.013	0.288293	0.0831128		13	0.073	86.7965	0.288033	0.0829631		13	0.076	86.1472	0.287262	0.0825192		13	0.354	25.974	0.275109	0.0756849		13
				14	0.474		14	0.071	87.2294	0.288554	0.0832633		14	0.046	92.6407	0.295488	0.0873131		14	0.075	86.3636	0.287517	0.0826663		14	0.072	87.013	0.288293	0.0831128		14	0.073	86.7965	0.288033	0.0829631		14	0.076	86.1472	0.287262	0.0825192		14	0.352	26.4069	0.274758	0.0754918		14
				15	0.474		15	0.071	87.2294	0.288554	0.0832633		15	0.045	92.8571	0.295781	0.0874865		15	0.074	86.5801	0.287775	0.0828143		15	0.073	86.7965	0.288033	0.0829631		15	0.073	86.7965	0.288033	0.0829631		15	0.075	86.3636	0.287517	0.0826663		15	0.35	26.8398	0.274412	0.0753021		15
				16	0.474		16	0.071	87.2294	0.288554	0.0832633		16	0.044	93.0736	0.296076	0.0876608		16	0.074	86.5801	0.287775	0.0828143		16	0.073	86.7965	0.288033	0.0829631		16	0.072	87.013	0.288293	0.0831128		16	0.075	86.3636	0.287517	0.0826663		16	0.348	27.2727	0.274073	0.075116		16
				17	0.474		17	0.071	87.2294	0.288554	0.0832633		17	0.043	93.29	0.296371	0.0878359		17	0.074	86.5801	0.287775	0.0828143		17	0.072	87.013	0.288293	0.0831128		17	0.073	86.7965	0.288033	0.0829631		17	0.076	86.1472	0.287262	0.0825192		17	0.347	27.4892	0.273906	0.0750242		17
				18	0.474		18	0.071	87.2294	0.288554	0.0832633		18	0.042	93.5065	0.296668	0.088012		18	0.074	86.5801	0.287775	0.0828143		18	0.073	86.7965	0.288033	0.0829631		18	0.073	86.7965	0.288033	0.0829631		18	0.075	86.3636	0.287517	0.0826663		18	0.345	27.9221	0.273575	0.0748434		18
				19	0.474		19	0.071	87.2294	0.288554	0.0832633		19	0.042	93.5065	0.296668	0.088012		19	0.074	86.5801	0.287775	0.0828143		19	0.072	87.013	0.288293	0.0831128		19	0.073	86.7965	0.288033	0.0829631		19	0.076	86.1472	0.287262	0.0825192		19	0.343	28.355	0.273251	0.074666		19
				20	0.474		20	0.071	87.2294	0.288554	0.0832633		20	0.042	93.5065	0.296668	0.088012		20	0.074	86.5801	0.287775	0.0828143		20	0.072	87.013	0.288293	0.0831128		20	0.073	86.7965	0.288033	0.0829631		20	0.076	86.1472	0.287262	0.0825192		20	0.342	28.5714	0.273091	0.0745787		20
				21	0.474		21	0.071	87.2294	0.288554	0.0832633		21	0.041	93.7229	0.296966	0.0881889		21	0.074	86.5801	0.287775	0.0828143		21	0.072	87.013	0.288293	0.0831128		21	0.073	86.7965	0.288033	0.0829631		21	0.076	86.1472	0.287262	0.0825192		21	0.341	28.7879	0.272933	0.0744922		21
				22	0.474		22	0.072	87.013	0.288293	0.0831128		22	0.041	93.7229	0.296966	0.0881889		22	0.074	86.5801	0.287775	0.0828143		22	0.072	87.013	0.288293	0.0831128		22	0.073	86.7965	0.288033	0.0829631		22	0.075	86.3636	0.287517	0.0826663		22	0.34	29.0043	0.272776	0.0744066		22
				23	0.474		23	0.072	87.013	0.288293	0.0831128		23	0.041	93.7229	0.296966	0.0881889		23	0.074	86.5801	0.287775	0.0828143		23	0.072	87.013	0.288293	0.0831128		23	0.073	86.7965	0.288033	0.0829631		23	0.075	86.3636	0.287517	0.0826663		23	0.338	29.4372	0.272467	0.074238		23
				24	0.474		24	0.071	87.2294	0.288554	0.0832633		24	0.04	93.9394	0.297265	0.0883667		24	0.074	86.5801	0.287775	0.0828143		24	0.072	87.013	0.288293	0.0831128		24	0.073	86.7965	0.288033	0.0829631		24	0.075	86.3636	0.287517	0.0826663		24	0.337	29.6537	0.272314	0.074155		24
				25	0.474		25	0.071	87.2294	0.288554	0.0832633		25	0.04	93.9394	0.297265	0.0883667		25	0.074	86.5801	0.287775	0.0828143		25	0.072	87.013	0.288293	0.0831128		25	0.073	86.7965	0.288033	0.0829631		25	0.075	86.3636	0.287517	0.0826663		25	0.336	29.8701	0.272163	0.0740729		25
				26	0.474		26	0.071	87.2294	0.288554	0.0832633		26	0.04	93.9394	0.297265	0.0883667		26	0.074	86.5801	0.287775	0.0828143		26	0.072	87.013	0.288293	0.0831128		26	0.073	86.7965	0.288033	0.0829631		26	0.075	86.3636	0.287517	0.0826663		26	0.335	30.0866	0.272014	0.0739917		26
				27	0.474		27	0.071	87.2294	0.288554	0.0832633		27	0.04	93.9394	0.297265	0.0883667		27	0.074	86.5801	0.287775	0.0828143		27	0.072	87.013	0.288293	0.0831128		27	0.073	86.7965	0.288033	0.0829631		27	0.075	86.3636	0.287517	0.0826663		27	0.333	30.5195	0.27172	0.0738319		27
				28	0.474		28	0.072	87.013	0.288293	0.0831128		28	0.04	93.9394	0.297265	0.0883667		28	0.074	86.5801	0.287775	0.0828143		28	0.072	87.013	0.288293	0.0831128		28	0.073	86.7965	0.288033	0.0829631		28	0.075	86.3636	0.287517	0.0826663		28	0.333	30.5195	0.27172	0.0738319		28
				29	0.474		29	0.072	87.013	0.288293	0.0831128		29	0.039	94.1558	0.297566	0.0885454		29	0.074	86.5801	0.287775	0.0828143		29	0.072	87.013	0.288293	0.0831128		29	0.073	86.7965	0.288033	0.0829631		29	0.075	86.3636	0.287517	0.0826663		29	0.332	30.7359	0.271576	0.0737533		29
				30	0.474		30	0.072	87.013	0.288293	0.0831128		30	0.039	94.1558	0.297566	0.0885454		30	0.074	86.5801	0.287775	0.0828143		30	0.072	87.013	0.288293	0.0831128		30	0.073	86.7965	0.288033	0.0829631		30	0.075	86.3636	0.287517	0.0826663		30	0.331	30.9524	0.271433	0.0736756		30
				31	0.474		31	0.071	87.2294	0.288554	0.0832633		31	0.039	94.1558	0.297566	0.0885454		31	0.074	86.5801	0.287775	0.0828143		31	0.072	87.013	0.288293	0.0831128		31	0.073	86.7965	0.288033	0.0829631		31	0.075	86.3636	0.287517	0.0826663		31	0.33	31.1688	0.271291	0.0735988		31
				32	0.474		32	0.071	87.2294	0.288554	0.0832633		32	0.039	94.1558	0.297566	0.0885454		32	0.074	86.5801	0.287775	0.0828143		32	0.072	87.013	0.288293	0.0831128		32	0.073	86.7965	0.288033	0.0829631		32	0.075	86.3636	0.287517	0.0826663		32	0.329	31.3853	0.271151	0.0735229		32
				33	0.474		33	0.072	87.013	0.288293	0.0831128		33	0.039	94.1558	0.297566	0.0885454		33	0.074	86.5801	0.287775	0.0828143		33	0.072	87.013	0.288293	0.0831128		33	0.073	86.7965	0.288033	0.0829631		33	0.075	86.3636	0.287517	0.0826663		33	0.328	31.6017	0.271013	0.0734478		33
				34	0.474		34	0.072	87.013	0.288293	0.0831128		34	0.039	94.1558	0.297566	0.0885454		34	0.074	86.5801	0.287775	0.0828143		34	0.072	87.013	0.288293	0.0831128		34	0.073	86.7965	0.288033	0.0829631		34	0.075	86.3636	0.287517	0.0826663		34	0.327	31.8182	0.270876	0.0733736		34
				35	0.474		35	0.072	87.013	0.288293	0.0831128		35	0.039	94.1558	0.297566	0.0885454		35	0.074	86.5801	0.287775	0.0828143		35	0.072	87.013	0.288293	0.0831128		35	0.073	86.7965	0.288033	0.0829631		35	0.075	86.3636	0.287517	0.0826663		35	0.326	32.0346	0.27074	0.0733003		35
				36	0.474		36	0.072	87.013	0.288293	0.0831128		36	0.039	94.1558	0.297566	0.0885454		36	0.074	86.5801	0.287775	0.0828143		36	0.072	87.013	0.288293	0.0831128		36	0.073	86.7965	0.288033	0.0829631		36	0.075	86.3636	0.287517	0.0826663		36	0.325	32.2511	0.270606	0.0732279		36
				37	0.474		37	0.072	87.013	0.288293	0.0831128		37	0.039	94.1558	0.297566	0.0885454		37	0.074	86.5801	0.287775	0.0828143		37	0.072	87.013	0.288293	0.0831128		37	0.073	86.7965	0.288033	0.0829631		37	0.075	86.3636	0.287517	0.0826663		37	0.325	32.2511	0.270606	0.0732279		37
				38	0.474		38	0.072	87.013	0.288293	0.0831128		38	0.038	94.3723	0.297867	0.0887249		38	0.074	86.5801	0.287775	0.0828143		38	0.072	87.013	0.288293	0.0831128		38	0.073	86.7965	0.288033	0.0829631		38	0.075	86.3636	0.287517	0.0826663		38	0.324	32.4675	0.270474	0.0731563		38
				39	0.474		39	0.072	87.013	0.288293	0.0831128		39	0.039	94.1558	0.297566	0.0885454		39	0.074	86.5801	0.287775	0.0828143		39	0.072	87.013	0.288293	0.0831128		39	0.073	86.7965	0.288033	0.0829631		39	0.075	86.3636	0.287517	0.0826663		39	0.324	32.4675	0.270474	0.0731563		39
				40	0.474		40	0.072	87.013	0.288293	0.0831128		40	0.039	94.1558	0.297566	0.0885454		40	0.074	86.5801	0.287775	0.0828143		40	0.072	87.013	0.288293	0.0831128		40	0.073	86.7965	0.288033	0.0829631		40	0.075	86.3636	0.287517	0.0826663		40	0.323	32.684	0.270344	0.0730856		40
							AUC	3480.12		Δ AUC	82.0472		AUC	3699.93		Δ AUC	87.2279		AUC	3453		Δ AUC	81.4081		AUC	3462.76		Δ AUC	81.6381		AUC	3456.49		Δ AUC	81.4903		AUC	3430.45		Δ AUC	80.8765		AUC	1087.82		Δ AUC	25.698		AUC
[truncated: 72 more columns]

## Sheet: Trial 2 Oils 
				2023-06-20																																							2023-06-26
	Blank			Control Solution:			Hemp Seed Oil 50°C						Hemp Seed Oil 60°C						Hemp Seed Oil 65°C						Hemp Seed Oil 70°C						Hemp Seed Oil 80°C						Hemp Seed Oil 90°C						Control Solution:			MCT Coconut Oil 50°C
	Solvent Ethyl Acetate (μL)	2000		[DPPH] (mM)	0.221478		HSO 50 °C (μL)	500					HSO 60 °C (μL)	500					HSO 65 °C (μL)	500					HSO 70 °C (μL)	500					HSO 80 °C (μL)	500					HSO 90 °C (μL)	500					[DPPH] (mM)	0.255292		MCT 50 °C (μL)	500
				Solvent Ethyl Acetate (μL)	1000		Solvent Ethyl Acetate (μL)	500					Solvent Ethyl Acetate (μL)	500					Solvent Ethyl Acetate (μL)	500					Solvent Ethyl Acetate (μL)	500					Solvent Ethyl Acetate (μL)	500					Solvent Ethyl Acetate (μL)	500					Solvent Ethyl Acetate (μL)	1000		Solvent Ethyl Acetate (μL)	500
				DPPH (μL)	1000		0,2mM DPPH (μL)	1000					0,2mM DPPH (μL)	1000					0,2mM DPPH (μL)	1000					0,2mM DPPH (μL)	1000					0,2mM DPPH (μL)	1000					0,2mM DPPH (μL)	1000					DPPH (μL)	1000		0,2mM DPPH (μL)	1000
							Absorbance blank sample HSO 50°C						Absorbance blank sample HSO 60°C	0.009					Absorbance blank sample HSO 65°C	0.011					Absorbance blank sample HSO 70°C	0.023					Absorbance blank sample HSO 80°C	0.019					Absorbance blank sample HSO 90°C	0.021								Absorbance blank sample MCT 50°C	0.012
	T (min)	Absorbance
	1	0.005		T (min)	Absorbance		T (min)	Absorbance	% DPPH quenched	Δ %DPPH quenched			T (min)	Absorbance	% DPPH quenched	Δ %DPPH quenched			T (min)	Absorbance	% DPPH quenched	Δ %DPPH quenched			T (min)	Absorbance	% DPPH quenched	Δ %DPPH quenched			T (min)	Absorbance	% DPPH quenched	Δ %DPPH quenched			T (min)	Absorbance	% DPPH quenched	Δ %DPPH quenched			T (min)	Absorbance		T (min)	Absorbance	% DPPH quenched	Δ %DPPH quenched
				0	0.467		0	0.096	80.303	0.280857	0.0788804		0	0.129	73.1602	0.274412	0.0753021		0	0.122	74.6753	0.275647	0.0759813		0	0.138	71.2121	0.272933	0.0744922		0	0.141	70.5628	0.272467	0.074238		0	0.116	75.974	0.276763	0.0765976		0	0.575		0	0.55	4.38596	0.24285
	Δs	0.001		1	0.464		1	0.073	85.1852	0.28801	0.08295		1	0.079	83.878	0.286519	0.082093		1	0.082	83.2244	0.285791	0.0816767		1	0.093	80.8279	0.28323	0.0802195		1	0.097	79.9564	0.282341	0.0797166		1	0.067	86.4924	0.28955	0.0838395		1	0.573		1	0.539	5.98592	0.241874
				2	0.462		2	0.069	85.9956	0.290224	0.0842301		2	0.068	86.2144	0.290485	0.0843814		2	0.075	84.6827	0.288689	0.0833415		2	0.086	82.2757	0.286004	0.0817981		2	0.084	82.7133	0.286479	0.0820704		2	0.058	88.4026	0.293164	0.085945		2	0.573		2	0.53	7.57042	0.240112
				3	0.461		3	0.068	86.1842	0.291086	0.0847309		3	0.068	86.1842	0.291086	0.0847309		3	0.075	84.6491	0.289284	0.083685		3	0.085	82.4561	0.286827	0.0822696		3	0.081	83.3333	0.287793	0.0828246		3	0.056	88.8158	0.294328	0.0866292		3	0.572		3	0.523	8.64198	0.239372
	Δ T (min)	0.0166667		4	0.461		4	0.068	86.1842	0.291086	0.0847309		4	0.068	86.1842	0.291086	0.0847309		4	0.074	84.8684	0.289537	0.0838316		4	0.082	83.114	0.287549	0.0826845		4	0.081	83.3333	0.287793	0.0828246		4	0.055	89.0351	0.294607	0.0867934		4	0.571		4	0.518	9.36396	0.239023
	t=T2-T1	1		5	0.46		5	0.068	86.1538	0.291689	0.0850825		5	0.068	86.1538	0.291689	0.0850825		5	0.073	85.0549	0.29039	0.0843265		5	0.08	83.5165	0.28863	0.0833074		5	0.08	83.5165	0.28863	0.0833074		5	0.055	89.011	0.295224	0.0871572		5	0.571		5	0.513	10.2473	0.238094
	Δ t (min)	0.0235702		6	0.459		6	0.067	86.3436	0.29256	0.0855912		6	0.067	86.3436	0.29256	0.0855912		6	0.072	85.2423	0.291249	0.0848262		6	0.078	83.9207	0.289723	0.0839393		6	0.08	83.4802	0.289225	0.0836512		6	0.054	89.207	0.296126	0.0876904		6	0.57		6	0.509	10.7965	0.237945
				7	0.459		7	0.067	86.3436	0.29256	0.0855912		7	0.067	86.3436	0.29256	0.0855912		7	0.072	85.2423	0.291249	0.0848262		7	0.077	84.141	0.289974	0.0840847		7	0.079	83.7004	0.289473	0.0837948		7	0.054	89.207	0.296126	0.0876904		7	0.569		7	0.505	11.3475	0.2378
				8	0.458		8	0.067	86.3135	0.293169	0.0859482		8	0.066	86.5342	0.293436	0.0861049		8	0.072	85.2097	0.291854	0.0851788		8	0.077	84.106	0.290574	0.0844331		8	0.078	83.8852	0.290322	0.0842868		8	0.054	89.1832	0.296749	0.0880597		8	0.568		8	0.502	11.7229	0.23784
				9	0.457		9	0.067	86.2832	0.293781	0.0863074		9	0.066	86.5044	0.294049	0.086465		9	0.072	85.177	0.292461	0.0855335		9	0.077	84.0708	0.291176	0.0847836		9	0.078	83.8496	0.290924	0.0846365		9	0.053	89.3805	0.29766	0.0886016		9	0.568		9	0.499	12.2558	0.237302
				10	0.457		10	0.067	86.2832	0.293781	0.0863074		10	0.066	86.5044	0.294049	0.086465		10	0.072	85.177	0.292461	0.0855335		10	0.077	84.0708	0.291176	0.0847836		10	0.078	83.8496	0.290924	0.0846365		10	0.053	89.3805	0.29766	0.0886016		10	0.567		10	0.497	12.4555	0.237524
				11	0.456		11	0.067	86.2528	0.294396	0.0866688		11	0.066	86.4745	0.294665	0.0868274		11	0.072	85.1441	0.293071	0.0858905		11	0.077	84.0355	0.291781	0.0851364		11	0.078	83.8137	0.291528	0.0849885		11	0.053	89.357	0.29829	0.0889767		11	0.565		11	0.494	12.6786	0.238149
				12	0.456		12	0.067	86.2528	0.294396	0.0866688		12	0.066	86.4745	0.294665	0.0868274		12	0.072	85.1441	0.293071	0.0858905		12	0.077	84.0355	0.291781	0.0851364		12	0.078	83.8137	0.291528	0.0849885		12	0.053	89.357	0.29829	0.0889767		12	0.564		12	0.492	12.8801	0.238373
				13	0.455		13	0.067	86.2222	0.295013	0.0870326		13	0.066	86.4444	0.295283	0.0871921		13	0.072	85.1111	0.293683	0.0862498		13	0.077	84	0.292389	0.0854914		13	0.078	83.7778	0.292135	0.0853426		13	0.053	89.3333	0.298922	0.0893542		13	0.562		13	0.49	12.9264	0.239183
				14	0.455		14	0.067	86.2222	0.295013	0.0870326		14	0.066	86.4444	0.295283	0.0871921		14	0.072	85.1111	0.293683	0.0862498		14	0.076	84.2222	0.292645	0.0856411		14	0.078	83.7778	0.292135	0.0853426		14	0.053	89.3333	0.298922	0.0893542		14	0.561		14	0.487	13.3094	0.239232
				15	0.455		15	0.066	86.4444	0.295283	0.0871921		15	0.066	86.4444	0.295283	0.0871921		15	0.071	85.3333	0.293946	0.0864044		15	0.076	84.2222	0.292645	0.0856411		15	0.078	83.7778	0.292135	0.0853426		15	0.053	89.3333	0.298922	0.0893542		15	0.56		15	0.485	13.5135	0.23946
				16	0.454		16	0.066	86.4143	0.295904	0.0875591		16	0.066	86.4143	0.295904	0.0875591		16	0.071	85.3007	0.294562	0.0867668		16	0.076	84.1871	0.293256	0.0859991		16	0.078	83.7416	0.292744	0.085699		16	0.053	89.3096	0.299557	0.0897341		16	0.559		16	0.484	13.5379	0.239868
				17	0.454		17	0.066	86.4143	0.295904	0.0875591		17	0.065	86.637	0.296176	0.0877205		17	0.071	85.3007	0.294562	0.0867668		17	0.076	84.1871	0.293256	0.0859991		17	0.078	83.7416	0.292744	0.085699		17	0.053	89.3096	0.299557	0.0897341		17	0.558		17	0.482	13.7432	0.240099
				18	0.454		18	0.066	86.4143	0.295904	0.0875591		18	0.065	86.637	0.296176	0.0877205		18	0.071	85.3007	0.294562	0.0867668		18	0.076	84.1871	0.293256	0.0859991		18	0.078	83.7416	0.292744	0.085699		18	0.053	89.3096	0.299557	0.0897341		18	0.558		18	0.48	14.1049	0.239743
				19	0.454		19	0.066	86.4143	0.295904	0.0875591		19	0.065	86.637	0.296176	0.0877205		19	0.072	85.078	0.294298	0.0866113		19	0.076	84.1871	0.293256	0.0859991		19	0.078	83.7416	0.292744	0.085699		19	0.053	89.3096	0.299557	0.0897341		19	0.557		19	0.479	14.1304	0.240152
				20	0.454		20	0.066	86.4143	0.295904	0.0875591		20	0.065	86.637	0.296176	0.0877205		20	0.072	85.078	0.294298	0.0866113		20	0.076	84.1871	0.293256	0.0859991		20	0.078	83.7416	0.292744	0.085699		20	0.053	89.3096	0.299557	0.0897341		20	0.556		20	0.478	14.1561	0.240563
				21	0.454		21	0.066	86.4143	0.295904	0.0875591		21	0.066	86.4143	0.295904	0.0875591		21	0.073	84.8552	0.294035	0.0864568		21	0.076	84.1871	0.293256	0.0859991		21	0.078	83.7416	0.292744	0.085699		21	0.052	89.5323	0.299847	0.0899083		21	0.555		21	0.476	14.3636	0.240797
				22	0.454		22	0.066	86.4143	0.295904	0.0875591		22	0.066	86.4143	0.295904	0.0875591		22	0.072	85.078	0.294298	0.0866113		22	0.076	84.1871	0.293256	0.0859991		22	0.078	83.7416	0.292744	0.085699		22	0.052	89.5323	0.299847	0.0899083		22	0.555		22	0.475	14.5455	0.240619
				23	0.454		23	0.066	86.4143	0.295904	0.0875591		23	0.066	86.4143	0.295904	0.0875591		23	0.072	85.078	0.294298	0.0866113		23	0.076	84.1871	0.293256	0.0859991		23	0.078	83.7416	0.292744	0.085699		23	0.052	89.5323	0.299847	0.0899083		23	0.554		23	0.474	14.5719	0.241032
				24	0.454		24	0.066	86.4143	0.295904	0.0875591		24	0.066	86.4143	0.295904	0.0875591		24	0.072	85.078	0.294298	0.0866113		24	0.077	83.9644	0.292999	0.0858486		24	0.079	83.5189	0.29249	0.0855504		24	0.053	89.3096	0.299557	0.0897341		24	0.554		24	0.472	14.9362	0.240678
				25	0.454		25	0.066	86.4143	0.295904	0.0875591		25	0.066	86.4143	0.295904	0.0875591		25	0.072	85.078	0.294298	0.0866113		25	0.077	83.9644	0.292999	0.0858486		25	0.078	83.7416	0.292744	0.085699		25	0.053	89.3096	0.299557	0.0897341		25	0.553		25	0.471	14.9635	0.241091
				26	0.453		26	0.066	86.3839	0.296527	0.0879284		26	0.066	86.3839	0.296527	0.0879284		26	0.072	85.0446	0.294915	0.0869751		26	0.077	83.9286	0.293612	0.086208		26	0.078	83.7054	0.293356	0.0860576		26	0.053	89.2857	0.300194	0.0901165		26	0.552		26	0.47	14.9909	0.241505
				27	0.453		27	0.066	86.3839	0.296527	0.0879284		27	0.066	86.3839	0.296527	0.0879284		27	0.072	85.0446	0.294915	0.0869751		27	0.077	83.9286	0.293612	0.086208		27	0.078	83.7054	0.293356	0.0860576		27	0.053	89.2857	0.300194	0.0901165		27	0.552		27	0.469	15.1737	0.241328
				28	0.453		28	0.066	86.3839	0.296527	0.0879284		28	0.066	86.3839	0.296527	0.0879284		28	0.072	85.0446	0.294915	0.0869751		28	0.077	83.9286	0.293612	0.086208		28	0.078	83.7054	0.293356	0.0860576		28	0.053	89.2857	0.300194	0.0901165		28	0.551		28	0.467	15.3846	0.241567
				29	0.453		29	0.066	86.3839	0.296527	0.0879284		29	0.066	86.3839	0.296527	0.0879284		29	0.072	85.0446	0.294915	0.0869751		29	0.077	83.9286	0.293612	0.086208		29	0.079	83.4821	0.293101	0.0859081		29	0.054	89.0625	0.299904	0.0899422		29	0.552		29	0.467	15.5393	0.240977
				30	0.453		30	0.066	86.3839	0.296527	0.0879284		30	0.066	86.3839	0.296527	0.0879284		30	0.072	85.0446	0.294915	0.0869751		30	0.077	83.9286	0.293612	0.086208		30	0.079	83.4821	0.293101	0.0859081		30	0.054	89.0625	0.299904	0.0899422		30	0.551		30	0.466	15.5678	0.241391
				31	0.453		31	0.067	86.1607	0.296255	0.087767		31	0.066	86.3839	0.296527	0.0879284		31	0.072	85.0446	0.294915	0.0869751		31	0.077	83.9286	0.293612	0.086208		31	0.079	83.4821	0.293101	0.0859081		31	0.054	89.0625	0.299904	0.0899422		31	0.551		31	0.465	15.7509	0.241217
				32	0.453		32	0.067	86.1607	0.296255	0.087767		32	0.066	86.3839	0.296527	0.0879284		32	0.072	85.0446	0.294915	0.0869751		32	0.077	83.9286	0.293612	0.086208		32	0.079	83.4821	0.293101	0.0859081		32	0.054	89.0625	0.299904	0.0899422		32	0.551		32	0.464	15.9341	0.241042
				33	0.453		33	0.067	86.1607	0.296255	0.087767		33	0.066	86.3839	0.296527	0.0879284		33	0.072	85.0446	0.294915	0.0869751		33	0.077	83.9286	0.293612	0.086208		33	0.079	83.4821	0.293101	0.0859081		33	0.054	89.0625	0.299904	0.0899422		33	0.551		33	0.463	16.1172	0.240869
				34	0.454		34	0.066	86.4143	0.295904	0.0875591		34	0.066	86.4143	0.295904	0.0875591		34	0.072	85.078	0.294298	0.0866113		34	0.077	83.9644	0.292999	0.0858486		34	0.079	83.5189	0.29249	0.0855504		34	0.054	89.0869	0.299267	0.0895609		34	0.551		34	0.462	16.3004	0.240697
				35	0.454		35	0.066	86.4143	0.295904	0.0875591		35	0.066	86.4143	0.295904	0.0875591		35	0.072	85.078	0.294298	0.0866113		35	0.077	83.9644	0.292999	0.0858486		35	0.079	83.5189	0.29249	0.0855504		35	0.054	89.0869	0.299267	0.0895609		35	0.551		35	0.461	16.4835	0.240525
				36	0.454		36	0.066	86.4143	0.295904	0.0875591		36	0.066	86.4143	0.295904	0.0875591		36	0.072	85.078	0.294298	0.0866113		36	0.077	83.9644	0.292999	0.0858486		36	0.079	83.5189	0.29249	0.0855504		36	0.054	89.0869	0.299267	0.0895609		36	0.551		36	0.46	16.6667	0.240354
				37	0.453		37	0.066	86.3839	0.296527	0.0879284		37	0.066	86.3839	0.296527	0.0879284		37	0.072	85.0446	0.294915	0.0869751		37	0.077	83.9286	0.293612	0.086208		37	0.079	83.4821	0.293101	0.0859081		37	0.054	89.0625	0.299904	0.0899422		37	0.55		37	0.46	16.5138	0.240938
				38	0.453		38	0.066	86.3839	0.296527	0.0879284		38	0.066	86.3839	0.296527	0.0879284		38	0.072	85.0446	0.294915	0.0869751		38	0.078	83.7054	0.293356	0.0860576		38	0.079	83.4821	0.293101	0.0859081		38	0.054	89.0625	0.299904	0.0899422		38	0.55		38	0.459	16.6972	0.240767
				39	0.453		39	0.066	86.3839	0.296527	0.0879284		39	0.066	86.3839	0.296527	0.0879284		39	0.072	85.0446	0.294915	0.0869751		39	0.078	83.7054	0.293356	0.0860576		39	0.079	83.4821	0.293101	0.0859081		39	0.054	89.0625	0.299904	0.0899422		39	0.55		39	0.458	16.8807	0.240596
				40	0.453		40	0.066	86.3839	0.296527	0.0879284		40	0.066	86.3839	0.296527	0.0879284		40	0.072	85.0446	0.294915	0.0869751		40	0.078	83.7054	0.293356	0.0860576		40	0.079	83.4821	0.293101	0.0859081		40	0.054	89.0625	0.299904	0.0899422		40	0.55		40	0.457	17.0642	0.240427
							AUC	3448.95		Δ AUC	81.3136		AUC	3447.4		Δ AUC	81.2771		AUC	3396.18		Δ AUC	80.07		AUC	3346.56		Δ AUC	78.9005		AUC	3334.32		Δ AUC	78.6121		AUC	3558.73		Δ AUC	83.901					AUC	543.475		Δ AUC
[truncated: 73 more columns]

## Sheet: Trial 3 Oils 
				2023-06-28																																							2023-07-04
	Blank			Control Solution:			Hemp Seed Oil 50°C						Hemp Seed Oil 60°C						Hemp Seed Oil 65°C						Hemp Seed Oil 70°C						Hemp Seed Oil 80°C						Hemp Seed Oil 90°C						Control Solution:			MCT Coconut Oil 50°C
	Solvent Ethyl Acetate (μL)	2000		[DPPH] (mM)	0.23444		HSO 50 °C (μL)	500					HSO 60 °C (μL)	500					HSO 65 °C (μL)	500					HSO 70 °C (μL)	500					HSO 80 °C (μL)	500					HSO 90 °C (μL)	500					[DPPH] (mM)	0.209644		MCT 50 °C (μL)	500
				Solvent Ethyl Acetate (μL)	1000		Solvent Ethyl Acetate (μL)	500					Solvent Ethyl Acetate (μL)	500					Solvent Ethyl Acetate (μL)	500					Solvent Ethyl Acetate (μL)	500					Solvent Ethyl Acetate (μL)	500					Solvent Ethyl Acetate (μL)	500					Solvent Ethyl Acetate (μL)	1000		Solvent Ethyl Acetate (μL)	500
				DPPH (μL)	1000		0,2mM DPPH (μL)	1000					0,2mM DPPH (μL)	1000					0,2mM DPPH (μL)	1000					0,2mM DPPH (μL)	1000					0,2mM DPPH (μL)	1000					0,2mM DPPH (μL)	1000					DPPH (μL)	1000		0,2mM DPPH (μL)	1000
							Absorbance blank sample HSO 50°C	0.005					Absorbance blank sample HSO 60°C	0.011					Absorbance blank sample HSO 65°C	0.016					Absorbance blank sample HSO 70°C	0.009					Absorbance blank sample HSO 80°C	0.016					Absorbance blank sample HSO 90°C	0.015								Absorbance blank sample MCT 50°C	0.023
	T (min)	Absorbance
	1	0.008		T (min)	Absorbance		T (min)	Absorbance	% DPPH quenched	Δ %DPPH quenched			T (min)	Absorbance	% DPPH quenched	Δ %DPPH quenched			T (min)	Absorbance	% DPPH quenched	Δ %DPPH quenched			T (min)	Absorbance	% DPPH quenched	Δ %DPPH quenched			T (min)	Absorbance	% DPPH quenched	Δ %DPPH quenched			T (min)	Absorbance	% DPPH quenched	Δ %DPPH quenched			T (min)	Absorbance		T (min)	Absorbance	% DPPH quenched	Δ %DPPH quenched
				0	0.52		0	0.125	77.1484	0.250686	0.0628436		0	0.119	78.3203	0.251673	0.0633395		0	0.115	79.1016	0.252353	0.0636818		0	0.159	70.5078	0.245823	0.0604292		0	0.141	74.0234	0.248241	0.0616236		0	0.18	66.4062	0.243463	0.059274		0	0.486		0	0.42	13.8075	0.277698
	Δs	0.001		1	0.522		1	0.082	85.6031	0.257627	0.0663718		1	0.065	88.9105	0.261223	0.0682374		1	0.058	90.2724	0.262781	0.0690538		1	0.078	86.3813	0.258449	0.0667959		1	0.075	86.965	0.259075	0.0671199		1	0.088	84.4358	0.256423	0.0657529		1	0.472		1	0.41	13.3621	0.286603
				2	0.527		2	0.069	88.2466	0.25797	0.0665486		2	0.056	90.7514	0.260802	0.0680179		2	0.05	91.9075	0.262159	0.0687274		2	0.061	89.7881	0.259696	0.0674418		2	0.057	90.5588	0.260579	0.0679015		2	0.069	88.2466	0.25797	0.0665486		2	0.471		2	0.401	15.1188	0.285174
				3	0.53		3	0.063	89.4636	0.257837	0.0664801		3	0.052	91.5709	0.260256	0.0677334		3	0.048	92.3372	0.261162	0.0682054		3	0.058	90.4215	0.258924	0.0670417		3	0.054	91.1877	0.259809	0.0675007		3	0.061	89.8467	0.258269	0.0667031		3	0.474		3	0.396	16.7382	0.281539
	Δ T (min)	0.0166667		4	0.531		4	0.062	89.675	0.257582	0.0663484		4	0.051	91.7782	0.260002	0.067601		4	0.047	92.543	0.260907	0.0680726		4	0.055	91.0134	0.25911	0.067138		4	0.052	91.587	0.259778	0.0674845		4	0.058	90.4398	0.25845	0.0667964		4	0.475		4	0.391	17.9872	0.279602
	t=T2-T1	1		5	0.53		5	0.06	90.0383	0.258487	0.0668154		5	0.051	91.7625	0.260481	0.0678506		5	0.047	92.5287	0.26139	0.0683247		5	0.053	91.3793	0.260032	0.0676168		5	0.051	91.7625	0.260481	0.0678506		5	0.058	90.4215	0.258924	0.0670417		5	0.473		5	0.386	18.7097	0.280051
	Δ t (min)	0.0235702		6	0.526		6	0.059	90.1544	0.260616	0.0679207		6	0.052	91.5058	0.262189	0.0687432		6	0.046	92.6641	0.263571	0.0694699		6	0.052	91.5058	0.262189	0.0687432		6	0.05	91.8919	0.262647	0.0689832		6	0.057	90.5405	0.261061	0.0681529		6	0.47		6	0.381	19.2641	0.281297
				7	0.524		7	0.058	90.3101	0.261806	0.0685423		7	0.052	91.4729	0.263167	0.0692566		7	0.046	92.6357	0.264559	0.0699913		7	0.053	91.2791	0.262938	0.0691362		7	0.05	91.8605	0.263627	0.0694993		7	0.057	90.5039	0.26203	0.06866		7	0.47		7	0.378	19.9134	0.280638
				8	0.522		8	0.056	90.6615	0.263234	0.0692922		8	0.052	91.4397	0.264151	0.0697758		8	0.046	92.607	0.265553	0.0705185		8	0.053	91.2451	0.263921	0.0696541		8	0.05	91.8288	0.264615	0.0700211		8	0.056	90.6615	0.263234	0.0692922		8	0.468		8	0.376	20	0.281771
				9	0.521		9	0.056	90.6433	0.263726	0.0695513		9	0.052	91.423	0.264646	0.0700376		9	0.046	92.5926	0.266053	0.0707844		9	0.053	91.2281	0.264415	0.0699152		9	0.05	91.8129	0.265112	0.0702842		9	0.056	90.6433	0.263726	0.0695513		9	0.466		9	0.373	20.3057	0.282694
				10	0.52		10	0.055	90.8203	0.264449	0.0699333		10	0.052	91.4062	0.265143	0.0703009		10	0.046	92.5781	0.266555	0.0710518		10	0.052	91.4062	0.265143	0.0703009		10	0.05	91.7969	0.26561	0.0705488		10	0.055	90.8203	0.264449	0.0699333		10	0.464		10	0.371	20.3947	0.283845
				11	0.518		11	0.053	91.1765	0.265909	0.0707074		11	0.051	91.5686	0.266377	0.0709569		11	0.045	92.7451	0.267805	0.0717197		11	0.052	91.3725	0.266143	0.0708319		11	0.05	91.7647	0.266613	0.0710826		11	0.055	90.7843	0.265444	0.0704603		11	0.462		11	0.369	20.4846	0.285005
				12	0.515		12	0.052	91.3215	0.267656	0.0716398		12	0.05	91.716	0.268132	0.0718946		12	0.045	92.7022	0.269337	0.0725424		12	0.052	91.3215	0.267656	0.0716398		12	0.049	91.9132	0.268371	0.072023		12	0.055	90.7298	0.266949	0.071262		12	0.46		12	0.367	20.5752	0.286174
				13	0.513		13	0.051	91.4851	0.268914	0.0723146		13	0.049	91.8812	0.269395	0.0725735		13	0.045	92.6733	0.270368	0.0730988		13	0.052	91.2871	0.268675	0.0721861		13	0.049	91.8812	0.269395	0.0725735		13	0.055	90.6931	0.267963	0.0718041		13	0.459		13	0.365	20.8426	0.28654
				14	0.513		14	0.05	91.6832	0.269154	0.0724438		14	0.049	91.8812	0.269395	0.0725735		14	0.044	92.8713	0.270613	0.0732316		14	0.052	91.2871	0.268675	0.0721861		14	0.049	91.8812	0.269395	0.0725735		14	0.055	90.6931	0.267963	0.0718041		14	0.458		14	0.362	21.3333	0.286689
				15	0.512		15	0.049	91.8651	0.26991	0.0728512		15	0.049	91.8651	0.26991	0.0728512		15	0.044	92.8571	0.271133	0.073513		15	0.052	91.2698	0.269187	0.0724616		15	0.049	91.8651	0.26991	0.0728512		15	0.055	90.6746	0.268473	0.0720775		15	0.457		15	0.36	21.6036	0.287061
				16	0.512		16	0.049	91.8651	0.26991	0.0728512		16	0.049	91.8651	0.26991	0.0728512		16	0.044	92.8571	0.271133	0.073513		16	0.052	91.2698	0.269187	0.0724616		16	0.049	91.8651	0.26991	0.0728512		16	0.055	90.6746	0.268473	0.0720775		16	0.455		16	0.359	21.4765	0.288471
				17	0.513		17	0.048	92.0792	0.269637	0.0727039		17	0.049	91.8812	0.269395	0.0725735		17	0.044	92.8713	0.270613	0.0732316		17	0.052	91.2871	0.268675	0.0721861		17	0.049	91.8812	0.269395	0.0725735		17	0.055	90.6931	0.267963	0.0718041		17	0.454		17	0.357	21.7489	0.288849
				18	0.513		18	0.047	92.2772	0.269879	0.0728349		18	0.049	91.8812	0.269395	0.0725735		18	0.044	92.8713	0.270613	0.0732316		18	0.052	91.2871	0.268675	0.0721861		18	0.049	91.8812	0.269395	0.0725735		18	0.055	90.6931	0.267963	0.0718041		18	0.453		18	0.356	21.7978	0.289449
				19	0.513		19	0.047	92.2772	0.269879	0.0728349		19	0.049	91.8812	0.269395	0.0725735		19	0.044	92.8713	0.270613	0.0732316		19	0.052	91.2871	0.268675	0.0721861		19	0.048	92.0792	0.269637	0.0727039		19	0.055	90.6931	0.267963	0.0718041		19	0.452		19	0.354	22.0721	0.289832
				20	0.513		20	0.047	92.2772	0.269879	0.0728349		20	0.049	91.8812	0.269395	0.0725735		20	0.044	92.8713	0.270613	0.0732316		20	0.052	91.2871	0.268675	0.0721861		20	0.048	92.0792	0.269637	0.0727039		20	0.055	90.6931	0.267963	0.0718041		20	0.451		20	0.353	22.1219	0.290438
				21	0.513		21	0.046	92.4752	0.270123	0.0729665		21	0.049	91.8812	0.269395	0.0725735		21	0.044	92.8713	0.270613	0.0732316		21	0.052	91.2871	0.268675	0.0721861		21	0.048	92.0792	0.269637	0.0727039		21	0.054	90.8911	0.268199	0.0719308		21	0.45		21	0.351	22.3982	0.290825
				22	0.512		22	0.046	92.4603	0.270641	0.0732464		22	0.049	91.8651	0.26991	0.0728512		22	0.044	92.8571	0.271133	0.073513		22	0.052	91.2698	0.269187	0.0724616		22	0.048	92.0635	0.270152	0.0729823		22	0.054	90.873	0.26871	0.0722049		22	0.449		22	0.349	22.6757	0.291215
				23	0.512		23	0.046	92.4603	0.270641	0.0732464		23	0.049	91.8651	0.26991	0.0728512		23	0.044	92.8571	0.271133	0.073513		23	0.051	91.4683	0.269427	0.0725908		23	0.048	92.0635	0.270152	0.0729823		23	0.054	90.873	0.26871	0.0722049		23	0.448		23	0.348	22.7273	0.291827
				24	0.512		24	0.046	92.4603	0.270641	0.0732464		24	0.049	91.8651	0.26991	0.0728512		24	0.044	92.8571	0.271133	0.073513		24	0.051	91.4683	0.269427	0.0725908		24	0.048	92.0635	0.270152	0.0729823		24	0.054	90.873	0.26871	0.0722049		24	0.447		24	0.347	22.779	0.292442
				25	0.512		25	0.046	92.4603	0.270641	0.0732464		25	0.049	91.8651	0.26991	0.0728512		25	0.044	92.8571	0.271133	0.073513		25	0.052	91.2698	0.269187	0.0724616		25	0.048	92.0635	0.270152	0.0729823		25	0.053	91.0714	0.268948	0.0723329		25	0.446		25	0.346	22.8311	0.293059
				26	0.512		26	0.045	92.6587	0.270886	0.0733794		26	0.049	91.8651	0.26991	0.0728512		26	0.044	92.8571	0.271133	0.073513		26	0.051	91.4683	0.269427	0.0725908		26	0.048	92.0635	0.270152	0.0729823		26	0.053	91.0714	0.268948	0.0723329		26	0.445		26	0.346	22.6545	0.293902
				27	0.512		27	0.045	92.6587	0.270886	0.0733794		27	0.049	91.8651	0.26991	0.0728512		27	0.044	92.8571	0.271133	0.073513		27	0.051	91.4683	0.269427	0.0725908		27	0.048	92.0635	0.270152	0.0729823		27	0.054	90.873	0.26871	0.0722049		27	0.445		27	0.345	22.8833	0.29368
				28	0.512		28	0.045	92.6587	0.270886	0.0733794		28	0.049	91.8651	0.26991	0.0728512		28	0.044	92.8571	0.271133	0.073513		28	0.051	91.4683	0.269427	0.0725908		28	0.048	92.0635	0.270152	0.0729823		28	0.054	90.873	0.26871	0.0722049		28	0.444		28	0.344	22.9358	0.294302
				29	0.512		29	0.045	92.6587	0.270886	0.0733794		29	0.048	92.0635	0.270152	0.0729823		29	0.044	92.8571	0.271133	0.073513		29	0.052	91.2698	0.269187	0.0724616		29	0.048	92.0635	0.270152	0.0729823		29	0.055	90.6746	0.268473	0.0720775		29	0.443		29	0.343	22.9885	0.294928
				30	0.512		30	0.045	92.6587	0.270886	0.0733794		30	0.049	91.8651	0.26991	0.0728512		30	0.044	92.8571	0.271133	0.073513		30	0.051	91.4683	0.269427	0.0725908		30	0.048	92.0635	0.270152	0.0729823		30	0.055	90.6746	0.268473	0.0720775		30	0.443		30	0.342	23.2184	0.294706
				31	0.512		31	0.045	92.6587	0.270886	0.0733794		31	0.048	92.0635	0.270152	0.0729823		31	0.044	92.8571	0.271133	0.073513		31	0.052	91.2698	0.269187	0.0724616		31	0.048	92.0635	0.270152	0.0729823		31	0.055	90.6746	0.268473	0.0720775		31	0.442		31	0.342	23.0415	0.295556
				32	0.512		32	0.045	92.6587	0.270886	0.0733794		32	0.048	92.0635	0.270152	0.0729823		32	0.044	92.8571	0.271133	0.073513		32	0.051	91.4683	0.269427	0.0725908		32	0.048	92.0635	0.270152	0.0729823		32	0.055	90.6746	0.268473	0.0720775		32	0.442		32	0.341	23.2719	0.295334
				33	0.512		33	0.045	92.6587	0.270886	0.0733794		33	0.048	92.0635	0.270152	0.0729823		33	0.045	92.6587	0.270886	0.0733794		33	0.051	91.4683	0.269427	0.0725908		33	0.048	92.0635	0.270152	0.0729823		33	0.054	90.873	0.26871	0.0722049		33	0.442		33	0.34	23.5023	0.295113
				34	0.512		34	0.045	92.6587	0.270886	0.0733794		34	0.048	92.0635	0.270152	0.0729823		34	0.045	92.6587	0.270886	0.0733794		34	0.051	91.4683	0.269427	0.0725908		34	0.048	92.0635	0.270152	0.0729823		34	0.054	90.873	0.26871	0.0722049		34	0.442		34	0.339	23.7327	0.294894
				35	0.511		35	0.045	92.6441	0.271407	0.0736616		35	0.048	92.0477	0.27067	0.0732623		35	0.045	92.6441	0.271407	0.0736616		35	0.051	91.4513	0.269942	0.0728686		35	0.048	92.0477	0.27067	0.0732623		35	0.054	90.8549	0.269222	0.0724806		35	0.441		35	0.338	23.7875	0.295523
				36	0.511		36	0.045	92.6441	0.271407	0.0736616		36	0.048	92.0477	0.27067	0.0732623		36	0.045	92.6441	0.271407	0.0736616		36	0.051	91.4513	0.269942	0.0728686		36	0.048	92.0477	0.27067	0.0732623		36	0.054	90.8549	0.269222	0.0724806		36	0.441		36	0.337	24.0185	0.295306
				37	0.511		37	0.045	92.6441	0.271407	0.0736616		37	0.049	91.8489	0.270426	0.0731304		37	0.045	92.6441	0.271407	0.0736616		37	0.051	91.4513	0.269942	0.0728686		37	0.048	92.0477	0.27067	0.0732623		37	0.055	90.6561	0.268984	0.0723525		37	0.441		37	0.336	24.2494	0.29509
				38	0.511		38	0.045	92.6441	0.271407	0.0736616		38	0.049	91.8489	0.270426	0.0731304		38	0.045	92.6441	0.271407	0.0736616		38	0.051	91.4513	0.269942	0.0728686		38	0.048	92.0477	0.27067	0.0732623		38	0.055	90.6561	0.268984	0.0723525		38	0.441		38	0.336	24.2494	0.29509
				39	0.511		39	0.045	92.6441	0.271407	0.0736616		39	0.049	91.8489	0.270426	0.0731304		39	0.045	92.6441	0.271407	0.0736616		39	0.051	91.4513	0.269942	0.0728686		39	0.048	92.0477	0.27067	0.0732623		39	0.055	90.6561	0.268984	0.0723525		39	0.44		39	0.335	24.3056	0.295721
				40	0.511		40	0.045	92.6441	0.271407	0.0736616		40	0.049	91.8489	0.270426	0.0731304		40	0.045	92.6441	0.271407	0.0736616		40	0.051	91.4513	0.269942	0.0728686		40	0.048	92.0477	0.27067	0.0732623		40	0.055	90.6561	0.268984	0.0723525		40	0.44		40	0.334	24.537	0.295506
							AUC	3658.29		Δ AUC	86.243		AUC	3662.17		Δ AUC	86.3346		AUC	3699.57		Δ AUC	87.216		AUC	3636.42		Δ AUC	85.7277		AUC	3662.52		Δ AUC	86.3429		AUC	3607.63		Δ AUC	85.0492					AUC	857.273		Δ AUC
[truncated: 73 more columns]

## Sheet: Standards
				2023-06-20																																	2023-07-06
	Blank			Control Solution:			Standard Solution 0:						Standard Solution 1:						Standard Solution 2:						Standard Solution 3:						Standard Solution 4:						Control Solution:			Standard Solution 0:						Standard Solution 1:
	Solvent Ethyl Acetate (μL)	2000		[DPPH] (mM)	0.221478		Trolox C0 (mM)	0.538043	Δ Trolox C0 (mM)	0.00287273			Trolox C1 (mM)	0.0371249	Δ Trolox C1 (mM)	0.000211697			Trolox C2 (mM)	0.0269021	Δ Trolox C2 (mM)	0.000153422			Trolox C3 (mM)	0.0172174	Δ Trolox C3 (mM)	9.82256e-05			Trolox C4 (mM)	0.00699455	Δ Trolox C4 (mM)	4.0028e-05			[DPPH] (mM)	0.238385		Trolox C0 (mM)	0.50608	Δ Trolox C0 (mM)	0.0028494			Trolox C1 (mM)	0.400815	Δ Trolox C1 (mM)	0.00276827
				Solvent Ethyl Acetate (μL)	1000		Trolox C0 (μL)	1000					Trolox C1 (μL)	1000					Trolox C2 (μL)	1000					Trolox C3 (μL)	1000					Trolox C4 (μL)	1000					Solvent Ethyl Acetate (μL)	1000		Trolox C0 (μL)	1000					Trolox C1 (μL)	1000
				DPPH (μL)	1000		0,2mM DPPH (μL)	1000					0,2mM DPPH (μL)	1000					0,2mM DPPH (μL)	1000					0,2mM DPPH (μL)	1000					0,2mM DPPH (μL)	1000					DPPH (μL)	1000		0,2mM DPPH (μL)	1000					0,2mM DPPH (μL)	1000
	T (min)	Absorbance
	1	0.005		T (min)	Absorbance		T (min)	Absorbance	% DPPH quenched	Δ %DPPH quenched			T (min)	Absorbance	% DPPH quenched	Δ %DPPH quenched			T (min)	Absorbance	% DPPH quenched	Δ %DPPH quenched			T (min)	Absorbance	% DPPH quenched	Δ %DPPH quenched			T (min)	Absorbance	% DPPH quenched	Δ %DPPH quenched			T (min)	Absorbance		T (min)	Absorbance	% DPPH quenched	Δ %DPPH quenched			T (min)	Absorbance	% DPPH quenched	Δ %DPPH quenched
				0	0.467		0	0.199	58.0087	0.266227	0.070877		0	0.448	4.11255	0.300011	0.0900064		0	0.469	-0.4329	0.306772	0.0941088		0	0.5	-7.14286	0.317604	0.100872		0	0.53	-13.6364	0.32897	0.108221		0	0.601		0	0.171	72.1477	0.212108	0.0449896		0	0.267	56.0403	0.205993
	Δs	0.001		1	0.464		1	0.103	78.6492	0.28105	0.0789894		1	0.418	10.0218	0.293888	0.08637		1	0.445	4.13943	0.301933	0.0911633		1	0.479	-3.26797	0.313263	0.0981339		1	0.522	-12.6362	0.329305	0.108442		1	0.597		1	0.082	86.9932	0.224967	0.05061		1	0.132	78.5473	0.217833
				2	0.462		2	0.077	84.2451	0.288188	0.0830526		2	0.395	14.6608	0.289451	0.0837816		2	0.424	8.3151	0.297426	0.0884623		2	0.468	-1.31291	0.311507	0.0970368		2	0.516	-11.8162	0.329265	0.108416		2	0.596		2	0.057	91.2014	0.22949	0.0526656		2	0.078	87.6481	0.225968
				3	0.461		3	0.068	86.1842	0.291086	0.0847309		3	0.378	18.2018	0.286117	0.081863		3	0.413	10.5263	0.295169	0.0871246		3	0.459	0.438596	0.309457	0.0957634		3	0.512	-11.1842	0.328852	0.108144		3	0.594		3	0.044	93.3786	0.232563	0.0540855		3	0.053	91.8506	0.230943
	Δ T (min)	0.0166667		4	0.461		4	0.064	87.0614	0.292145	0.0853488		4	0.365	21.0526	0.283191	0.0801973		4	0.403	12.7193	0.292413	0.0855056		4	0.454	1.53509	0.307782	0.0947296		4	0.509	-10.5263	0.327679	0.107374		4	0.593		4	0.039	94.2177	0.233869	0.0546948		4	0.047	92.8571	0.232399
	t=T2-T1	1		5	0.46		5	0.061	87.6923	0.293564	0.08618		5	0.357	22.6374	0.282291	0.0796881		5	0.398	13.6264	0.291953	0.0852365		5	0.45	2.1978	0.307458	0.0945301		5	0.506	-10.1099	0.32766	0.107361		5	0.592		5	0.039	94.2078	0.234257	0.0548763		5	0.042	93.6968	0.2337
	Δ t (min)	0.0235702		6	0.459		6	0.059	88.1057	0.294727	0.0868642		6	0.351	23.7885	0.281853	0.0794411		6	0.393	14.5374	0.291509	0.0849773		6	0.446	2.86344	0.307138	0.0943338		6	0.505	-10.1322	0.328421	0.10786		6	0.59		6	0.038	94.359	0.235224	0.0553304		6	0.042	93.6752	0.234475
				7	0.459		7	0.057	88.5463	0.295283	0.0871918		7	0.342	25.7709	0.280126	0.0784708		7	0.388	15.6388	0.290226	0.0842312		7	0.444	3.30396	0.306484	0.0939327		7	0.505	-10.1322	0.328421	0.10786		7	0.589		7	0.037	94.5205	0.235806	0.0556042		7	0.041	93.8356	0.235052
				8	0.458		8	0.056	88.7417	0.296183	0.0877244		8	0.337	26.7108	0.279969	0.0783824		8	0.385	16.1148	0.290322	0.0842868		8	0.443	3.31126	0.30715	0.0943413		8	0.504	-10.1545	0.329186	0.108363		8	0.587		8	0.037	94.5017	0.236595	0.0559772		8	0.04	93.9863	0.236025
				9	0.457		9	0.055	88.9381	0.29709	0.0882623		9	0.336	26.7699	0.28054	0.0787027		9	0.383	16.3717	0.290672	0.0844904		9	0.442	3.31858	0.307819	0.0947525		9	0.504	-10.3982	0.33035	0.109131		9	0.585		9	0.037	94.4828	0.23739	0.0563538		9	0.039	94.1379	0.237007
				10	0.457		10	0.053	89.3805	0.29766	0.0886016		10	0.332	27.6549	0.279835	0.0783079		10	0.381	16.8142	0.290174	0.084201		10	0.442	3.31858	0.307819	0.0947525		10	0.504	-10.3982	0.33035	0.109131		10	0.584		10	0.036	94.6459	0.237982	0.0566354		10	0.039	94.1278	0.237405
				11	0.456		11	0.052	89.5787	0.298578	0.0891488		11	0.329	28.1596	0.280065	0.0784362		11	0.379	17.0732	0.290528	0.0844064		11	0.441	3.32594	0.30849	0.0951664		11	0.503	-10.4213	0.331124	0.109643		11	0.582		11	0.036	94.6274	0.238786	0.0570188		11	0.039	94.1075	0.238205
				12	0.456		12	0.051	89.8004	0.298868	0.0893218		12	0.328	28.3814	0.279895	0.0783415		12	0.378	17.2949	0.290281	0.0842633		12	0.441	3.32594	0.30849	0.0951664		12	0.503	-10.4213	0.331124	0.109643		12	0.581		12	0.036	94.6181	0.23919	0.0572119		12	0.038	94.2708	0.238801
				13	0.455		13	0.05	90	0.299794	0.0898765		13	0.326	28.6667	0.280302	0.078569		13	0.376	17.5556	0.290638	0.0844705		13	0.441	3.11111	0.309497	0.0957883		13	0.502	-10.4444	0.331901	0.110158		13	0.579		13	0.035	94.7735	0.240199	0.0576957		13	0.038	94.2509	0.239611
				14	0.455		14	0.049	90.2222	0.300088	0.0900526		14	0.325	28.8889	0.280135	0.0784758		14	0.375	17.7778	0.290394	0.0843286		14	0.441	3.11111	0.309497	0.0957883		14	0.502	-10.4444	0.331901	0.110158		14	0.578		14	0.035	94.7644	0.240608	0.0578922		14	0.038	94.2408	0.240017
				15	0.455		15	0.049	90.2222	0.300088	0.0900526		15	0.325	28.8889	0.280135	0.0784758		15	0.374	18	0.290151	0.0841877		15	0.441	3.11111	0.309497	0.0957883		15	0.502	-10.4444	0.331901	0.110158		15	0.577		15	0.035	94.7552	0.241018	0.0580898		15	0.038	94.2308	0.240426
				16	0.454		16	0.048	90.4232	0.301023	0.0906149		16	0.324	28.9532	0.280711	0.0787989		16	0.373	18.0401	0.290754	0.0845376		16	0.441	2.89532	0.31051	0.0964167		16	0.502	-10.6904	0.333084	0.110945		16	0.576		16	0.035	94.7461	0.24143	0.0582884		16	0.037	94.3958	0.241033
				17	0.454		17	0.047	90.6459	0.301321	0.0907941		17	0.324	28.9532	0.280711	0.0787989		17	0.373	18.0401	0.290754	0.0845376		17	0.441	2.89532	0.31051	0.0964167		17	0.502	-10.6904	0.333084	0.110945		17	0.574		17	0.035	94.7276	0.242258	0.0586887		17	0.037	94.3761	0.241858
				18	0.454		18	0.046	90.8686	0.301619	0.0909742		18	0.323	29.1759	0.280547	0.0787064		18	0.372	18.2628	0.290511	0.0843969		18	0.441	2.89532	0.31051	0.0964167		18	0.502	-10.6904	0.333084	0.110945		18	0.573		18	0.035	94.7183	0.242673	0.0588904		18	0.037	94.3662	0.242272
				19	0.454		19	0.045	91.0913	0.301919	0.0911553		19	0.323	29.1759	0.280547	0.0787064		19	0.371	18.4855	0.290271	0.0842571		19	0.44	3.11804	0.310176	0.096209		19	0.502	-10.6904	0.333084	0.110945		19	0.572		19	0.035	94.709	0.243091	0.0590931		19	0.037	94.3563	0.242688
				20	0.454		20	0.044	91.314	0.302221	0.0913373		20	0.323	29.1759	0.280547	0.0787064		20	0.371	18.4855	0.290271	0.0842571		20	0.441	2.89532	0.31051	0.0964167		20	0.502	-10.6904	0.333084	0.110945		20	0.571		20	0.035	94.6996	0.24351	0.0592969		20	0.037	94.3463	0.243106
				21	0.454		21	0.043	91.5367	0.302523	0.0915204		21	0.323	29.1759	0.280547	0.0787064		21	0.371	18.4855	0.290271	0.0842571		21	0.441	2.89532	0.31051	0.0964167		21	0.502	-10.6904	0.333084	0.110945		21	0.57		21	0.034	94.8673	0.244133	0.059601		21	0.036	94.5133	0.243727
				22	0.454		22	0.043	91.5367	0.302523	0.0915204		22	0.323	29.1759	0.280547	0.0787064		22	0.37	18.7082	0.290032	0.0841184		22	0.441	2.89532	0.31051	0.0964167		22	0.502	-10.6904	0.333084	0.110945		22	0.569		22	0.034	94.8582	0.244556	0.0598074		22	0.036	94.5035	0.244148
				23	0.454		23	0.043	91.5367	0.302523	0.0915204		23	0.323	29.1759	0.280547	0.0787064		23	0.37	18.7082	0.290032	0.0841184		23	0.441	2.89532	0.31051	0.0964167		23	0.501	-10.4677	0.332682	0.110677		23	0.568		23	0.034	94.849	0.244979	0.0600149		23	0.036	94.4938	0.24457
				24	0.454		24	0.043	91.5367	0.302523	0.0915204		24	0.323	29.1759	0.280547	0.0787064		24	0.37	18.7082	0.290032	0.0841184		24	0.441	2.89532	0.31051	0.0964167		24	0.501	-10.4677	0.332682	0.110677		24	0.567		24	0.034	94.8399	0.245405	0.0602235		24	0.037	94.306	0.24479
				25	0.454		25	0.042	91.7595	0.302827	0.0917044		25	0.322	29.3987	0.280383	0.0786148		25	0.37	18.7082	0.290032	0.0841184		25	0.441	2.89532	0.31051	0.0964167		25	0.501	-10.4677	0.332682	0.110677		25	0.566		25	0.034	94.8307	0.245832	0.0604331		25	0.036	94.4742	0.24542
				26	0.453		26	0.042	91.7411	0.303478	0.092099		26	0.322	29.2411	0.281125	0.0790311		26	0.37	18.5268	0.290874	0.0846078		26	0.44	2.90179	0.311194	0.0968415		26	0.502	-10.9375	0.334276	0.11174		26	0.565		26	0.034	94.8214	0.24626	0.0606439		26	0.036	94.4643	0.245847
				27	0.453		27	0.041	91.9643	0.303785	0.0922852		27	0.322	29.2411	0.281125	0.0790311		27	0.369	18.75	0.290634	0.0844683		27	0.441	2.67857	0.311531	0.0970516		27	0.502	-10.9375	0.334276	0.11174		27	0.564		27	0.034	94.8122	0.24669	0.0608557		27	0.036	94.4544	0.246275
				28	0.453		28	0.041	91.9643	0.303785	0.0922852		28	0.323	29.0179	0.28129	0.079124		28	0.369	18.75	0.290634	0.0844683		28	0.44	2.90179	0.311194	0.0968415		28	0.502	-10.9375	0.334276	0.11174		28	0.563		28	0.034	94.8029	0.247121	0.0610687		28	0.036	94.4444	0.246705
				29	0.453		29	0.041	91.9643	0.303785	0.0922852		29	0.323	29.0179	0.28129	0.079124		29	0.369	18.75	0.290634	0.0844683		29	0.441	2.67857	0.311531	0.0970516		29	0.502	-10.9375	0.334276	0.11174		29	0.563		29	0.034	94.8029	0.247121	0.0610687		29	0.036	94.4444	0.246705
				30	0.453		30	0.041	91.9643	0.303785	0.0922852		30	0.323	29.0179	0.28129	0.079124		30	0.369	18.75	0.290634	0.0844683		30	0.441	2.67857	0.311531	0.0970516		30	0.502	-10.9375	0.334276	0.11174		30	0.562		30	0.034	94.7935	0.247554	0.0612828		30	0.036	94.4345	0.247136
				31	0.453		31	0.041	91.9643	0.303785	0.0922852		31	0.322	29.2411	0.281125	0.0790311		31	0.369	18.75	0.290634	0.0844683		31	0.441	2.67857	0.311531	0.0970516		31	0.502	-10.9375	0.334276	0.11174		31	0.561		31	0.034	94.7842	0.247988	0.061498		31	0.036	94.4245	0.247569
				32	0.453		32	0.041	91.9643	0.303785	0.0922852		32	0.322	29.2411	0.281125	0.0790311		32	0.369	18.75	0.290634	0.0844683		32	0.441	2.67857	0.311531	0.0970516		32	0.501	-10.7143	0.333871	0.11147		32	0.561		32	0.034	94.7842	0.247988	0.061498		32	0.036	94.4245	0.247569
				33	0.453		33	0.041	91.9643	0.303785	0.0922852		33	0.322	29.2411	0.281125	0.0790311		33	0.369	18.75	0.290634	0.0844683		33	0.441	2.67857	0.311531	0.0970516		33	0.501	-10.7143	0.333871	0.11147		33	0.561		33	0.034	94.7842	0.247988	0.061498		33	0.036	94.4245	0.247569
				34	0.454		34	0.04	92.2049	0.303439	0.0920755		34	0.322	29.3987	0.280383	0.0786148		34	0.369	18.931	0.289794	0.0839806		34	0.441	2.89532	0.31051	0.0964167		34	0.501	-10.4677	0.332682	0.110677		34	0.56		34	0.034	94.7748	0.248424	0.0617143		34	0.036	94.4144	0.248003
				35	0.454		35	0.04	92.2049	0.303439	0.0920755		35	0.322	29.3987	0.280383	0.0786148		35	0.369	18.931	0.289794	0.0839806		35	0.441	2.89532	0.31051	0.0964167		35	0.502	-10.6904	0.333084	0.110945		35	0.56		35	0.034	94.7748	0.248424	0.0617143		35	0.036	94.4144	0.248003
				36	0.454		36	0.04	92.2049	0.303439	0.0920755		36	0.322	29.3987	0.280383	0.0786148		36	0.369	18.931	0.289794	0.0839806		36	0.441	2.89532	0.31051	0.0964167		36	0.502	-10.6904	0.333084	0.110945		36	0.56		36	0.034	94.7748	0.248424	0.0617143		36	0.035	94.5946	0.248213
				37	0.453		37	0.04	92.1875	0.304093	0.0924723		37	0.323	29.0179	0.28129	0.079124		37	0.369	18.75	0.290634	0.0844683		37	0.441	2.67857	0.311531	0.0970516		37	0.502	-10.9375	0.334276	0.11174		37	0.559		37	0.034	94.7653	0.248861	0.0619318		37	0.035	94.5848	0.24865
				38	0.453		38	0.04	92.1875	0.304093	0.0924723		38	0.323	29.0179	0.28129	0.079124		38	0.369	18.75	0.290634	0.0844683		38	0.441	2.67857	0.311531	0.0970516		38	0.502	-10.9375	0.334276	0.11174		38	0.559		38	0.034	94.7653	0.248861	0.0619318		38	0.035	94.5848	0.24865
				39	0.453		39	0.04	92.1875	0.304093	0.0924723		39	0.323	29.0179	0.28129	0.079124		39	0.369	18.75	0.290634	0.0844683		39	0.441	2.67857	0.311531	0.0970516		39	0.502	-10.9375	0.334276	0.11174		39	0.559		39	0.033	94.9458	0.249073	0.0620374		39	0.035	94.5848	0.24865
				40	0.453		40	0.04	92.1875	0.304093	0.0924723		40	0.322	29.2411	0.281125	0.0790311		40	0.369	18.75	0.290634	0.0844683		40	0.441	2.67857	0.311531	0.0970516		40	0.502	-10.9375	0.334276	0.11174		40	0.558		40	0.033	94.9367	0.249513	0.0622566		40	0.035	94.575	0.249088
							AUC	3593.38		Δ AUC	84.7178		AUC	1076.98		Δ AUC	25.4462		AUC	673.115		Δ AUC	15.9707		AUC	97.2321		Δ AUC	3.00867		AUC	-429.902		Δ AUC	10.3456					AUC	3764.62		Δ AUC	88.746		AUC	3727.6		Δ AUC
[truncated: 55 more columns]

## Sheet: Oils Results
	Extraction		Trial 1		Trial 2		Trial 3
	OIL	Temperature (°C)	AUC	Δ AUC	AUC	Δ AUC	AUC	Δ AUC	Average AUC	Δ Average AUC	Net AUC	Δ Net AUC	[Trolox] (μM) equivalents	Δ [Trolox] (μM) equivalents
	Hemp Seed Oil	Without extract	3281.76	77.3722	3277.97	77.2794	3580.42	84.4079	3380.05	46.0474
		50	3480.12	82.0472	3448.95	81.3136	3658.29	86.243	3529.12	48.0526	149.069	66.5539	17.9789	2.43843
		60	3699.93	87.2279	3447.4	81.2771	3662.17	86.3346	3603.17	49.0672	223.117	67.2901	19.4087	2.48674
		65	3453	81.4081	3396.18	80.07	3699.57	87.216	3516.25	47.8947	136.203	66.4399	17.7305	2.43041
		70	3462.76	81.6381	3346.56	78.9005	3636.42	85.7277	3481.91	47.4216	101.865	66.0997	17.0675	2.40899
		80	3456.49	81.4903	3334.32	78.6121	3662.52	86.3429	3484.45	47.4642	104.396	66.1302	17.1164	2.41061
		90	3430.45	80.8765	3558.73	83.901	3607.63	85.0492	3532.27	48.0899	152.221	66.5808	18.0398	2.44039
	MCT Coconut Oil	Without extract	860.878	20.367	325.631	7.85569	280.962	6.83526	489.157	7.62488
		50	1087.82	25.698	543.475	12.8983	857.273	20.2879	829.522	11.7301	340.365	13.9905	21.6727	2.21782
		60	1116.92	26.3823	787.366	18.6168	899.18	21.2713	934.489	12.8888	445.332	14.9753	23.6995	2.29684
		65	1256.16	29.6572	594.036	14.0818	876.636	20.7422	908.945	12.9447	419.788	15.0234	23.2062	2.27793
		70	1475.89	34.828	555.308	13.1752	1023.47	24.1901	1018.22	14.8014	529.065	16.65	25.3163	2.36506
		80	1514.75	35.7428	594.105	14.0835	1182.37	27.9255	1097.08	15.8315	607.919	17.572	26.8388	2.42985
		90	1568.89	37.0175	796.676	18.8356	1283.26	30.2984	1216.28	17.1369	727.119	18.7567	29.1405	2.53084
	Grape Seed Oil	Without extract	3269.19	77.0761	3308.82	78.0064	3308.92	78.0092	3295.65	44.8592
		50	3616.86	85.2701	3452.16	81.3821	3348.02	78.9353	3472.35	47.2873	176.698	65.1801	18.5124	2.43962
		60	3504.9	82.6313	3662.24	86.3335	3622.84	85.4124	3596.66	48.9634	301.011	66.406	20.9128	2.5235
		65	3470.61	81.823	3442.47	81.1537	3634.26	85.6817	3515.78	47.8682	220.13	65.6027	19.3511	2.46817
		70	3458.29	81.5303	3422.91	80.6912	3554.49	83.7983	3478.56	47.3526	182.917	65.2275	18.6325	2.44353
		80	3449.4	81.3232	3497.65	82.4543	3350.19	78.9865	3432.41	46.7274	136.765	64.775	17.7414	2.41389
		90	3444.02	81.1964	3415.76	80.5242	3364.94	79.334	3408.24	46.3931	112.59	64.5343	17.2746	2.3987
				m (slope)	51.7895		Δ m	3.17731
				b (y-int)	-782.052		Δ b	90.8584
				AUC=m[C]+b
				(AUC-b)/m=[C]
								0.0943004
			Hemp Seed Oil		MCT Coconut Oil		Grape Seed Oil
		Sample	[Trolox] (μM) equivalents	Δ [Trolox] (μM)	[Trolox] (μM) equivalents	Δ [Trolox] (μM)	[Trolox] (μM) equivalents	Δ [Trolox] (μM)
		50	17.9789	1.75618	21.6727	1.30432	18.5124	1.74573
		60	19.4087	1.7878	23.6995	1.35075	20.9128	1.7944
		65	17.7305	1.75113	23.2062	1.33949	19.3511	1.76161
		70	17.0675	1.73835	25.3163	1.39844	18.6325	1.74618
		80	17.1164	1.73931	26.8388	1.44102	17.7414	1.72839
		90	18.0398	1.75842	29.1405	1.4982	17.2746	1.71877
			Hemp Seed Oil		MCT Coconut Oil		Grape Seed Oil
		Sample	Average AUC	Δ Average AUC	Average AUC	Δ Average AUC	Average AUC	Δ Average AUC
		Oils without extracts	3380.05	46.0474	489.157	7.62488	3295.65	44.8592
		Extracted at 50 °C	3529.12	48.0526	829.522	11.7301	3472.35	47.2873
		Extracted at 60 °C	3603.17	49.0672	934.489	12.8888	3596.66	48.9634
		Extracted at 65 °C	3516.25	47.8947	908.945	12.9447	3515.78	47.8682
		Extracted at 70 °C	3481.91	47.4216	1018.22	14.8014	3478.56	47.3526
		Extracted at 80 °C	3484.45	47.4642	1097.08	15.8315	3432.41	46.7274
		Extracted at 90 °C	3532.27	48.0899	1216.28	17.1369	3408.24	46.3931

## Sheet: Oil Results for ANOVA
	Extraction		Trial 1		Trial 2		Trial 3			Trial 1		Trial 2		Trial 3			Trial 1		Trial 2		Trial 3
	OIL	Temperature (°C)	AUC	Δ AUC	AUC	Δ AUC	AUC	Δ AUC		Net AUC	Δ Net AUC	Net AUC	Δ Net AUC	Net AUC	Δ Net AUC		[Trolox] (μM) equivalents	Δ [Trolox] (μM) equivalents	[Trolox] (μM) equivalents	Δ [Trolox] (μM) equivalents	[Trolox] (μM) equivalents	Δ [Trolox] (μM) equivalents		Average [Trolox] (μM) equivalents	Δ Average [Trolox] (μM) equivalents
	Hemp Seed Oil	Without extract	3281.76	77.3722	3277.97	77.2794	3580.42	84.4079
		50	3480.12	82.0472	3448.95	81.3136	3658.29	86.243		198.364	112.775	170.981	112.178	77.8618	120.675		18.9308	3.02795	18.402	3.00735	16.604	3.08949		17.9789	1.75618
		60	3699.93	87.2279	3447.4	81.2771	3662.17	86.3346		418.172	116.598	169.433	112.152	81.7453	120.741		23.175	3.18875	18.3721	3.0063	16.679	3.09196		19.4087	1.7878
		65	3453	81.4081	3396.18	80.07	3699.57	87.216		171.247	112.311	118.216	111.28	119.145	121.373		18.4072	3.00931	17.3832	2.97189	17.4011	3.11607		17.7305	1.75113
		70	3462.76	81.6381	3346.56	78.9005	3636.42	85.7277		181.004	112.478	68.5942	110.442	55.9974	120.308		18.5956	3.01599	16.4251	2.93954	16.1818	3.07568		17.0675	1.73835
		80	3456.49	81.4903	3334.32	78.6121	3662.52	86.3429		174.732	112.37	56.3592	110.236	82.0981	120.747		18.4745	3.01169	16.1888	2.93171	16.6858	3.09219		17.1164	1.73931
		90	3430.45	80.8765	3558.73	83.901	3607.63	85.0492		148.688	111.926	280.763	114.068	27.2104	119.825		17.9716	2.99402	20.5218	3.08449	15.626	3.05779		18.0398	1.75842
	MCT Coconut Oil	Without extract	860.878	20.367	325.631	7.85569	280.962	6.83526
		50	1087.82	25.698	543.475	12.8983	857.273	20.2879		226.941	32.7903	217.844	15.1023	576.311	21.4084		19.4826	2.21526	19.3069	2.13679	26.2285	2.4162		21.6727	1.30432
		60	1116.92	26.3823	787.366	18.6168	899.18	21.2713		256.043	33.3293	461.735	20.2064	618.219	22.3426		20.0445	2.23702	24.0162	2.324	27.0377	2.45265		23.6995	1.35075
		65	1256.16	29.6572	594.036	14.0818	876.636	20.7422		395.285	35.9773	268.405	16.1248	595.674	21.8394		22.7331	2.3464	20.2832	2.17331	26.6024	2.43297		23.2062	1.33949
		70	1475.89	34.828	555.308	13.1752	1023.47	24.1901		615.013	40.3461	229.676	15.3395	742.506	25.1373		26.9758	2.5345	19.5354	2.14522	29.4376	2.5642		25.3163	1.39844
		80	1514.75	35.7428	594.105	14.0835	1182.37	27.9255		653.871	41.1383	268.474	16.1263	901.413	28.7498		27.7261	2.56949	20.2845	2.17336	32.5059	2.71349		26.8388	1.44102
		90	1568.89	37.0175	796.676	18.8356	1283.26	30.2984		708.013	42.2506	471.045	20.4082	1002.3	31.0598		28.7715	2.619	24.1959	2.33167	34.4539	2.81168		29.1405	1.4982
	Grape Seed Oil	Without extract	3269.19	77.0761	3308.82	78.0064	3308.92	78.0092
		50	3616.86	85.2701	3452.16	81.3821	3348.02	78.9353		347.668	114.942	143.334	112.73	39.0932	110.978		21.8137	3.12963	17.8682	3.00292	15.8554	2.9353		18.5124	1.74573
		60	3504.9	82.6313	3662.24	86.3335	3622.84	85.4124		235.707	112.998	353.411	116.355	313.914	115.675		19.6518	3.04828	21.9246	3.15194	21.1619	3.12285		20.9128	1.7944
		65	3470.61	81.823	3442.47	81.1537	3634.26	85.6817		201.411	112.409	133.643	112.565	325.336	115.874		18.9896	3.02426	17.6811	2.99644	21.3825	3.13124		19.3511	1.76161
		70	3458.29	81.5303	3422.91	80.6912	3554.49	83.7983		189.096	112.196	114.086	112.232	245.569	114.488		18.7518	3.01572	17.3035	2.98346	19.8422	3.07355		18.6325	1.74618
		80	3449.4	81.3232	3497.65	82.4543	3350.19	78.9865		180.204	112.045	188.826	113.506	41.2637	111.015		18.5801	3.00962	18.7466	3.03382	15.8973	2.93666		17.7414	1.72839
		90	3444.02	81.1964	3415.76	80.5242	3364.94	79.334		174.827	111.953	106.932	112.112	56.0118	111.262		18.4763	3.00594	17.1653	2.97877	16.1821	2.946		17.2746	1.71877
				m (slope)	51.7895		Δ m	3.17731
				b (y-int)	-782.052		Δ b	90.8584
