# Supplementary material for: Edible Oil-Based Extraction of Cannabis sativa L. Roots: Effect of Solvent and Temperature on Friedelin Yield and Antioxidant Activity
Source: Molecules. 2026 Apr 29;31(9):1473. doi: 10.3390/molecules31091473 (PMC13165115; doi:10.3390/molecules31091473)
Supplement: Supplementary file 1 [file molecules-31-01473-s001.zip › Python scripts for Figures/data/GC results.xlsx]

## Sheet: Sheet1
			RT (min)	CAS #	Compound Name	Concentration (ppm)
Oil	Densities (g/mL)					HSO 50°C	HSO 70°C	HSO 90°C	MCT 50°C	MCT 70°C	MCT 90°C	GSO 50°C	GSO 70°C	GSO 90°C
HSO	0.9245		11.8	000124-07-2	Octanoic Acid				281.8	2453.7	838.4
MCT	0.95		13.8	002363-88-4	2,4-Decadienal							133.8	523.9	150.1
GSO	0.92		14.3	025152-84-5	2,4-Decadienal, (E,E)-							184.1	816.9	238.2
			15.4	000334-48-5	n-Decanoic acid				156.3	1213.5	440.4
			24.7	000057-10-3	n-Hexadecanoic acid	81	77.4	49.6				24.9	28.7	16.1
			26.2	000506-12-7	Heptadecanoic acid							54.8	21.4	49.4
			26.5	000112-63-0	9,12-Octadecadienoic acid (Z,Z)-, methyl ester							40.2	16	40.5
			26.6	000112-62-9	Methyl (9Z)-9-Octadecenoate							9.7	14.7	41.3
			27	000060-33-3	9,12-Octadecadienoic acid (Z,Z)-	1707.7	1754.9	1213.1				277.9	129.8	135.3
			27.1	000506-17-2	cis-Vaccenic acid	621	536.3	323.9				616.6	312.8	517.6
			40	016844-71-6	Friedelan-3β-ol or Friedelan-3α-ol	11.7	18.5	12.4	9.4	95.3	15.4	36.9	78.8	39.6
			40.2	000559-74-0	Friedelin	15.1	22.6	14	18.2	75.3	34	46.3	110.1	51.9
			RT (min)	CAS #	Compound Name	Concentration (mg/g dry roots)
						HSO 50°C	HSO 70°C	HSO 90°C	MCT 50°C	MCT 70°C	MCT 90°C	GSO 50°C	GSO 70°C	GSO 90°C
			11.8	000124-07-2	Octanoic Acid				2.14168	18.0592	6.17062
			13.8	002363-88-4	2,4-Decadienal							0.984768	3.8559	1.10474
			14.3	025152-84-5	2,4-Decadienal, (E,E)-							1.35498	6.01238	1.75315
			15.4	000334-48-5	n-Decanoic acid				1.18788	8.93136	3.24134
			24.7	000057-10-3	n-Hexadecanoic acid	0.599076	0.57245	0.366842				0.183264	0.211232	0.118496
			26.2	000506-12-7	Heptadecanoic acid							0.403328	0.157504	0.363584
			26.5	000112-63-0	9,12-Octadecadienoic acid (Z,Z)-, methyl ester							0.295872	0.11776	0.29808
			26.6	000112-62-9	Methyl (9Z)-9-Octadecenoate							0.071392	0.108192	0.303968
			27	000060-33-3	9,12-Octadecadienoic acid (Z,Z)-	12.6301	12.9792	8.97209				2.04534	0.955328	0.995808
			27.1	000506-17-2	cis-Vaccenic acid	4.59292	3.96647	2.39556				4.53818	2.30221	3.80954
			40	016844-71-6	Friedelan-3β-ol or Friedelan-3α-ol	0.0865332	0.136826	0.0917104	0.07144	0.701408	0.113344	0.271584	0.579968	0.291456
			40.2	000559-74-0	Friedelin	0.11168	0.16715	0.103544	0.13832	0.554208	0.25024	0.340768	0.810336	0.381984
			Solvent	Temperature (°C)	Friedelin Concentration (mg/g dry roots)	Friedelan-3β-ol or Friedelan-3α-ol Concentration (mg/g dry roots)
			HSO	50	0.11168	0.0865332
			HSO	70	0.16715	0.136826
			HSO	90	0.103544	0.0917104
			MCT	50	0.13832	0.07144
			MCT	70	0.554208	0.701408
			MCT	90	0.25024	0.113344
			GSO	50	0.340768	0.271584
			GSO	70	0.810336	0.579968
			GSO	90	0.381984	0.291456
