# Supplementary material for: Edible Oil-Based Extraction of Cannabis sativa L. Roots: Effect of Solvent and Temperature on Friedelin Yield and Antioxidant Activity
Source: Molecules. 2026 Apr 29;31(9):1473. doi: 10.3390/molecules31091473 (PMC13165115; doi:10.3390/molecules31091473)
Supplement: Supplementary file 1 [file molecules-31-01473-s001.zip › Python scripts for Figures/data/particle_size.xlsx]

## Sheet: Initial values
	Length	mm			Diameter	mm	0.15
		221				0.28	0.43
		224				0.3	0.45
		217				0.26	0.41
		254				0.25	0.4
		238				0.28	0.43
		221				0.16	0.31
		208				0.17	0.32
		244				0.21	0.36
		259				0.18	0.33
		264				0.16	0.31
		263				0.15	0.3
		263				0.23	0.38
		266				0.2	0.35
		267				0.21	0.36
		270				0.29	0.44
		214				0.23	0.38
	Average	243.312				0.17	0.32
	Standard deviation	21.719				0.16	0.31
						0.17	0.32
						0.19	0.34
						Average	0.3625
						Standard deviation	0.0481534

## Sheet: Final values
	Diameter (mm)	Diameter (μm)																Length (mm)	Length (μm)
	0.022	22					Diameter (μm)	Probability Density										0.104	104					Length (μm)	Probability Density
	0.022	22	Diameter (mm)				0	0.00132531										0.108	108	Length (mm)				0	0.000458282
	0.024	24		average	0.06806		5	0.00181859										0.111	111		average	0.30387		10	0.000509916
	0.024	24		standard deviation	0.0321869		10	0.00243595										0.113	113		standard deviation	0.167315		20	0.000565344
	0.025	25					15	0.00318511										0.119	119					30	0.000624562
	0.028	28					20	0.00406536										0.123	123					40	0.000687523
	0.031	31	Diameter (μm)				25	0.00506517										0.124	124					50	0.000754132
	0.034	34		average	68.06		30	0.0061604										0.129	129	Length (μm)				60	0.000824245
	0.034	34		standard deviation	32.1869		35	0.0073138										0.131	131		average	303.87		70	0.000897664
	0.034	34					40	0.00847613										0.138	138		standard deviation	167.315		80	0.000974137
	0.035	35					45	0.00958897										0.14	140					90	0.00105335
	0.036	36					50	0.0105893										0.141	141					100	0.00113495
	0.036	36					55	0.0114151										0.145	145					110	0.00121851
	0.037	37					60	0.012012										0.147	147					120	0.00130356
	0.038	38					65	0.0123387										0.151	151					130	0.00138957
	0.039	39					70	0.0123721										0.151	151					140	0.00147597
	0.039	39					75	0.0121098										0.154	154					150	0.00156216
	0.039	39					80	0.0115704										0.156	156					160	0.00164748
	0.039	39					85	0.0107915										0.164	164					170	0.00173127
	0.041	41					90	0.00982508										0.166	166					180	0.00181283
	0.042	42					95	0.00873191										0.167	167					190	0.00189146
	0.043	43					100	0.00757534										0.171	171					200	0.00196647
	0.043	43					105	0.00641527										0.174	174					210	0.00203716
	0.045	45					110	0.00530332										0.175	175					220	0.00210287
	0.045	45					115	0.00427958										0.177	177					230	0.00216296
	0.046	46					120	0.00337111										0.181	181					240	0.00221683
	0.046	46					125	0.00259218										0.183	183					250	0.00226394
	0.047	47					130	0.00194571										0.191	191					260	0.00230381
	0.047	47					135	0.00142564										0.191	191					270	0.00233602
	0.048	48					140	0.00101968										0.191	191					280	0.00236024
	0.048	48					145	0.000711926										0.193	193					290	0.0023762
	0.048	48					150	0.000485207										0.193	193					300	0.00238374
	0.049	49					155	0.000322804										0.196	196					310	0.00238278
	0.051	51					160	0.000209638										0.198	198					320	0.00237332
	0.051	51					165	0.000132899										0.207	207					330	0.00235548
	0.051	51					170	8.22419e-05										0.208	208					340	0.00232943
	0.051	51					175	4.96803e-05										0.209	209					350	0.00229546
	0.051	51																0.21	210					360	0.00225391
	0.054	54																0.211	211					370	0.00220523
	0.054	54																0.211	211					380	0.0021499
	0.055	55																0.212	212					390	0.00208849
	0.057	57																0.22	220					400	0.0020216
	0.058	58																0.224	224					410	0.00194987
	0.058	58																0.226	226					420	0.00187398
	0.059	59																0.227	227					430	0.00179462
	0.06	60																0.23	230					440	0.0017125
	0.06	60																0.234	234					450	0.00162831
	0.06	60																0.235	235					460	0.00154273
	0.06	60																0.245	245					470	0.00145644
	0.06	60																0.247	247					480	0.00137008
	0.061	61																0.247	247					490	0.00128423
	0.061	61																0.249	249					500	0.00119948
	0.062	62																0.251	251					510	0.00111632
	0.063	63																0.252	252					520	0.00103523
	0.063	63																0.257	257					530	0.000956602
	0.064	64																0.263	263					540	0.000880794
	0.064	64																0.27	270					550	0.000808102
	0.064	64																0.278	278					560	0.000738766
	0.066	66																0.28	280					570	0.00067297
	0.067	67																0.288	288					580	0.000610849
	0.07	70																0.289	289					590	0.000552485
	0.071	71																0.291	291					600	0.000497915
	0.071	71																0.296	296					610	0.000447135
	0.071	71																0.298	298					620	0.000400103
	0.071	71																0.301	301					630	0.00035674
	0.071	71																0.311	311					640	0.000316944
	0.073	73																0.324	324					650	0.000280582
	0.073	73																0.34	340					660	0.000247507
	0.073	73																0.341	341					670	0.000217552
	0.073	73																0.359	359					680	0.00019054
	0.073	73																0.369	369					690	0.000166287
	0.076	76																0.384	384					700	0.000144604
	0.077	77																0.391	391					710	0.0001253
	0.087	87																0.396	396					720	0.000108186
	0.087	87																0.402	402					730	9.30758e-05
	0.088	88																0.418	418					740	7.97908e-05
	0.088	88																0.434	434					750	6.8158e-05
	0.089	89																0.443	443					760	5.80137e-05
	0.091	91																0.445	445					770	4.92031e-05
	0.093	93																0.466	466					780	4.15817e-05
	0.095	95																0.471	471
	0.095	95																0.476	476
	0.096	96																0.478	478
	0.097	97																0.479	479
	0.099	99																0.483	483
	0.101	101																0.491	491
	0.104	104																0.491	491
	0.105	105																0.491	491
	0.107	107																0.494	494
	0.112	112																0.517	517
	0.116	116																0.537	537
	0.122	122																0.597	597
	0.122	122																0.599	599
	0.122	122																0.631	631
	0.127	127																0.67	670
	0.144	144																0.689	689
	0.145	145																0.707	707
	0.154	154																0.763	763
	0.165	165																0.767	767
	0.173	173																0.771	771

## Sheet: Sheet3
		Diameter (μm)		Range (μm)		# particles	%
		22		0	20	0	0
		22		20	30	6	6
		24		30	40	13	19
		24		40	50	14	33
		25		50	60	12	45
		28		60	70	15	60
		31		70	80	13	73
		34		80	90	5	78
		34		90	100	7	85
		34		100	110	4	89
		35		110	120	2	91
		36		120	130	4	95
		36		130	140	0	95
		37		140	150	2	97
		38		150	160	1	98
		39		160	170	1	99
		39		170	180	1	100
		39
		39
		41
		42
		43
		43
		45
		45
		46
		46
		47
		47
		48
		48
		48
		49
		51
		51
		51
		51
		51
		54
		54
		55
		57
		58
		58
		59
		60
		60
		60
		60
		60
		61
		61
		62
		63
		63
		64
		64
		64
		66
		67
		70
		71
		71
		71
		71
		71
		73
		73
		73
		73
		73
		76
		77
		87
		87
		88
		88
		89
		91
		93
		95
		95
		96
		97
		99
		101
		104
		105
		107
		112
		116
		122
		122
		122
		127
		144
		145
		154
		165
		173
