# Supplementary material for: Edible Oil-Based Extraction of Cannabis sativa L. Roots: Effect of Solvent and Temperature on Friedelin Yield and Antioxidant Activity
Source: Molecules. 2026 Apr 29;31(9):1473. doi: 10.3390/molecules31091473 (PMC13165115; doi:10.3390/molecules31091473)
Supplement: Supplementary file 1 [file molecules-31-01473-s001.zip › Python scripts for Figures/main.ipynb]

# %% [code]
import pandas as pd
import matplotlib.pyplot as plt
import numpy as np
%matplotlib qt

# %% [markdown]
<h2 style="text-align: center;">Distribution of particle diameter</h2>

# %% [code]
# Read the Excel file and create a dataframe from it
df_d = pd.read_excel('./data/particle_size.xlsx', sheet_name='Final values', usecols='H:I', skiprows=1, nrows=36)


# Rename the columns
df_d.rename(columns={'Diameter (μm)': 'd', 'Probability Density': 'p'}, inplace=True)

# Plot p vs d
plt.plot(df_d['d'], df_d['p'])
plt.title('Distribution of Particle Diameter N(68 μm, 32μm)')
plt.xlabel('Diameter (μm)')
plt.ylabel('Probability Density')


# %% [markdown]
<h2 style="text-align: center;">Distribution of particle length</h2>

# %% [code]
# Read the Excel file and create a dataframe from it
df_l = pd.read_excel('./data/particle_size.xlsx', sheet_name='Final values', usecols='Y:Z', skiprows=1, nrows=79)

# Rename the columns
df_l.columns = ['l', 'p']

# Plot p vs l
plt.plot(df_l['l'], df_l['p'])
plt.title('Distribution of Particle Length N(304 μm, 167μm)')
plt.xlabel('Length (μm)')
plt.ylabel('Probability Density')


# %% [markdown]
<h2 style="text-align: center;">Standard curve for RDSC method using trolox</h2>

# %% [code]
# Read the Excel file and create a dataframe from it
skip_1 = list(range(0, 9))
skip_2 = [10, 11]
df_s = pd.read_excel('./data/dpph_calculations.xlsx', usecols='CC:CD', sheet_name='Standards', skiprows=(skip_1+skip_2), nrows=13)
df_s.columns = ['c', 'AUC']
df_s_last_5 = df_s.tail(5)
coefficients = np.polyfit(df_s_last_5['c'], df_s_last_5['AUC'], 1)
slope, y_intercept = coefficients
line_function = np.poly1d(coefficients)
df_s_last_5['AUC_fit'] = line_function(df_s_last_5['c'])
# Plot df_s
df_s_error = pd.read_excel('./data/error.xlsx', sheet_name='Standards', usecols='DK,DM', skiprows=(skip_1+skip_2), nrows=13)
df_s_error.columns = ['x_error', 'y_error']
plt.errorbar(df_s['c'], df_s['AUC'], xerr=df_s_error['x_error'], yerr=df_s_error['y_error'], fmt='o', markersize=4, ecolor='black')
plt.plot(df_s_last_5['c'], df_s_last_5['AUC_fit'], '--', label='Linear fit')

# Set plot title and labels
plt.title('Standard curve for RDSC method using trolox')
plt.xlabel('Standatd Concentration (μM)')
plt.ylabel('AUC')

# Display legend
plt.legend()

# Add line function equation
line_eq = r'$y = {:.1f}x + {:.0f}$'.format(slope, y_intercept)
plt.text(0.5, 0.5, line_eq, transform=plt.gca().transAxes, fontsize=11, verticalalignment='center', horizontalalignment='center')

# Calculate R2
y_mean = df_s_last_5['AUC'].mean()
ss_total = ((df_s_last_5['AUC'] - y_mean) ** 2).sum()
ss_residual = ((df_s_last_5['AUC'] - line_function(df_s_last_5['c'])) ** 2).sum()
r2 = 1 - float((ss_residual / ss_total))


# Add R2 value
r2_text = r'$R^2 = {:.4f}$'.format(r2)
plt.text(0.5, 0.4, r2_text, transform=plt.gca().transAxes, fontsize=11, verticalalignment='center', horizontalalignment='center')

# %% [markdown]
<h2 style="text-align: center;">Average AUC for oil samples with and without extracts</h2>

# %% [code]
import textwrap
df_a = pd.read_excel('./data/dpph_calculations.xlsx', usecols='C:F', sheet_name='Oils Results', skiprows=60, nrows=7)
# df_a.rename(index={'Oils without extract': 'Oils without\nextract'}, inplace=True)
labels=df_a['Sample'].values
wrapped_labels = ['\n'.join(textwrap.wrap(label, width=10)) for label in labels]
hso=df_a['Hemp Seed Oil'].values
mco=df_a['MCT Coconut Oil'].values
gso=df_a['Grape Seed Oil'].values
df_a_error = pd.read_excel('./data/error.xlsx', sheet_name='Oils Results', usecols='G,E,I', skiprows=60, nrows=7)
df_a_error.columns = ['Hemp Seed Oil', 'MCT Coconut Oil', 'Grape Seed Oil']
hso_error = df_a_error['Hemp Seed Oil'].values
mco_error = df_a_error['MCT Coconut Oil'].values
gso_error = df_a_error['Grape Seed Oil'].values

x = np.arange(len(labels))  # the label locations
width = 0.22  # the width of the bars

fig, ax = plt.subplots()
rects1 = ax.bar(x - width, hso, width, label='Hemp Seed Oil', yerr=hso_error)
rects2 = ax.bar(x, mco, width, label='MCT Coconut Oil', yerr=mco_error)
rects3 = ax.bar(x + width, gso, width, label='Grape Seed Oil', yerr=gso_error)
plt.title('Average AUC for oil samples with and without extracts')
plt.ylabel('Average AUC')
plt.xlabel('Sample')
plt.xticks(ticks=x, rotation=0, labels=wrapped_labels)  # Rotate x-axis labels for better visibility
plt.legend(loc='upper left', bbox_to_anchor=(1.0, 1.0)) 

# %% [markdown]
<h2 style="text-align: center;">RDSC</h2>

# %% [code]
df_a = pd.read_excel('./data/dpph_calculations.xlsx', usecols='C:F', sheet_name='Oils Results', skiprows=37, nrows=6)
labels=df_a['Sample'].values
hso=df_a['Hemp Seed Oil'].values
mco=df_a['MCT Coconut Oil'].values
gso=df_a['Grape Seed Oil'].values
df_a_error = pd.read_excel('./data/error.xlsx', sheet_name='Oils Results', usecols='G,E,I', skiprows=37, nrows=6)
df_a_error.columns = ['Hemp Seed Oil', 'MCT Coconut Oil', 'Grape Seed Oil']
hso_error = df_a_error['Hemp Seed Oil'].values
mco_error = df_a_error['MCT Coconut Oil'].values
gso_error = df_a_error['Grape Seed Oil'].values

x = np.arange(len(labels))  # the label locations
width = 0.22  # the width of the bars

fig, ax = plt.subplots()
rects1 = ax.bar(x - width, hso, width, label='Hemp Seed Oil', yerr=hso_error)
rects2 = ax.bar(x, mco, width, label='MCT Coconut Oil', yerr=mco_error)
rects3 = ax.bar(x + width, gso, width, label='Grape Seed Oil', yerr=gso_error)

plt.title('RDSC')
plt.ylabel('Equivalent [Trolox](μM)')
plt.xlabel('Sample')
plt.xticks(rotation=0, ticks=x, labels=labels)  # Rotate x-axis labels for better visibility
plt.legend(loc='upper left', bbox_to_anchor=(1.0, 1.0)) 

# %% [markdown]
<h2 style="text-align: center;">Absorbance</h2>

# %% [code]
df_abs = pd.read_excel('./data/error.xlsx', usecols='BV:BW', sheet_name='Trial 1 Oils', skiprows=7, nrows=41)
df_abs.columns = ['t', 'abs']
plt.errorbar(df_abs['t'], df_abs['abs'], xerr=1/60, yerr=0.01, fmt='o', markersize=4, ecolor='black')
plt.xlabel('Time (min)')
plt.ylabel('Absorbance')

# %% [markdown]
<h2 style="text-align: center;">%DDPH</h2>

# %% [code]
df_dpph = pd.read_excel('./data/error.xlsx', usecols='BV,BX,BY', sheet_name='Trial 1 Oils', skiprows=7, nrows=41)
df_dpph.columns = ['t', 'dpph', 'err']
plt.errorbar(df_dpph['t'], df_dpph['dpph'], xerr=1/60, yerr=df_dpph['err'], fmt='o', markersize=4, ecolor='black')
plt.xlabel('Time (min)')
plt.ylabel('%DPPH quenched')
