# Supplementary material for: Edible Oil-Based Extraction of Cannabis sativa L. Roots: Effect of Solvent and Temperature on Friedelin Yield and Antioxidant Activity
Source: Molecules. 2026 Apr 29;31(9):1473. doi: 10.3390/molecules31091473 (PMC13165115; doi:10.3390/molecules31091473)
Supplement: Supplementary file 1 [file molecules-31-01473-s001.zip › Python scripts for Figures/particle diameter and length.py]

import pandas as pd
import matplotlib.pyplot as plt
import numpy as np
# Aumentar tamaño de fuente global
plt.rcParams.update({'font.size': 12})
# Read the Excel file and create a dataframe from it
df_d = pd.read_excel('./data/particle_size.xlsx', sheet_name='Final values', usecols='H:I', skiprows=1, nrows=36)
df_d.rename(columns={'Diameter (μm)': 'd', 'Probability Density': 'p'}, inplace=True)

df_l = pd.read_excel('./data/particle_size.xlsx', sheet_name='Final values', usecols='Y:Z', skiprows=1, nrows=79)
df_l.columns = ['l', 'p']

# Create subplots
fig, axs = plt.subplots(1, 2, figsize=(12, 5))
fig.subplots_adjust(wspace=0.4)  # Increase horizontal space between plots

# Plot diameter
axs[0].plot(df_d['d'], df_d['p'])
#axs[0].set_title('Distribution of Particle Diameter N(68 μm, 32μm)', pad=15)
axs[0].set_xlabel('Diameter (μm)', fontsize=14)
axs[0].set_ylabel('Probability Density', fontsize=14)
axs[0].text(0.85, 0.95, '(a)', transform=axs[0].transAxes, fontsize=16, fontweight='bold', va='top', ha='left')

# Plot length
axs[1].plot(df_l['l'], df_l['p'])
#axs[1].set_title('Distribution of Particle Length N(304 μm, 167μm)', pad=15)
axs[1].set_xlabel('Length (μm)', fontsize=14)
axs[1].set_ylabel('Probability Density', fontsize=14)
axs[1].text(0.85, 0.95, '(b)', transform=axs[1].transAxes, fontsize=16, fontweight='bold', va='top', ha='left')
plt.tight_layout()
plt.show()
