# Supplementary material for: Edible Oil-Based Extraction of Cannabis sativa L. Roots: Effect of Solvent and Temperature on Friedelin Yield and Antioxidant Activity
Source: Molecules. 2026 Apr 29;31(9):1473. doi: 10.3390/molecules31091473 (PMC13165115; doi:10.3390/molecules31091473)
Supplement: Supplementary file 1 [file molecules-31-01473-s001.zip › Python scripts for Figures/standard curve for ABTS.py]

import pandas as pd
import matplotlib.pyplot as plt
import numpy as np

# Aumentar tamaño de fuente global
plt.rcParams.update({'font.size': 12})

# Read the Excel file and create a dataframe from it
skip_1 = list(range(0, 1))
df_s = pd.read_excel('./data/ABTS calculations.xlsx', usecols='B,H', sheet_name='Sheet1', skiprows=(skip_1), nrows=11)
df_s.columns = ['c', '%Inhibition']

coefficients = np.polyfit(df_s['c'], df_s['%Inhibition'], 1)
slope, y_intercept = coefficients
line_function = np.poly1d(coefficients)
df_s['%Inhibition_fit'] = line_function(df_s['c'])
# Plot df_s
df_s_error = pd.read_excel('./data/ABTS calculations.xlsx', sheet_name='Sheet1', usecols='I', skiprows=(skip_1), nrows=11)
df_s_error.columns = ['y_error']
plt.errorbar(df_s['c'], df_s['%Inhibition'], yerr=df_s_error['y_error'], fmt='o', markersize=4, ecolor='black')
plt.plot(df_s['c'], df_s['%Inhibition_fit'], '--', label='Linear fit')

# Set plot title and labels
plt.title('Standard curve for TEAC method using Trolox')
plt.xlabel('Trolox Concentration (μM)')
plt.ylabel('% Inhibition')

# Display legend
plt.legend(loc='upper left')

# Add line function equation
line_eq = r'$y = {:.4f}x + {:.4f}$'.format(slope, y_intercept)
plt.text(0.5, 0.8, line_eq, transform=plt.gca().transAxes, fontsize=14, verticalalignment='center', horizontalalignment='center')

# Calculate R2
y_mean = df_s['%Inhibition'].mean()
ss_total = ((df_s['%Inhibition'] - y_mean) ** 2).sum()
ss_residual = ((df_s['%Inhibition'] - line_function(df_s['c'])) ** 2).sum()
r2 = 1 - float((ss_residual / ss_total))


# Add R2 value
r2_text = r'$R^2 = {:.4f}$'.format(r2)
plt.text(0.5, 0.7, r2_text, transform=plt.gca().transAxes, fontsize=14, verticalalignment='center', horizontalalignment='center')
plt.show()
