# Supplementary material for: Edible Oil-Based Extraction of Cannabis sativa L. Roots: Effect of Solvent and Temperature on Friedelin Yield and Antioxidant Activity
Source: Molecules. 2026 Apr 29;31(9):1473. doi: 10.3390/molecules31091473 (PMC13165115; doi:10.3390/molecules31091473)
Supplement: Supplementary file 1 [file molecules-31-01473-s001.zip › Python scripts for Figures/standard curve Trolox.py]

import pandas as pd
import matplotlib.pyplot as plt
import numpy as np
# Aumentar tamaño de fuente global
plt.rcParams.update({'font.size': 12})
# Read the Excel file and create a dataframe from it
skip_1 = list(range(0, 9))
skip_2 = [10, 11]
df_s = pd.read_excel('./data/DPPH calculations NEW for ANOVA.xlsx', usecols='DJ,DL', sheet_name='Standards', skiprows=(skip_1+skip_2), nrows=13)
df_s.columns = ['c', 'AUC']
df_s_last_5 = df_s.tail(5) #
coefficients = np.polyfit(df_s_last_5['c'], df_s_last_5['AUC'], 1)
slope, y_intercept = coefficients
line_function = np.poly1d(coefficients)
df_s_last_5['AUC_fit'] = line_function(df_s_last_5['c'])
# Plot df_s
df_s_error = pd.read_excel('./data/DPPH calculations NEW for ANOVA.xlsx', sheet_name='Standards', usecols='DK,DM', skiprows=(skip_1+skip_2), nrows=13)
df_s_error.columns = ['x_error', 'y_error']
plt.errorbar(df_s['c'], df_s['AUC'], xerr=df_s_error['x_error'], yerr=df_s_error['y_error'], fmt='o', markersize=4, ecolor='black')
plt.plot(df_s_last_5['c'], df_s_last_5['AUC_fit'], '--', label='Linear fit')

# Set plot title and labels
plt.title('Standard curve for RDSC method using Trolox')
plt.xlabel('Standard Concentration (μM)', fontsize=14)
plt.ylabel('AUC', fontsize=14)

# Display legend
plt.legend()

# Add line function equation
line_eq = r'$y = {:.1f}x + {:.0f}$'.format(slope, y_intercept)
plt.text(0.5, 0.5, line_eq, transform=plt.gca().transAxes, fontsize=12, verticalalignment='center', horizontalalignment='center')

# Calculate R2
y_mean = df_s_last_5['AUC'].mean()
ss_total = ((df_s_last_5['AUC'] - y_mean) ** 2).sum()
ss_residual = ((df_s_last_5['AUC'] - line_function(df_s_last_5['c'])) ** 2).sum()
r2 = 1 - float((ss_residual / ss_total))


# Add R2 value
r2_text = r'$R^2 = {:.4f}$'.format(r2)
plt.text(0.5, 0.4, r2_text, transform=plt.gca().transAxes, fontsize=11, verticalalignment='center', horizontalalignment='center')
plt.show()
plt.tight_layout()  # Adjust layout to fit labels and minimize blank space
