# Supplementary material for: Edible Oil-Based Extraction of Cannabis sativa L. Roots: Effect of Solvent and Temperature on Friedelin Yield and Antioxidant Activity
Source: Molecules. 2026 Apr 29;31(9):1473. doi: 10.3390/molecules31091473 (PMC13165115; doi:10.3390/molecules31091473)
Supplement: Supplementary file 1 [file molecules-31-01473-s001.zip › Raw data ABTS/dilution ABTS 1.txt]

"dilution ABTS 1 - RawData"
"Wavelength nm.","Abs."
733.00,0.274
733.01,0.274
733.02,0.274
733.03,0.274
733.04,0.274
733.05,0.274
733.06,0.274
733.07,0.274
733.08,0.274
733.09,0.274
733.10,0.274
733.11,0.274
733.12,0.274
733.13,0.274
733.14,0.274
733.15,0.274
733.16,0.274
733.17,0.274
733.18,0.274
733.19,0.274
733.20,0.274
733.21,0.274
733.22,0.274
733.23,0.274
733.24,0.274
733.25,0.274
733.26,0.274
733.27,0.274
733.28,0.274
733.29,0.274
733.30,0.274
733.31,0.274
733.32,0.274
733.33,0.274
733.34,0.274
733.35,0.274
733.36,0.274
733.37,0.274
733.38,0.274
733.39,0.274
733.40,0.274
733.41,0.274
733.42,0.274
733.43,0.274
733.44,0.274
733.45,0.274
733.46,0.274
733.47,0.274
733.48,0.274
733.49,0.274
733.50,0.274
733.51,0.274
733.52,0.274
733.53,0.274
733.54,0.274
733.55,0.274
733.56,0.274
733.57,0.274
733.58,0.274
733.59,0.274
733.60,0.274
733.61,0.275
733.62,0.275
733.63,0.275
733.64,0.275
733.65,0.275
733.66,0.275
733.67,0.275
733.68,0.275
733.69,0.275
733.70,0.275
733.71,0.275
733.72,0.275
733.73,0.275
733.74,0.275
733.75,0.275
733.76,0.275
733.77,0.275
733.78,0.275
733.79,0.275
733.80,0.275
733.81,0.275
733.82,0.275
733.83,0.275
733.84,0.275
733.85,0.275
733.86,0.275
733.87,0.275
733.88,0.275
733.89,0.275
733.90,0.275
733.91,0.275
733.92,0.275
733.93,0.275
733.94,0.275
733.95,0.275
733.96,0.275
733.97,0.275
733.98,0.275
733.99,0.275
734.00,0.275
734.01,0.275
734.02,0.275
734.03,0.275
734.04,0.275
734.05,0.275
734.06,0.275
734.07,0.275
734.08,0.275
734.09,0.275
734.10,0.275
734.11,0.275
734.12,0.275
734.13,0.275
734.14,0.275
734.15,0.275
734.16,0.275
734.17,0.275
734.18,0.275
734.19,0.275
734.20,0.275
734.21,0.275
734.22,0.275
734.23,0.275
734.24,0.275
734.25,0.275
734.26,0.275
734.27,0.275
734.28,0.275
734.29,0.275
734.30,0.275
734.31,0.276
734.32,0.276
734.33,0.276
734.34,0.276
734.35,0.276
734.36,0.276
734.37,0.276
734.38,0.276
734.39,0.276
734.40,0.276
734.41,0.276
734.42,0.276
734.43,0.276
734.44,0.276
734.45,0.276
734.46,0.276
734.47,0.276
734.48,0.276
734.49,0.276
734.50,0.276
734.51,0.276
734.52,0.276
734.53,0.276
734.54,0.276
734.55,0.276
734.56,0.276
734.57,0.276
734.58,0.276
734.59,0.276
734.60,0.276
734.61,0.276
734.62,0.276
734.63,0.276
734.64,0.276
734.65,0.276
734.66,0.276
734.67,0.276
734.68,0.276
734.69,0.276
734.70,0.276
734.71,0.276
734.72,0.276
734.73,0.276
734.74,0.276
734.75,0.276
734.76,0.276
734.77,0.276
734.78,0.276
734.79,0.276
734.80,0.276
734.81,0.276
734.82,0.276
734.83,0.276
734.84,0.276
734.85,0.276
734.86,0.276
734.87,0.276
734.88,0.276
734.89,0.276
734.90,0.276
734.91,0.276
734.92,0.276
734.93,0.276
734.94,0.276
734.95,0.276
734.96,0.276
734.97,0.276
734.98,0.276
734.99,0.276
735.00,0.276
