# Supplementary material for: Edible Oil-Based Extraction of Cannabis sativa L. Roots: Effect of Solvent and Temperature on Friedelin Yield and Antioxidant Activity
Source: Molecules. 2026 Apr 29;31(9):1473. doi: 10.3390/molecules31091473 (PMC13165115; doi:10.3390/molecules31091473)
Supplement: Supplementary file 1 [file molecules-31-01473-s001.zip › Raw data ABTS/dilution ABTS 10.txt]

"dilution ABTS 10 - RawData"
"Wavelength nm.","Abs."
733.00,0.669
733.01,0.669
733.02,0.669
733.03,0.669
733.04,0.669
733.05,0.669
733.06,0.669
733.07,0.669
733.08,0.669
733.09,0.669
733.10,0.669
733.11,0.669
733.12,0.669
733.13,0.669
733.14,0.669
733.15,0.669
733.16,0.669
733.17,0.669
733.18,0.669
733.19,0.669
733.20,0.669
733.21,0.669
733.22,0.669
733.23,0.669
733.24,0.669
733.25,0.669
733.26,0.670
733.27,0.670
733.28,0.670
733.29,0.670
733.30,0.670
733.31,0.670
733.32,0.670
733.33,0.670
733.34,0.670
733.35,0.670
733.36,0.670
733.37,0.670
733.38,0.670
733.39,0.670
733.40,0.670
733.41,0.670
733.42,0.670
733.43,0.670
733.44,0.670
733.45,0.670
733.46,0.670
733.47,0.670
733.48,0.670
733.49,0.670
733.50,0.670
733.51,0.671
733.52,0.671
733.53,0.671
733.54,0.671
733.55,0.671
733.56,0.671
733.57,0.671
733.58,0.671
733.59,0.671
733.60,0.671
733.61,0.671
733.62,0.671
733.63,0.671
733.64,0.671
733.65,0.671
733.66,0.671
733.67,0.671
733.68,0.671
733.69,0.671
733.70,0.671
733.71,0.671
733.72,0.671
733.73,0.671
733.74,0.671
733.75,0.671
733.76,0.672
733.77,0.672
733.78,0.672
733.79,0.672
733.80,0.672
733.81,0.672
733.82,0.672
733.83,0.672
733.84,0.672
733.85,0.672
733.86,0.672
733.87,0.672
733.88,0.672
733.89,0.672
733.90,0.672
733.91,0.672
733.92,0.672
733.93,0.672
733.94,0.672
733.95,0.672
733.96,0.672
733.97,0.672
733.98,0.672
733.99,0.672
734.00,0.672
734.01,0.673
734.02,0.673
734.03,0.673
734.04,0.673
734.05,0.673
734.06,0.673
734.07,0.673
734.08,0.673
734.09,0.673
734.10,0.673
734.11,0.673
734.12,0.673
734.13,0.673
734.14,0.673
734.15,0.673
734.16,0.673
734.17,0.673
734.18,0.673
734.19,0.673
734.20,0.673
734.21,0.673
734.22,0.673
734.23,0.673
734.24,0.673
734.25,0.673
734.26,0.674
734.27,0.674
734.28,0.674
734.29,0.674
734.30,0.674
734.31,0.674
734.32,0.674
734.33,0.674
734.34,0.674
734.35,0.674
734.36,0.674
734.37,0.674
734.38,0.674
734.39,0.674
734.40,0.674
734.41,0.674
734.42,0.674
734.43,0.674
734.44,0.674
734.45,0.674
734.46,0.674
734.47,0.674
734.48,0.674
734.49,0.674
734.50,0.674
734.51,0.675
734.52,0.675
734.53,0.675
734.54,0.675
734.55,0.675
734.56,0.675
734.57,0.675
734.58,0.675
734.59,0.675
734.60,0.675
734.61,0.675
734.62,0.675
734.63,0.675
734.64,0.675
734.65,0.675
734.66,0.675
734.67,0.675
734.68,0.675
734.69,0.675
734.70,0.675
734.71,0.675
734.72,0.675
734.73,0.675
734.74,0.675
734.75,0.675
734.76,0.675
734.77,0.675
734.78,0.675
734.79,0.675
734.80,0.675
734.81,0.675
734.82,0.675
734.83,0.675
734.84,0.675
734.85,0.675
734.86,0.675
734.87,0.675
734.88,0.675
734.89,0.675
734.90,0.675
734.91,0.675
734.92,0.675
734.93,0.675
734.94,0.675
734.95,0.675
734.96,0.675
734.97,0.675
734.98,0.675
734.99,0.675
735.00,0.675
