# Supplementary material for: Edible Oil-Based Extraction of Cannabis sativa L. Roots: Effect of Solvent and Temperature on Friedelin Yield and Antioxidant Activity
Source: Molecules. 2026 Apr 29;31(9):1473. doi: 10.3390/molecules31091473 (PMC13165115; doi:10.3390/molecules31091473)
Supplement: Supplementary file 1 [file molecules-31-01473-s001.zip › Raw data ABTS/dilution ABTS 11.txt]

"dilution ABTS 11 - RawData"
"Wavelength nm.","Abs."
733.00,0.706
733.01,0.706
733.02,0.706
733.03,0.706
733.04,0.706
733.05,0.706
733.06,0.707
733.07,0.707
733.08,0.707
733.09,0.707
733.10,0.707
733.11,0.707
733.12,0.707
733.13,0.707
733.14,0.707
733.15,0.707
733.16,0.707
733.17,0.707
733.18,0.707
733.19,0.707
733.20,0.707
733.21,0.707
733.22,0.707
733.23,0.707
733.24,0.707
733.25,0.707
733.26,0.707
733.27,0.707
733.28,0.707
733.29,0.707
733.30,0.707
733.31,0.707
733.32,0.707
733.33,0.707
733.34,0.707
733.35,0.707
733.36,0.708
733.37,0.708
733.38,0.708
733.39,0.708
733.40,0.708
733.41,0.708
733.42,0.708
733.43,0.708
733.44,0.708
733.45,0.708
733.46,0.708
733.47,0.708
733.48,0.708
733.49,0.708
733.50,0.708
733.51,0.708
733.52,0.708
733.53,0.708
733.54,0.708
733.55,0.708
733.56,0.709
733.57,0.709
733.58,0.709
733.59,0.709
733.60,0.709
733.61,0.709
733.62,0.709
733.63,0.709
733.64,0.709
733.65,0.709
733.66,0.709
733.67,0.709
733.68,0.709
733.69,0.709
733.70,0.709
733.71,0.709
733.72,0.709
733.73,0.709
733.74,0.709
733.75,0.709
733.76,0.710
733.77,0.710
733.78,0.710
733.79,0.710
733.80,0.710
733.81,0.710
733.82,0.710
733.83,0.710
733.84,0.710
733.85,0.710
733.86,0.710
733.87,0.710
733.88,0.710
733.89,0.710
733.90,0.710
733.91,0.710
733.92,0.710
733.93,0.710
733.94,0.710
733.95,0.710
733.96,0.710
733.97,0.710
733.98,0.710
733.99,0.710
734.00,0.710
734.01,0.711
734.02,0.711
734.03,0.711
734.04,0.711
734.05,0.711
734.06,0.711
734.07,0.711
734.08,0.711
734.09,0.711
734.10,0.711
734.11,0.711
734.12,0.711
734.13,0.711
734.14,0.711
734.15,0.711
734.16,0.711
734.17,0.711
734.18,0.711
734.19,0.711
734.20,0.711
734.21,0.712
734.22,0.712
734.23,0.712
734.24,0.712
734.25,0.712
734.26,0.712
734.27,0.712
734.28,0.712
734.29,0.712
734.30,0.712
734.31,0.712
734.32,0.712
734.33,0.712
734.34,0.712
734.35,0.712
734.36,0.712
734.37,0.712
734.38,0.712
734.39,0.712
734.40,0.712
734.41,0.712
734.42,0.712
734.43,0.712
734.44,0.712
734.45,0.712
734.46,0.713
734.47,0.713
734.48,0.713
734.49,0.713
734.50,0.713
734.51,0.713
734.52,0.713
734.53,0.713
734.54,0.713
734.55,0.713
734.56,0.713
734.57,0.713
734.58,0.713
734.59,0.713
734.60,0.713
734.61,0.713
734.62,0.713
734.63,0.713
734.64,0.713
734.65,0.713
734.66,0.713
734.67,0.713
734.68,0.713
734.69,0.713
734.70,0.713
734.71,0.713
734.72,0.713
734.73,0.713
734.74,0.713
734.75,0.713
734.76,0.713
734.77,0.713
734.78,0.713
734.79,0.713
734.80,0.713
734.81,0.714
734.82,0.714
734.83,0.714
734.84,0.714
734.85,0.714
734.86,0.714
734.87,0.714
734.88,0.714
734.89,0.714
734.90,0.714
734.91,0.714
734.92,0.714
734.93,0.714
734.94,0.714
734.95,0.714
734.96,0.714
734.97,0.714
734.98,0.714
734.99,0.714
735.00,0.714
