# Supplementary material for: Edible Oil-Based Extraction of Cannabis sativa L. Roots: Effect of Solvent and Temperature on Friedelin Yield and Antioxidant Activity
Source: Molecules. 2026 Apr 29;31(9):1473. doi: 10.3390/molecules31091473 (PMC13165115; doi:10.3390/molecules31091473)
Supplement: Supplementary file 1 [file molecules-31-01473-s001.zip › Raw data ABTS/dilution ABTS 2.txt]

"dilution ABTS 2 - RawData"
"Wavelength nm.","Abs."
733.00,0.285
733.01,0.285
733.02,0.285
733.03,0.285
733.04,0.285
733.05,0.285
733.06,0.285
733.07,0.285
733.08,0.285
733.09,0.285
733.10,0.285
733.11,0.285
733.12,0.285
733.13,0.285
733.14,0.285
733.15,0.285
733.16,0.285
733.17,0.285
733.18,0.285
733.19,0.285
733.20,0.285
733.21,0.285
733.22,0.285
733.23,0.285
733.24,0.285
733.25,0.285
733.26,0.285
733.27,0.285
733.28,0.285
733.29,0.285
733.30,0.285
733.31,0.285
733.32,0.285
733.33,0.285
733.34,0.285
733.35,0.285
733.36,0.285
733.37,0.285
733.38,0.285
733.39,0.285
733.40,0.285
733.41,0.286
733.42,0.286
733.43,0.286
733.44,0.286
733.45,0.286
733.46,0.286
733.47,0.286
733.48,0.286
733.49,0.286
733.50,0.286
733.51,0.286
733.52,0.286
733.53,0.286
733.54,0.286
733.55,0.286
733.56,0.286
733.57,0.286
733.58,0.286
733.59,0.286
733.60,0.286
733.61,0.286
733.62,0.286
733.63,0.286
733.64,0.286
733.65,0.286
733.66,0.286
733.67,0.286
733.68,0.286
733.69,0.286
733.70,0.286
733.71,0.286
733.72,0.286
733.73,0.286
733.74,0.286
733.75,0.286
733.76,0.286
733.77,0.286
733.78,0.286
733.79,0.286
733.80,0.286
733.81,0.286
733.82,0.286
733.83,0.286
733.84,0.286
733.85,0.286
733.86,0.286
733.87,0.286
733.88,0.286
733.89,0.286
733.90,0.286
733.91,0.287
733.92,0.287
733.93,0.287
733.94,0.287
733.95,0.287
733.96,0.287
733.97,0.287
733.98,0.287
733.99,0.287
734.00,0.287
734.01,0.287
734.02,0.287
734.03,0.287
734.04,0.287
734.05,0.287
734.06,0.287
734.07,0.287
734.08,0.287
734.09,0.287
734.10,0.287
734.11,0.287
734.12,0.287
734.13,0.287
734.14,0.287
734.15,0.287
734.16,0.287
734.17,0.287
734.18,0.287
734.19,0.287
734.20,0.287
734.21,0.287
734.22,0.287
734.23,0.287
734.24,0.287
734.25,0.287
734.26,0.287
734.27,0.287
734.28,0.287
734.29,0.287
734.30,0.287
734.31,0.287
734.32,0.287
734.33,0.287
734.34,0.287
734.35,0.287
734.36,0.287
734.37,0.287
734.38,0.287
734.39,0.287
734.40,0.287
734.41,0.287
734.42,0.287
734.43,0.287
734.44,0.287
734.45,0.287
734.46,0.287
734.47,0.287
734.48,0.287
734.49,0.287
734.50,0.287
734.51,0.288
734.52,0.288
734.53,0.288
734.54,0.288
734.55,0.288
734.56,0.288
734.57,0.288
734.58,0.288
734.59,0.288
734.60,0.288
734.61,0.288
734.62,0.288
734.63,0.288
734.64,0.288
734.65,0.288
734.66,0.288
734.67,0.288
734.68,0.288
734.69,0.288
734.70,0.288
734.71,0.288
734.72,0.288
734.73,0.288
734.74,0.288
734.75,0.288
734.76,0.288
734.77,0.288
734.78,0.288
734.79,0.288
734.80,0.288
734.81,0.288
734.82,0.288
734.83,0.288
734.84,0.288
734.85,0.288
734.86,0.288
734.87,0.288
734.88,0.288
734.89,0.288
734.90,0.288
734.91,0.288
734.92,0.288
734.93,0.288
734.94,0.288
734.95,0.288
734.96,0.288
734.97,0.288
734.98,0.288
734.99,0.288
735.00,0.288
