# Supplementary material for: Edible Oil-Based Extraction of Cannabis sativa L. Roots: Effect of Solvent and Temperature on Friedelin Yield and Antioxidant Activity
Source: Molecules. 2026 Apr 29;31(9):1473. doi: 10.3390/molecules31091473 (PMC13165115; doi:10.3390/molecules31091473)
Supplement: Supplementary file 1 [file molecules-31-01473-s001.zip › Raw data ABTS/dilution ABTS 3.txt]

"dilution ABTS 3 - RawData"
"Wavelength nm.","Abs."
733.00,0.326
733.01,0.326
733.02,0.326
733.03,0.326
733.04,0.326
733.05,0.326
733.06,0.326
733.07,0.326
733.08,0.326
733.09,0.326
733.10,0.326
733.11,0.326
733.12,0.326
733.13,0.326
733.14,0.326
733.15,0.326
733.16,0.326
733.17,0.326
733.18,0.326
733.19,0.326
733.20,0.326
733.21,0.326
733.22,0.326
733.23,0.326
733.24,0.326
733.25,0.326
733.26,0.326
733.27,0.326
733.28,0.326
733.29,0.326
733.30,0.326
733.31,0.326
733.32,0.326
733.33,0.326
733.34,0.326
733.35,0.326
733.36,0.326
733.37,0.326
733.38,0.326
733.39,0.326
733.40,0.326
733.41,0.326
733.42,0.326
733.43,0.326
733.44,0.326
733.45,0.326
733.46,0.326
733.47,0.326
733.48,0.326
733.49,0.326
733.50,0.326
733.51,0.327
733.52,0.327
733.53,0.327
733.54,0.327
733.55,0.327
733.56,0.327
733.57,0.327
733.58,0.327
733.59,0.327
733.60,0.327
733.61,0.327
733.62,0.327
733.63,0.327
733.64,0.327
733.65,0.327
733.66,0.327
733.67,0.327
733.68,0.327
733.69,0.327
733.70,0.327
733.71,0.327
733.72,0.327
733.73,0.327
733.74,0.327
733.75,0.327
733.76,0.327
733.77,0.327
733.78,0.327
733.79,0.327
733.80,0.327
733.81,0.327
733.82,0.327
733.83,0.327
733.84,0.327
733.85,0.327
733.86,0.327
733.87,0.327
733.88,0.327
733.89,0.327
733.90,0.327
733.91,0.327
733.92,0.327
733.93,0.327
733.94,0.327
733.95,0.327
733.96,0.328
733.97,0.328
733.98,0.328
733.99,0.328
734.00,0.328
734.01,0.328
734.02,0.328
734.03,0.328
734.04,0.328
734.05,0.328
734.06,0.328
734.07,0.328
734.08,0.328
734.09,0.328
734.10,0.328
734.11,0.328
734.12,0.328
734.13,0.328
734.14,0.328
734.15,0.328
734.16,0.328
734.17,0.328
734.18,0.328
734.19,0.328
734.20,0.328
734.21,0.328
734.22,0.328
734.23,0.328
734.24,0.328
734.25,0.328
734.26,0.328
734.27,0.328
734.28,0.328
734.29,0.328
734.30,0.328
734.31,0.328
734.32,0.328
734.33,0.328
734.34,0.328
734.35,0.328
734.36,0.328
734.37,0.328
734.38,0.328
734.39,0.328
734.40,0.328
734.41,0.328
734.42,0.328
734.43,0.328
734.44,0.328
734.45,0.328
734.46,0.328
734.47,0.328
734.48,0.328
734.49,0.328
734.50,0.328
734.51,0.329
734.52,0.329
734.53,0.329
734.54,0.329
734.55,0.329
734.56,0.329
734.57,0.329
734.58,0.329
734.59,0.329
734.60,0.329
734.61,0.329
734.62,0.329
734.63,0.329
734.64,0.329
734.65,0.329
734.66,0.329
734.67,0.329
734.68,0.329
734.69,0.329
734.70,0.329
734.71,0.329
734.72,0.329
734.73,0.329
734.74,0.329
734.75,0.329
734.76,0.329
734.77,0.329
734.78,0.329
734.79,0.329
734.80,0.329
734.81,0.329
734.82,0.329
734.83,0.329
734.84,0.329
734.85,0.329
734.86,0.329
734.87,0.329
734.88,0.329
734.89,0.329
734.90,0.329
734.91,0.329
734.92,0.329
734.93,0.329
734.94,0.329
734.95,0.329
734.96,0.329
734.97,0.329
734.98,0.329
734.99,0.329
735.00,0.329
