# Supplementary material for: Edible Oil-Based Extraction of Cannabis sativa L. Roots: Effect of Solvent and Temperature on Friedelin Yield and Antioxidant Activity
Source: Molecules. 2026 Apr 29;31(9):1473. doi: 10.3390/molecules31091473 (PMC13165115; doi:10.3390/molecules31091473)
Supplement: Supplementary file 1 [file molecules-31-01473-s001.zip › Raw data ABTS/dilution ABTS 4.txt]

"dilution ABTS 4 - RawData"
"Wavelength nm.","Abs."
733.00,0.362
733.01,0.362
733.02,0.362
733.03,0.362
733.04,0.362
733.05,0.362
733.06,0.362
733.07,0.362
733.08,0.362
733.09,0.362
733.10,0.362
733.11,0.362
733.12,0.362
733.13,0.362
733.14,0.362
733.15,0.362
733.16,0.363
733.17,0.363
733.18,0.363
733.19,0.363
733.20,0.363
733.21,0.363
733.22,0.363
733.23,0.363
733.24,0.363
733.25,0.363
733.26,0.363
733.27,0.363
733.28,0.363
733.29,0.363
733.30,0.363
733.31,0.363
733.32,0.363
733.33,0.363
733.34,0.363
733.35,0.363
733.36,0.363
733.37,0.363
733.38,0.363
733.39,0.363
733.40,0.363
733.41,0.363
733.42,0.363
733.43,0.363
733.44,0.363
733.45,0.363
733.46,0.363
733.47,0.363
733.48,0.363
733.49,0.363
733.50,0.363
733.51,0.363
733.52,0.363
733.53,0.363
733.54,0.363
733.55,0.363
733.56,0.363
733.57,0.363
733.58,0.363
733.59,0.363
733.60,0.363
733.61,0.363
733.62,0.363
733.63,0.363
733.64,0.363
733.65,0.363
733.66,0.364
733.67,0.364
733.68,0.364
733.69,0.364
733.70,0.364
733.71,0.364
733.72,0.364
733.73,0.364
733.74,0.364
733.75,0.364
733.76,0.364
733.77,0.364
733.78,0.364
733.79,0.364
733.80,0.364
733.81,0.364
733.82,0.364
733.83,0.364
733.84,0.364
733.85,0.364
733.86,0.364
733.87,0.364
733.88,0.364
733.89,0.364
733.90,0.364
733.91,0.364
733.92,0.364
733.93,0.364
733.94,0.364
733.95,0.364
733.96,0.364
733.97,0.364
733.98,0.364
733.99,0.364
734.00,0.364
734.01,0.364
734.02,0.364
734.03,0.364
734.04,0.364
734.05,0.364
734.06,0.364
734.07,0.364
734.08,0.364
734.09,0.364
734.10,0.364
734.11,0.364
734.12,0.364
734.13,0.364
734.14,0.364
734.15,0.364
734.16,0.365
734.17,0.365
734.18,0.365
734.19,0.365
734.20,0.365
734.21,0.365
734.22,0.365
734.23,0.365
734.24,0.365
734.25,0.365
734.26,0.365
734.27,0.365
734.28,0.365
734.29,0.365
734.30,0.365
734.31,0.365
734.32,0.365
734.33,0.365
734.34,0.365
734.35,0.365
734.36,0.365
734.37,0.365
734.38,0.365
734.39,0.365
734.40,0.365
734.41,0.365
734.42,0.365
734.43,0.365
734.44,0.365
734.45,0.365
734.46,0.365
734.47,0.365
734.48,0.365
734.49,0.365
734.50,0.365
734.51,0.365
734.52,0.365
734.53,0.365
734.54,0.365
734.55,0.365
734.56,0.365
734.57,0.365
734.58,0.365
734.59,0.365
734.60,0.365
734.61,0.365
734.62,0.365
734.63,0.365
734.64,0.365
734.65,0.365
734.66,0.365
734.67,0.365
734.68,0.365
734.69,0.365
734.70,0.365
734.71,0.365
734.72,0.365
734.73,0.365
734.74,0.365
734.75,0.365
734.76,0.366
734.77,0.366
734.78,0.366
734.79,0.366
734.80,0.366
734.81,0.366
734.82,0.366
734.83,0.366
734.84,0.366
734.85,0.366
734.86,0.366
734.87,0.366
734.88,0.366
734.89,0.366
734.90,0.366
734.91,0.366
734.92,0.366
734.93,0.366
734.94,0.366
734.95,0.366
734.96,0.366
734.97,0.366
734.98,0.366
734.99,0.366
735.00,0.366
