# Supplementary material for: Edible Oil-Based Extraction of Cannabis sativa L. Roots: Effect of Solvent and Temperature on Friedelin Yield and Antioxidant Activity
Source: Molecules. 2026 Apr 29;31(9):1473. doi: 10.3390/molecules31091473 (PMC13165115; doi:10.3390/molecules31091473)
Supplement: Supplementary file 1 [file molecules-31-01473-s001.zip › Raw data ABTS/dilution ABTS 5.txt]

"dilution ABTS 5 - RawData"
"Wavelength nm.","Abs."
733.00,0.443
733.01,0.443
733.02,0.443
733.03,0.443
733.04,0.443
733.05,0.443
733.06,0.443
733.07,0.443
733.08,0.443
733.09,0.443
733.10,0.443
733.11,0.443
733.12,0.443
733.13,0.443
733.14,0.443
733.15,0.443
733.16,0.443
733.17,0.443
733.18,0.443
733.19,0.443
733.20,0.443
733.21,0.443
733.22,0.443
733.23,0.443
733.24,0.443
733.25,0.443
733.26,0.443
733.27,0.443
733.28,0.443
733.29,0.443
733.30,0.443
733.31,0.443
733.32,0.443
733.33,0.443
733.34,0.443
733.35,0.443
733.36,0.443
733.37,0.443
733.38,0.443
733.39,0.443
733.40,0.443
733.41,0.352
733.42,0.352
733.43,0.352
733.44,0.352
733.45,0.352
733.46,0.444
733.47,0.444
733.48,0.444
733.49,0.444
733.50,0.444
733.51,0.444
733.52,0.444
733.53,0.444
733.54,0.444
733.55,0.444
733.56,0.444
733.57,0.444
733.58,0.444
733.59,0.444
733.60,0.444
733.61,0.444
733.62,0.444
733.63,0.444
733.64,0.444
733.65,0.444
733.66,0.444
733.67,0.444
733.68,0.444
733.69,0.444
733.70,0.444
733.71,0.444
733.72,0.444
733.73,0.444
733.74,0.444
733.75,0.444
733.76,0.445
733.77,0.445
733.78,0.445
733.79,0.445
733.80,0.445
733.81,0.445
733.82,0.445
733.83,0.445
733.84,0.445
733.85,0.445
733.86,0.445
733.87,0.445
733.88,0.445
733.89,0.445
733.90,0.445
733.91,0.445
733.92,0.445
733.93,0.445
733.94,0.445
733.95,0.445
733.96,0.445
733.97,0.445
733.98,0.445
733.99,0.445
734.00,0.445
734.01,0.445
734.02,0.445
734.03,0.445
734.04,0.445
734.05,0.445
734.06,0.445
734.07,0.445
734.08,0.445
734.09,0.445
734.10,0.445
734.11,0.446
734.12,0.446
734.13,0.446
734.14,0.446
734.15,0.446
734.16,0.446
734.17,0.446
734.18,0.446
734.19,0.446
734.20,0.446
734.21,0.446
734.22,0.446
734.23,0.446
734.24,0.446
734.25,0.446
734.26,0.446
734.27,0.446
734.28,0.446
734.29,0.446
734.30,0.446
734.31,0.446
734.32,0.446
734.33,0.446
734.34,0.446
734.35,0.446
734.36,0.446
734.37,0.446
734.38,0.446
734.39,0.446
734.40,0.446
734.41,0.446
734.42,0.446
734.43,0.446
734.44,0.446
734.45,0.446
734.46,0.446
734.47,0.446
734.48,0.446
734.49,0.446
734.50,0.446
734.51,0.447
734.52,0.447
734.53,0.447
734.54,0.447
734.55,0.447
734.56,0.447
734.57,0.447
734.58,0.447
734.59,0.447
734.60,0.447
734.61,0.447
734.62,0.447
734.63,0.447
734.64,0.447
734.65,0.447
734.66,0.447
734.67,0.447
734.68,0.447
734.69,0.447
734.70,0.447
734.71,0.447
734.72,0.447
734.73,0.447
734.74,0.447
734.75,0.447
734.76,0.447
734.77,0.447
734.78,0.447
734.79,0.447
734.80,0.447
734.81,0.447
734.82,0.447
734.83,0.447
734.84,0.447
734.85,0.447
734.86,0.447
734.87,0.447
734.88,0.447
734.89,0.447
734.90,0.447
734.91,0.447
734.92,0.447
734.93,0.447
734.94,0.447
734.95,0.447
734.96,0.447
734.97,0.447
734.98,0.447
734.99,0.447
735.00,0.447
