# Supplementary material for: Edible Oil-Based Extraction of Cannabis sativa L. Roots: Effect of Solvent and Temperature on Friedelin Yield and Antioxidant Activity
Source: Molecules. 2026 Apr 29;31(9):1473. doi: 10.3390/molecules31091473 (PMC13165115; doi:10.3390/molecules31091473)
Supplement: Supplementary file 1 [file molecules-31-01473-s001.zip › Raw data ABTS/dilution ABTS 7 op2.txt]

"dilution ABTS 7 op2 - RawData"
"Wavelength nm.","Abs."
733.00,0.628
733.01,0.628
733.02,0.628
733.03,0.628
733.04,0.628
733.05,0.628
733.06,0.628
733.07,0.628
733.08,0.628
733.09,0.628
733.10,0.628
733.11,0.628
733.12,0.628
733.13,0.628
733.14,0.628
733.15,0.628
733.16,0.628
733.17,0.628
733.18,0.628
733.19,0.628
733.20,0.628
733.21,0.628
733.22,0.628
733.23,0.628
733.24,0.628
733.25,0.628
733.26,0.629
733.27,0.629
733.28,0.629
733.29,0.629
733.30,0.629
733.31,0.629
733.32,0.629
733.33,0.629
733.34,0.629
733.35,0.629
733.36,0.629
733.37,0.629
733.38,0.629
733.39,0.629
733.40,0.629
733.41,0.629
733.42,0.629
733.43,0.629
733.44,0.629
733.45,0.629
733.46,0.629
733.47,0.629
733.48,0.629
733.49,0.629
733.50,0.629
733.51,0.629
733.52,0.629
733.53,0.629
733.54,0.629
733.55,0.629
733.56,0.630
733.57,0.630
733.58,0.630
733.59,0.630
733.60,0.630
733.61,0.630
733.62,0.630
733.63,0.630
733.64,0.630
733.65,0.630
733.66,0.630
733.67,0.630
733.68,0.630
733.69,0.630
733.70,0.630
733.71,0.630
733.72,0.630
733.73,0.630
733.74,0.630
733.75,0.630
733.76,0.630
733.77,0.630
733.78,0.630
733.79,0.630
733.80,0.630
733.81,0.631
733.82,0.631
733.83,0.631
733.84,0.631
733.85,0.631
733.86,0.631
733.87,0.631
733.88,0.631
733.89,0.631
733.90,0.631
733.91,0.631
733.92,0.631
733.93,0.631
733.94,0.631
733.95,0.631
733.96,0.631
733.97,0.631
733.98,0.631
733.99,0.631
734.00,0.631
734.01,0.631
734.02,0.631
734.03,0.631
734.04,0.631
734.05,0.631
734.06,0.631
734.07,0.631
734.08,0.631
734.09,0.631
734.10,0.631
734.11,0.632
734.12,0.632
734.13,0.632
734.14,0.632
734.15,0.632
734.16,0.632
734.17,0.632
734.18,0.632
734.19,0.632
734.20,0.632
734.21,0.632
734.22,0.632
734.23,0.632
734.24,0.632
734.25,0.632
734.26,0.632
734.27,0.632
734.28,0.632
734.29,0.632
734.30,0.632
734.31,0.632
734.32,0.632
734.33,0.632
734.34,0.632
734.35,0.632
734.36,0.633
734.37,0.633
734.38,0.633
734.39,0.633
734.40,0.633
734.41,0.633
734.42,0.633
734.43,0.633
734.44,0.633
734.45,0.633
734.46,0.633
734.47,0.633
734.48,0.633
734.49,0.633
734.50,0.633
734.51,0.633
734.52,0.633
734.53,0.633
734.54,0.633
734.55,0.633
734.56,0.633
734.57,0.633
734.58,0.633
734.59,0.633
734.60,0.633
734.61,0.633
734.62,0.633
734.63,0.633
734.64,0.633
734.65,0.633
734.66,0.633
734.67,0.633
734.68,0.633
734.69,0.633
734.70,0.633
734.71,0.633
734.72,0.633
734.73,0.633
734.74,0.633
734.75,0.633
734.76,0.634
734.77,0.634
734.78,0.634
734.79,0.634
734.80,0.634
734.81,0.634
734.82,0.634
734.83,0.634
734.84,0.634
734.85,0.634
734.86,0.634
734.87,0.634
734.88,0.634
734.89,0.634
734.90,0.634
734.91,0.634
734.92,0.634
734.93,0.634
734.94,0.634
734.95,0.634
734.96,0.634
734.97,0.634
734.98,0.634
734.99,0.634
735.00,0.634
