# Supplementary material for: Edible Oil-Based Extraction of Cannabis sativa L. Roots: Effect of Solvent and Temperature on Friedelin Yield and Antioxidant Activity
Source: Molecules. 2026 Apr 29;31(9):1473. doi: 10.3390/molecules31091473 (PMC13165115; doi:10.3390/molecules31091473)
Supplement: Supplementary file 1 [file molecules-31-01473-s001.zip › Raw data ABTS/dilution ABTS 7.txt]

"dilution ABTS 7 - RawData"
"Wavelength nm.","Abs."
733.00,0.585
733.01,0.586
733.02,0.586
733.03,0.586
733.04,0.586
733.05,0.586
733.06,0.586
733.07,0.586
733.08,0.586
733.09,0.586
733.10,0.586
733.11,0.586
733.12,0.586
733.13,0.586
733.14,0.586
733.15,0.586
733.16,0.586
733.17,0.586
733.18,0.586
733.19,0.586
733.20,0.586
733.21,0.586
733.22,0.586
733.23,0.586
733.24,0.586
733.25,0.586
733.26,0.586
733.27,0.586
733.28,0.586
733.29,0.586
733.30,0.586
733.31,0.586
733.32,0.586
733.33,0.586
733.34,0.586
733.35,0.586
733.36,0.587
733.37,0.587
733.38,0.587
733.39,0.587
733.40,0.587
733.41,0.587
733.42,0.587
733.43,0.587
733.44,0.587
733.45,0.587
733.46,0.587
733.47,0.587
733.48,0.587
733.49,0.587
733.50,0.587
733.51,0.587
733.52,0.587
733.53,0.587
733.54,0.587
733.55,0.587
733.56,0.587
733.57,0.587
733.58,0.587
733.59,0.587
733.60,0.587
733.61,0.587
733.62,0.587
733.63,0.587
733.64,0.587
733.65,0.587
733.66,0.588
733.67,0.588
733.68,0.588
733.69,0.588
733.70,0.588
733.71,0.588
733.72,0.588
733.73,0.588
733.74,0.588
733.75,0.588
733.76,0.588
733.77,0.588
733.78,0.588
733.79,0.588
733.80,0.588
733.81,0.588
733.82,0.588
733.83,0.588
733.84,0.588
733.85,0.588
733.86,0.588
733.87,0.588
733.88,0.588
733.89,0.588
733.90,0.588
733.91,0.589
733.92,0.589
733.93,0.589
733.94,0.589
733.95,0.589
733.96,0.589
733.97,0.589
733.98,0.589
733.99,0.589
734.00,0.589
734.01,0.589
734.02,0.589
734.03,0.589
734.04,0.589
734.05,0.589
734.06,0.589
734.07,0.589
734.08,0.589
734.09,0.589
734.10,0.589
734.11,0.589
734.12,0.589
734.13,0.589
734.14,0.589
734.15,0.589
734.16,0.589
734.17,0.589
734.18,0.589
734.19,0.589
734.20,0.589
734.21,0.590
734.22,0.590
734.23,0.590
734.24,0.590
734.25,0.590
734.26,0.590
734.27,0.590
734.28,0.590
734.29,0.590
734.30,0.590
734.31,0.590
734.32,0.590
734.33,0.590
734.34,0.590
734.35,0.590
734.36,0.590
734.37,0.590
734.38,0.590
734.39,0.590
734.40,0.590
734.41,0.590
734.42,0.590
734.43,0.590
734.44,0.590
734.45,0.590
734.46,0.590
734.47,0.590
734.48,0.590
734.49,0.590
734.50,0.590
734.51,0.591
734.52,0.591
734.53,0.591
734.54,0.591
734.55,0.591
734.56,0.591
734.57,0.591
734.58,0.591
734.59,0.591
734.60,0.591
734.61,0.591
734.62,0.591
734.63,0.591
734.64,0.591
734.65,0.591
734.66,0.591
734.67,0.591
734.68,0.591
734.69,0.591
734.70,0.591
734.71,0.591
734.72,0.591
734.73,0.591
734.74,0.591
734.75,0.591
734.76,0.591
734.77,0.591
734.78,0.591
734.79,0.591
734.80,0.591
734.81,0.591
734.82,0.591
734.83,0.591
734.84,0.591
734.85,0.591
734.86,0.591
734.87,0.591
734.88,0.591
734.89,0.591
734.90,0.591
734.91,0.591
734.92,0.591
734.93,0.591
734.94,0.591
734.95,0.591
734.96,0.591
734.97,0.591
734.98,0.591
734.99,0.591
735.00,0.591
