# Supplementary material for: Edible Oil-Based Extraction of Cannabis sativa L. Roots: Effect of Solvent and Temperature on Friedelin Yield and Antioxidant Activity
Source: Molecules. 2026 Apr 29;31(9):1473. doi: 10.3390/molecules31091473 (PMC13165115; doi:10.3390/molecules31091473)
Supplement: Supplementary file 1 [file molecules-31-01473-s001.zip › Raw data ABTS/dilution ABTS 9.txt]

"dilution ABTS 9 - RawData"
"Wavelength nm.","Abs."
733.00,0.658
733.01,0.658
733.02,0.658
733.03,0.658
733.04,0.658
733.05,0.658
733.06,0.658
733.07,0.658
733.08,0.658
733.09,0.658
733.10,0.658
733.11,0.659
733.12,0.659
733.13,0.659
733.14,0.659
733.15,0.659
733.16,0.659
733.17,0.659
733.18,0.659
733.19,0.659
733.20,0.659
733.21,0.659
733.22,0.659
733.23,0.659
733.24,0.659
733.25,0.659
733.26,0.659
733.27,0.659
733.28,0.659
733.29,0.659
733.30,0.659
733.31,0.659
733.32,0.659
733.33,0.659
733.34,0.659
733.35,0.659
733.36,0.660
733.37,0.660
733.38,0.660
733.39,0.660
733.40,0.660
733.41,0.660
733.42,0.660
733.43,0.660
733.44,0.660
733.45,0.660
733.46,0.660
733.47,0.660
733.48,0.660
733.49,0.660
733.50,0.660
733.51,0.660
733.52,0.660
733.53,0.660
733.54,0.660
733.55,0.660
733.56,0.660
733.57,0.660
733.58,0.660
733.59,0.660
733.60,0.660
733.61,0.661
733.62,0.661
733.63,0.661
733.64,0.661
733.65,0.661
733.66,0.661
733.67,0.661
733.68,0.661
733.69,0.661
733.70,0.661
733.71,0.661
733.72,0.661
733.73,0.661
733.74,0.661
733.75,0.661
733.76,0.661
733.77,0.661
733.78,0.661
733.79,0.661
733.80,0.661
733.81,0.662
733.82,0.662
733.83,0.662
733.84,0.662
733.85,0.662
733.86,0.662
733.87,0.662
733.88,0.662
733.89,0.662
733.90,0.662
733.91,0.662
733.92,0.662
733.93,0.662
733.94,0.662
733.95,0.662
733.96,0.662
733.97,0.662
733.98,0.662
733.99,0.662
734.00,0.662
734.01,0.662
734.02,0.662
734.03,0.662
734.04,0.662
734.05,0.662
734.06,0.663
734.07,0.663
734.08,0.663
734.09,0.663
734.10,0.663
734.11,0.663
734.12,0.663
734.13,0.663
734.14,0.663
734.15,0.663
734.16,0.663
734.17,0.663
734.18,0.663
734.19,0.663
734.20,0.663
734.21,0.663
734.22,0.663
734.23,0.663
734.24,0.663
734.25,0.663
734.26,0.663
734.27,0.663
734.28,0.663
734.29,0.663
734.30,0.663
734.31,0.664
734.32,0.664
734.33,0.664
734.34,0.664
734.35,0.664
734.36,0.664
734.37,0.664
734.38,0.664
734.39,0.664
734.40,0.664
734.41,0.664
734.42,0.664
734.43,0.664
734.44,0.664
734.45,0.664
734.46,0.664
734.47,0.664
734.48,0.664
734.49,0.664
734.50,0.664
734.51,0.664
734.52,0.664
734.53,0.664
734.54,0.664
734.55,0.664
734.56,0.664
734.57,0.664
734.58,0.664
734.59,0.664
734.60,0.664
734.61,0.664
734.62,0.664
734.63,0.664
734.64,0.664
734.65,0.664
734.66,0.665
734.67,0.665
734.68,0.665
734.69,0.665
734.70,0.665
734.71,0.665
734.72,0.665
734.73,0.665
734.74,0.665
734.75,0.665
734.76,0.665
734.77,0.665
734.78,0.665
734.79,0.665
734.80,0.665
734.81,0.665
734.82,0.665
734.83,0.665
734.84,0.665
734.85,0.665
734.86,0.665
734.87,0.665
734.88,0.665
734.89,0.665
734.90,0.665
734.91,0.665
734.92,0.665
734.93,0.665
734.94,0.665
734.95,0.665
734.96,0.665
734.97,0.665
734.98,0.665
734.99,0.665
735.00,0.665
