# Supplementary material for: Edible Oil-Based Extraction of Cannabis sativa L. Roots: Effect of Solvent and Temperature on Friedelin Yield and Antioxidant Activity
Source: Molecules. 2026 Apr 29;31(9):1473. doi: 10.3390/molecules31091473 (PMC13165115; doi:10.3390/molecules31091473)
Supplement: Supplementary file 1 [file molecules-31-01473-s001.zip › Raw data ABTS/dilution ABTS NUEVA 2.txt]

"dilution ABTS NUEVA 2 - RawData"
"Wavelength nm.","Abs."
733.00,0.641
733.01,0.642
733.02,0.642
733.03,0.642
733.04,0.642
733.05,0.642
733.06,0.642
733.07,0.642
733.08,0.642
733.09,0.642
733.10,0.642
733.11,0.642
733.12,0.642
733.13,0.642
733.14,0.642
733.15,0.642
733.16,0.642
733.17,0.642
733.18,0.642
733.19,0.642
733.20,0.642
733.21,0.642
733.22,0.642
733.23,0.642
733.24,0.642
733.25,0.642
733.26,0.642
733.27,0.642
733.28,0.642
733.29,0.642
733.30,0.642
733.31,0.642
733.32,0.642
733.33,0.642
733.34,0.642
733.35,0.642
733.36,0.643
733.37,0.643
733.38,0.643
733.39,0.643
733.40,0.643
733.41,0.643
733.42,0.643
733.43,0.643
733.44,0.643
733.45,0.643
733.46,0.643
733.47,0.643
733.48,0.643
733.49,0.643
733.50,0.643
733.51,0.643
733.52,0.643
733.53,0.643
733.54,0.643
733.55,0.643
733.56,0.643
733.57,0.643
733.58,0.643
733.59,0.643
733.60,0.643
733.61,0.643
733.62,0.643
733.63,0.643
733.64,0.643
733.65,0.643
733.66,0.644
733.67,0.644
733.68,0.644
733.69,0.644
733.70,0.644
733.71,0.644
733.72,0.644
733.73,0.644
733.74,0.644
733.75,0.644
733.76,0.644
733.77,0.644
733.78,0.644
733.79,0.644
733.80,0.644
733.81,0.644
733.82,0.644
733.83,0.644
733.84,0.644
733.85,0.644
733.86,0.644
733.87,0.644
733.88,0.644
733.89,0.644
733.90,0.644
733.91,0.644
733.92,0.644
733.93,0.644
733.94,0.644
733.95,0.644
733.96,0.644
733.97,0.644
733.98,0.644
733.99,0.644
734.00,0.644
734.01,0.645
734.02,0.645
734.03,0.645
734.04,0.645
734.05,0.645
734.06,0.645
734.07,0.645
734.08,0.645
734.09,0.645
734.10,0.645
734.11,0.645
734.12,0.645
734.13,0.645
734.14,0.645
734.15,0.645
734.16,0.645
734.17,0.645
734.18,0.645
734.19,0.645
734.20,0.645
734.21,0.645
734.22,0.645
734.23,0.645
734.24,0.645
734.25,0.645
734.26,0.645
734.27,0.645
734.28,0.645
734.29,0.645
734.30,0.645
734.31,0.645
734.32,0.645
734.33,0.645
734.34,0.645
734.35,0.645
734.36,0.645
734.37,0.645
734.38,0.645
734.39,0.645
734.40,0.645
734.41,0.646
734.42,0.646
734.43,0.646
734.44,0.646
734.45,0.646
734.46,0.646
734.47,0.646
734.48,0.646
734.49,0.646
734.50,0.646
734.51,0.646
734.52,0.646
734.53,0.646
734.54,0.646
734.55,0.646
734.56,0.646
734.57,0.646
734.58,0.646
734.59,0.646
734.60,0.646
734.61,0.646
734.62,0.646
734.63,0.646
734.64,0.646
734.65,0.646
734.66,0.646
734.67,0.646
734.68,0.646
734.69,0.646
734.70,0.646
734.71,0.646
734.72,0.646
734.73,0.646
734.74,0.646
734.75,0.646
734.76,0.646
734.77,0.646
734.78,0.646
734.79,0.646
734.80,0.646
734.81,0.646
734.82,0.646
734.83,0.646
734.84,0.646
734.85,0.646
734.86,0.646
734.87,0.646
734.88,0.646
734.89,0.646
734.90,0.646
734.91,0.646
734.92,0.646
734.93,0.646
734.94,0.646
734.95,0.646
734.96,0.646
734.97,0.646
734.98,0.646
734.99,0.646
735.00,0.646
