# Supplementary material for: Edible Oil-Based Extraction of Cannabis sativa L. Roots: Effect of Solvent and Temperature on Friedelin Yield and Antioxidant Activity
Source: Molecules. 2026 Apr 29;31(9):1473. doi: 10.3390/molecules31091473 (PMC13165115; doi:10.3390/molecules31091473)
Supplement: Supplementary file 1 [file molecules-31-01473-s001.zip › Raw data ABTS/dilution ABTS NUEVA 3.txt]

"dilution ABTS NUEVA 3 - RawData"
"Wavelength nm.","Abs."
733.00,0.700
733.01,0.700
733.02,0.700
733.03,0.700
733.04,0.700
733.05,0.700
733.06,0.700
733.07,0.700
733.08,0.700
733.09,0.700
733.10,0.700
733.11,0.700
733.12,0.700
733.13,0.700
733.14,0.700
733.15,0.700
733.16,0.700
733.17,0.700
733.18,0.700
733.19,0.700
733.20,0.700
733.21,0.701
733.22,0.701
733.23,0.701
733.24,0.701
733.25,0.701
733.26,0.701
733.27,0.701
733.28,0.701
733.29,0.701
733.30,0.701
733.31,0.701
733.32,0.701
733.33,0.701
733.34,0.701
733.35,0.701
733.36,0.701
733.37,0.701
733.38,0.701
733.39,0.701
733.40,0.701
733.41,0.701
733.42,0.701
733.43,0.701
733.44,0.701
733.45,0.701
733.46,0.701
733.47,0.701
733.48,0.701
733.49,0.701
733.50,0.701
733.51,0.702
733.52,0.702
733.53,0.702
733.54,0.702
733.55,0.702
733.56,0.702
733.57,0.702
733.58,0.702
733.59,0.702
733.60,0.702
733.61,0.702
733.62,0.702
733.63,0.702
733.64,0.702
733.65,0.702
733.66,0.702
733.67,0.702
733.68,0.702
733.69,0.702
733.70,0.702
733.71,0.702
733.72,0.702
733.73,0.702
733.74,0.702
733.75,0.702
733.76,0.703
733.77,0.703
733.78,0.703
733.79,0.703
733.80,0.703
733.81,0.703
733.82,0.703
733.83,0.703
733.84,0.703
733.85,0.703
733.86,0.703
733.87,0.703
733.88,0.703
733.89,0.703
733.90,0.703
733.91,0.703
733.92,0.703
733.93,0.703
733.94,0.703
733.95,0.703
733.96,0.703
733.97,0.703
733.98,0.703
733.99,0.703
734.00,0.703
734.01,0.703
734.02,0.703
734.03,0.703
734.04,0.703
734.05,0.703
734.06,0.704
734.07,0.704
734.08,0.704
734.09,0.704
734.10,0.704
734.11,0.704
734.12,0.704
734.13,0.704
734.14,0.704
734.15,0.704
734.16,0.704
734.17,0.704
734.18,0.704
734.19,0.704
734.20,0.704
734.21,0.704
734.22,0.704
734.23,0.704
734.24,0.704
734.25,0.704
734.26,0.704
734.27,0.704
734.28,0.704
734.29,0.704
734.30,0.704
734.31,0.704
734.32,0.704
734.33,0.704
734.34,0.704
734.35,0.704
734.36,0.704
734.37,0.704
734.38,0.704
734.39,0.704
734.40,0.704
734.41,0.705
734.42,0.705
734.43,0.705
734.44,0.705
734.45,0.705
734.46,0.705
734.47,0.705
734.48,0.705
734.49,0.705
734.50,0.705
734.51,0.705
734.52,0.705
734.53,0.705
734.54,0.705
734.55,0.705
734.56,0.705
734.57,0.705
734.58,0.705
734.59,0.705
734.60,0.705
734.61,0.705
734.62,0.705
734.63,0.705
734.64,0.705
734.65,0.705
734.66,0.705
734.67,0.705
734.68,0.705
734.69,0.705
734.70,0.705
734.71,0.705
734.72,0.705
734.73,0.705
734.74,0.705
734.75,0.705
734.76,0.705
734.77,0.705
734.78,0.705
734.79,0.705
734.80,0.705
734.81,0.705
734.82,0.705
734.83,0.705
734.84,0.705
734.85,0.705
734.86,0.706
734.87,0.706
734.88,0.706
734.89,0.706
734.90,0.706
734.91,0.706
734.92,0.706
734.93,0.706
734.94,0.706
734.95,0.706
734.96,0.706
734.97,0.706
734.98,0.706
734.99,0.706
735.00,0.706
