# Supplementary material for: Edible Oil-Based Extraction of Cannabis sativa L. Roots: Effect of Solvent and Temperature on Friedelin Yield and Antioxidant Activity
Source: Molecules. 2026 Apr 29;31(9):1473. doi: 10.3390/molecules31091473 (PMC13165115; doi:10.3390/molecules31091473)
Supplement: Supplementary file 1 [file molecules-31-01473-s001.zip › Raw data ABTS/test/blank 1.txt]

"blank 1 - RawData"
"Wavelength nm.","Abs."
733.00,0.640
733.01,0.640
733.02,0.640
733.03,0.640
733.04,0.640
733.05,0.640
733.06,0.640
733.07,0.640
733.08,0.640
733.09,0.640
733.10,0.640
733.11,0.640
733.12,0.640
733.13,0.640
733.14,0.640
733.15,0.640
733.16,0.640
733.17,0.640
733.18,0.640
733.19,0.640
733.20,0.640
733.21,0.641
733.22,0.641
733.23,0.641
733.24,0.641
733.25,0.641
733.26,0.641
733.27,0.641
733.28,0.641
733.29,0.641
733.30,0.641
733.31,0.641
733.32,0.641
733.33,0.641
733.34,0.641
733.35,0.641
733.36,0.641
733.37,0.641
733.38,0.641
733.39,0.641
733.40,0.641
733.41,0.641
733.42,0.641
733.43,0.641
733.44,0.641
733.45,0.641
733.46,0.641
733.47,0.641
733.48,0.641
733.49,0.641
733.50,0.641
733.51,0.642
733.52,0.642
733.53,0.642
733.54,0.642
733.55,0.642
733.56,0.642
733.57,0.642
733.58,0.642
733.59,0.642
733.60,0.642
733.61,0.642
733.62,0.642
733.63,0.642
733.64,0.642
733.65,0.642
733.66,0.642
733.67,0.642
733.68,0.642
733.69,0.642
733.70,0.642
733.71,0.642
733.72,0.642
733.73,0.642
733.74,0.642
733.75,0.642
733.76,0.643
733.77,0.643
733.78,0.643
733.79,0.643
733.80,0.643
733.81,0.643
733.82,0.643
733.83,0.643
733.84,0.643
733.85,0.643
733.86,0.643
733.87,0.643
733.88,0.643
733.89,0.643
733.90,0.643
733.91,0.643
733.92,0.643
733.93,0.643
733.94,0.643
733.95,0.643
733.96,0.643
733.97,0.643
733.98,0.643
733.99,0.643
734.00,0.643
734.01,0.644
734.02,0.644
734.03,0.644
734.04,0.644
734.05,0.644
734.06,0.644
734.07,0.644
734.08,0.644
734.09,0.644
734.10,0.644
734.11,0.644
734.12,0.644
734.13,0.644
734.14,0.644
734.15,0.644
734.16,0.644
734.17,0.644
734.18,0.644
734.19,0.644
734.20,0.644
734.21,0.644
734.22,0.644
734.23,0.644
734.24,0.644
734.25,0.644
734.26,0.644
734.27,0.644
734.28,0.644
734.29,0.644
734.30,0.644
734.31,0.645
734.32,0.645
734.33,0.645
734.34,0.645
734.35,0.645
734.36,0.645
734.37,0.645
734.38,0.645
734.39,0.645
734.40,0.645
734.41,0.645
734.42,0.645
734.43,0.645
734.44,0.645
734.45,0.645
734.46,0.645
734.47,0.645
734.48,0.645
734.49,0.645
734.50,0.645
734.51,0.645
734.52,0.645
734.53,0.645
734.54,0.645
734.55,0.645
734.56,0.645
734.57,0.645
734.58,0.645
734.59,0.645
734.60,0.645
734.61,0.646
734.62,0.646
734.63,0.646
734.64,0.646
734.65,0.646
734.66,0.646
734.67,0.646
734.68,0.646
734.69,0.646
734.70,0.646
734.71,0.646
734.72,0.646
734.73,0.646
734.74,0.646
734.75,0.646
734.76,0.646
734.77,0.646
734.78,0.646
734.79,0.646
734.80,0.646
734.81,0.646
734.82,0.646
734.83,0.646
734.84,0.646
734.85,0.646
734.86,0.646
734.87,0.646
734.88,0.646
734.89,0.646
734.90,0.646
734.91,0.646
734.92,0.646
734.93,0.646
734.94,0.646
734.95,0.646
734.96,0.646
734.97,0.646
734.98,0.646
734.99,0.646
735.00,0.646
