# Supplementary material for: Edible Oil-Based Extraction of Cannabis sativa L. Roots: Effect of Solvent and Temperature on Friedelin Yield and Antioxidant Activity
Source: Molecules. 2026 Apr 29;31(9):1473. doi: 10.3390/molecules31091473 (PMC13165115; doi:10.3390/molecules31091473)
Supplement: Supplementary file 1 [file molecules-31-01473-s001.zip › Raw data ABTS/test/blank 3.txt]

"blank 3 - RawData"
"Wavelength nm.","Abs."
733.00,0.643
733.01,0.643
733.02,0.643
733.03,0.643
733.04,0.643
733.05,0.643
733.06,0.643
733.07,0.643
733.08,0.643
733.09,0.643
733.10,0.643
733.11,0.643
733.12,0.643
733.13,0.643
733.14,0.643
733.15,0.643
733.16,0.643
733.17,0.643
733.18,0.643
733.19,0.643
733.20,0.643
733.21,0.644
733.22,0.644
733.23,0.644
733.24,0.644
733.25,0.644
733.26,0.644
733.27,0.644
733.28,0.644
733.29,0.644
733.30,0.644
733.31,0.644
733.32,0.644
733.33,0.644
733.34,0.644
733.35,0.644
733.36,0.644
733.37,0.644
733.38,0.644
733.39,0.644
733.40,0.644
733.41,0.190
733.42,0.190
733.43,0.190
733.44,0.190
733.45,0.190
733.46,0.644
733.47,0.644
733.48,0.644
733.49,0.644
733.50,0.644
733.51,0.645
733.52,0.645
733.53,0.645
733.54,0.645
733.55,0.645
733.56,0.645
733.57,0.645
733.58,0.645
733.59,0.645
733.60,0.645
733.61,0.645
733.62,0.645
733.63,0.645
733.64,0.645
733.65,0.645
733.66,0.645
733.67,0.645
733.68,0.645
733.69,0.645
733.70,0.645
733.71,0.645
733.72,0.645
733.73,0.645
733.74,0.645
733.75,0.645
733.76,0.646
733.77,0.646
733.78,0.646
733.79,0.646
733.80,0.646
733.81,0.646
733.82,0.646
733.83,0.646
733.84,0.646
733.85,0.646
733.86,0.646
733.87,0.646
733.88,0.646
733.89,0.646
733.90,0.646
733.91,0.646
733.92,0.646
733.93,0.646
733.94,0.646
733.95,0.646
733.96,0.646
733.97,0.646
733.98,0.646
733.99,0.646
734.00,0.646
734.01,0.647
734.02,0.647
734.03,0.647
734.04,0.647
734.05,0.647
734.06,0.647
734.07,0.647
734.08,0.647
734.09,0.647
734.10,0.647
734.11,0.647
734.12,0.647
734.13,0.647
734.14,0.647
734.15,0.647
734.16,0.647
734.17,0.647
734.18,0.647
734.19,0.647
734.20,0.647
734.21,0.647
734.22,0.647
734.23,0.647
734.24,0.647
734.25,0.647
734.26,0.647
734.27,0.647
734.28,0.647
734.29,0.647
734.30,0.647
734.31,0.648
734.32,0.648
734.33,0.648
734.34,0.648
734.35,0.648
734.36,0.648
734.37,0.648
734.38,0.648
734.39,0.648
734.40,0.648
734.41,0.648
734.42,0.648
734.43,0.648
734.44,0.648
734.45,0.648
734.46,0.648
734.47,0.648
734.48,0.648
734.49,0.648
734.50,0.648
734.51,0.648
734.52,0.648
734.53,0.648
734.54,0.648
734.55,0.648
734.56,0.648
734.57,0.648
734.58,0.648
734.59,0.648
734.60,0.648
734.61,0.648
734.62,0.648
734.63,0.648
734.64,0.648
734.65,0.648
734.66,0.648
734.67,0.648
734.68,0.648
734.69,0.648
734.70,0.648
734.71,0.649
734.72,0.649
734.73,0.649
734.74,0.649
734.75,0.649
734.76,0.649
734.77,0.649
734.78,0.649
734.79,0.649
734.80,0.649
734.81,0.649
734.82,0.649
734.83,0.649
734.84,0.649
734.85,0.649
734.86,0.649
734.87,0.649
734.88,0.649
734.89,0.649
734.90,0.649
734.91,0.649
734.92,0.649
734.93,0.649
734.94,0.649
734.95,0.649
734.96,0.649
734.97,0.649
734.98,0.649
734.99,0.649
735.00,0.649
