# Supplementary material for: Edible Oil-Based Extraction of Cannabis sativa L. Roots: Effect of Solvent and Temperature on Friedelin Yield and Antioxidant Activity
Source: Molecules. 2026 Apr 29;31(9):1473. doi: 10.3390/molecules31091473 (PMC13165115; doi:10.3390/molecules31091473)
Supplement: Supplementary file 1 [file molecules-31-01473-s001.zip › Raw data ABTS/test/GSO - 1.txt]

"GSO - 1 - RawData"
"Wavelength nm.","Abs."
733.00,0.604
733.01,0.604
733.02,0.604
733.03,0.604
733.04,0.604
733.05,0.604
733.06,0.604
733.07,0.604
733.08,0.604
733.09,0.604
733.10,0.604
733.11,0.605
733.12,0.605
733.13,0.605
733.14,0.605
733.15,0.605
733.16,0.605
733.17,0.605
733.18,0.605
733.19,0.605
733.20,0.605
733.21,0.605
733.22,0.605
733.23,0.605
733.24,0.605
733.25,0.605
733.26,0.605
733.27,0.605
733.28,0.605
733.29,0.605
733.30,0.605
733.31,0.605
733.32,0.605
733.33,0.605
733.34,0.605
733.35,0.605
733.36,0.606
733.37,0.606
733.38,0.606
733.39,0.606
733.40,0.606
733.41,0.606
733.42,0.606
733.43,0.606
733.44,0.606
733.45,0.606
733.46,0.606
733.47,0.606
733.48,0.606
733.49,0.606
733.50,0.606
733.51,0.606
733.52,0.606
733.53,0.606
733.54,0.606
733.55,0.606
733.56,0.606
733.57,0.606
733.58,0.606
733.59,0.606
733.60,0.606
733.61,0.607
733.62,0.607
733.63,0.607
733.64,0.607
733.65,0.607
733.66,0.607
733.67,0.607
733.68,0.607
733.69,0.607
733.70,0.607
733.71,0.607
733.72,0.607
733.73,0.607
733.74,0.607
733.75,0.607
733.76,0.607
733.77,0.607
733.78,0.607
733.79,0.607
733.80,0.607
733.81,0.607
733.82,0.607
733.83,0.607
733.84,0.607
733.85,0.607
733.86,0.608
733.87,0.608
733.88,0.608
733.89,0.608
733.90,0.608
733.91,0.608
733.92,0.608
733.93,0.608
733.94,0.608
733.95,0.608
733.96,0.608
733.97,0.608
733.98,0.608
733.99,0.608
734.00,0.608
734.01,0.608
734.02,0.608
734.03,0.608
734.04,0.608
734.05,0.608
734.06,0.608
734.07,0.608
734.08,0.608
734.09,0.608
734.10,0.608
734.11,0.608
734.12,0.608
734.13,0.608
734.14,0.608
734.15,0.608
734.16,0.609
734.17,0.609
734.18,0.609
734.19,0.609
734.20,0.609
734.21,0.609
734.22,0.609
734.23,0.609
734.24,0.609
734.25,0.609
734.26,0.609
734.27,0.609
734.28,0.609
734.29,0.609
734.30,0.609
734.31,0.609
734.32,0.609
734.33,0.609
734.34,0.609
734.35,0.609
734.36,0.609
734.37,0.609
734.38,0.609
734.39,0.609
734.40,0.609
734.41,0.610
734.42,0.610
734.43,0.610
734.44,0.610
734.45,0.610
734.46,0.610
734.47,0.610
734.48,0.610
734.49,0.610
734.50,0.610
734.51,0.610
734.52,0.610
734.53,0.610
734.54,0.610
734.55,0.610
734.56,0.610
734.57,0.610
734.58,0.610
734.59,0.610
734.60,0.610
734.61,0.611
734.62,0.611
734.63,0.611
734.64,0.611
734.65,0.611
734.66,0.611
734.67,0.611
734.68,0.611
734.69,0.611
734.70,0.611
734.71,0.611
734.72,0.611
734.73,0.611
734.74,0.611
734.75,0.611
734.76,0.611
734.77,0.611
734.78,0.611
734.79,0.611
734.80,0.611
734.81,0.612
734.82,0.612
734.83,0.612
734.84,0.612
734.85,0.612
734.86,0.612
734.87,0.612
734.88,0.612
734.89,0.612
734.90,0.612
734.91,0.612
734.92,0.612
734.93,0.612
734.94,0.612
734.95,0.612
734.96,0.612
734.97,0.612
734.98,0.612
734.99,0.612
735.00,0.612
