# Supplementary material for: Edible Oil-Based Extraction of Cannabis sativa L. Roots: Effect of Solvent and Temperature on Friedelin Yield and Antioxidant Activity
Source: Molecules. 2026 Apr 29;31(9):1473. doi: 10.3390/molecules31091473 (PMC13165115; doi:10.3390/molecules31091473)
Supplement: Supplementary file 1 [file molecules-31-01473-s001.zip › Raw data ABTS/test/GSO - 2.txt]

"GSO - 2 - RawData"
"Wavelength nm.","Abs."
733.00,0.592
733.01,0.592
733.02,0.592
733.03,0.592
733.04,0.592
733.05,0.592
733.06,0.592
733.07,0.592
733.08,0.592
733.09,0.592
733.10,0.592
733.11,0.592
733.12,0.592
733.13,0.592
733.14,0.592
733.15,0.592
733.16,0.592
733.17,0.592
733.18,0.592
733.19,0.592
733.20,0.592
733.21,0.592
733.22,0.592
733.23,0.592
733.24,0.592
733.25,0.592
733.26,0.592
733.27,0.592
733.28,0.592
733.29,0.592
733.30,0.592
733.31,0.593
733.32,0.593
733.33,0.593
733.34,0.593
733.35,0.593
733.36,0.593
733.37,0.593
733.38,0.593
733.39,0.593
733.40,0.593
733.41,0.593
733.42,0.593
733.43,0.593
733.44,0.593
733.45,0.593
733.46,0.593
733.47,0.593
733.48,0.593
733.49,0.593
733.50,0.593
733.51,0.593
733.52,0.593
733.53,0.593
733.54,0.593
733.55,0.593
733.56,0.593
733.57,0.593
733.58,0.593
733.59,0.593
733.60,0.593
733.61,0.593
733.62,0.593
733.63,0.593
733.64,0.593
733.65,0.593
733.66,0.593
733.67,0.593
733.68,0.593
733.69,0.593
733.70,0.593
733.71,0.593
733.72,0.593
733.73,0.593
733.74,0.593
733.75,0.593
733.76,0.594
733.77,0.594
733.78,0.594
733.79,0.594
733.80,0.594
733.81,0.594
733.82,0.594
733.83,0.594
733.84,0.594
733.85,0.594
733.86,0.594
733.87,0.594
733.88,0.594
733.89,0.594
733.90,0.594
733.91,0.594
733.92,0.594
733.93,0.594
733.94,0.594
733.95,0.594
733.96,0.594
733.97,0.594
733.98,0.594
733.99,0.594
734.00,0.594
734.01,0.594
734.02,0.594
734.03,0.594
734.04,0.594
734.05,0.594
734.06,0.594
734.07,0.594
734.08,0.594
734.09,0.594
734.10,0.594
734.11,0.595
734.12,0.595
734.13,0.595
734.14,0.595
734.15,0.595
734.16,0.595
734.17,0.595
734.18,0.595
734.19,0.595
734.20,0.595
734.21,0.595
734.22,0.595
734.23,0.595
734.24,0.595
734.25,0.595
734.26,0.595
734.27,0.595
734.28,0.595
734.29,0.595
734.30,0.595
734.31,0.595
734.32,0.595
734.33,0.595
734.34,0.595
734.35,0.595
734.36,0.595
734.37,0.595
734.38,0.595
734.39,0.595
734.40,0.595
734.41,0.596
734.42,0.596
734.43,0.596
734.44,0.596
734.45,0.596
734.46,0.596
734.47,0.596
734.48,0.596
734.49,0.596
734.50,0.596
734.51,0.596
734.52,0.596
734.53,0.596
734.54,0.596
734.55,0.596
734.56,0.596
734.57,0.596
734.58,0.596
734.59,0.596
734.60,0.596
734.61,0.596
734.62,0.596
734.63,0.596
734.64,0.596
734.65,0.596
734.66,0.596
734.67,0.596
734.68,0.596
734.69,0.596
734.70,0.596
734.71,0.596
734.72,0.596
734.73,0.596
734.74,0.596
734.75,0.596
734.76,0.596
734.77,0.596
734.78,0.596
734.79,0.596
734.80,0.596
734.81,0.596
734.82,0.596
734.83,0.596
734.84,0.596
734.85,0.596
734.86,0.596
734.87,0.596
734.88,0.596
734.89,0.596
734.90,0.596
734.91,0.596
734.92,0.596
734.93,0.596
734.94,0.596
734.95,0.596
734.96,0.596
734.97,0.596
734.98,0.596
734.99,0.596
735.00,0.596
