# Supplementary material for: Edible Oil-Based Extraction of Cannabis sativa L. Roots: Effect of Solvent and Temperature on Friedelin Yield and Antioxidant Activity
Source: Molecules. 2026 Apr 29;31(9):1473. doi: 10.3390/molecules31091473 (PMC13165115; doi:10.3390/molecules31091473)
Supplement: Supplementary file 1 [file molecules-31-01473-s001.zip › Raw data ABTS/test/GSO - 3.txt]

"GSO - 3 - RawData"
"Wavelength nm.","Abs."
733.00,0.567
733.01,0.567
733.02,0.567
733.03,0.567
733.04,0.567
733.05,0.567
733.06,0.567
733.07,0.567
733.08,0.567
733.09,0.567
733.10,0.567
733.11,0.568
733.12,0.568
733.13,0.568
733.14,0.568
733.15,0.568
733.16,0.568
733.17,0.568
733.18,0.568
733.19,0.568
733.20,0.568
733.21,0.568
733.22,0.568
733.23,0.568
733.24,0.568
733.25,0.568
733.26,0.568
733.27,0.568
733.28,0.568
733.29,0.568
733.30,0.568
733.31,0.568
733.32,0.568
733.33,0.568
733.34,0.568
733.35,0.568
733.36,0.568
733.37,0.568
733.38,0.568
733.39,0.568
733.40,0.568
733.41,0.569
733.42,0.569
733.43,0.569
733.44,0.569
733.45,0.569
733.46,0.569
733.47,0.569
733.48,0.569
733.49,0.569
733.50,0.569
733.51,0.569
733.52,0.569
733.53,0.569
733.54,0.569
733.55,0.569
733.56,0.569
733.57,0.569
733.58,0.569
733.59,0.569
733.60,0.569
733.61,0.569
733.62,0.569
733.63,0.569
733.64,0.569
733.65,0.569
733.66,0.569
733.67,0.569
733.68,0.569
733.69,0.569
733.70,0.569
733.71,0.569
733.72,0.569
733.73,0.569
733.74,0.569
733.75,0.569
733.76,0.570
733.77,0.570
733.78,0.570
733.79,0.570
733.80,0.570
733.81,0.570
733.82,0.570
733.83,0.570
733.84,0.570
733.85,0.570
733.86,0.570
733.87,0.570
733.88,0.570
733.89,0.570
733.90,0.570
733.91,0.570
733.92,0.570
733.93,0.570
733.94,0.570
733.95,0.570
733.96,0.570
733.97,0.570
733.98,0.570
733.99,0.570
734.00,0.570
734.01,0.570
734.02,0.570
734.03,0.570
734.04,0.570
734.05,0.570
734.06,0.570
734.07,0.570
734.08,0.570
734.09,0.570
734.10,0.570
734.11,0.570
734.12,0.570
734.13,0.570
734.14,0.570
734.15,0.570
734.16,0.570
734.17,0.570
734.18,0.570
734.19,0.570
734.20,0.570
734.21,0.570
734.22,0.570
734.23,0.570
734.24,0.570
734.25,0.570
734.26,0.571
734.27,0.571
734.28,0.571
734.29,0.571
734.30,0.571
734.31,0.571
734.32,0.571
734.33,0.571
734.34,0.571
734.35,0.571
734.36,0.571
734.37,0.571
734.38,0.571
734.39,0.571
734.40,0.571
734.41,0.571
734.42,0.571
734.43,0.571
734.44,0.571
734.45,0.571
734.46,0.571
734.47,0.571
734.48,0.571
734.49,0.571
734.50,0.571
734.51,0.571
734.52,0.571
734.53,0.571
734.54,0.571
734.55,0.571
734.56,0.571
734.57,0.571
734.58,0.571
734.59,0.571
734.60,0.571
734.61,0.571
734.62,0.571
734.63,0.571
734.64,0.571
734.65,0.571
734.66,0.571
734.67,0.571
734.68,0.571
734.69,0.571
734.70,0.571
734.71,0.571
734.72,0.571
734.73,0.571
734.74,0.571
734.75,0.571
734.76,0.571
734.77,0.571
734.78,0.571
734.79,0.571
734.80,0.571
734.81,0.571
734.82,0.571
734.83,0.571
734.84,0.571
734.85,0.571
734.86,0.571
734.87,0.571
734.88,0.571
734.89,0.571
734.90,0.571
734.91,0.571
734.92,0.571
734.93,0.571
734.94,0.571
734.95,0.571
734.96,0.571
734.97,0.571
734.98,0.571
734.99,0.571
735.00,0.571
