# Supplementary material for: Edible Oil-Based Extraction of Cannabis sativa L. Roots: Effect of Solvent and Temperature on Friedelin Yield and Antioxidant Activity
Source: Molecules. 2026 Apr 29;31(9):1473. doi: 10.3390/molecules31091473 (PMC13165115; doi:10.3390/molecules31091473)
Supplement: Supplementary file 1 [file molecules-31-01473-s001.zip › Raw data ABTS/test/GSO 50 - 1.txt]

"GSO 50 - 1 - RawData"
"Wavelength nm.","Abs."
733.00,0.415
733.01,0.415
733.02,0.415
733.03,0.415
733.04,0.415
733.05,0.415
733.06,0.415
733.07,0.415
733.08,0.415
733.09,0.415
733.10,0.415
733.11,0.415
733.12,0.415
733.13,0.415
733.14,0.415
733.15,0.415
733.16,0.415
733.17,0.415
733.18,0.415
733.19,0.415
733.20,0.415
733.21,0.415
733.22,0.415
733.23,0.415
733.24,0.415
733.25,0.415
733.26,0.415
733.27,0.415
733.28,0.415
733.29,0.415
733.30,0.415
733.31,0.416
733.32,0.416
733.33,0.416
733.34,0.416
733.35,0.416
733.36,0.416
733.37,0.416
733.38,0.416
733.39,0.416
733.40,0.416
733.41,0.416
733.42,0.416
733.43,0.416
733.44,0.416
733.45,0.416
733.46,0.416
733.47,0.416
733.48,0.416
733.49,0.416
733.50,0.416
733.51,0.416
733.52,0.416
733.53,0.416
733.54,0.416
733.55,0.416
733.56,0.416
733.57,0.416
733.58,0.416
733.59,0.416
733.60,0.416
733.61,0.417
733.62,0.417
733.63,0.417
733.64,0.417
733.65,0.417
733.66,0.417
733.67,0.417
733.68,0.417
733.69,0.417
733.70,0.417
733.71,0.417
733.72,0.417
733.73,0.417
733.74,0.417
733.75,0.417
733.76,0.417
733.77,0.417
733.78,0.417
733.79,0.417
733.80,0.417
733.81,0.417
733.82,0.417
733.83,0.417
733.84,0.417
733.85,0.417
733.86,0.417
733.87,0.417
733.88,0.417
733.89,0.417
733.90,0.417
733.91,0.417
733.92,0.417
733.93,0.417
733.94,0.417
733.95,0.417
733.96,0.418
733.97,0.418
733.98,0.418
733.99,0.418
734.00,0.418
734.01,0.418
734.02,0.418
734.03,0.418
734.04,0.418
734.05,0.418
734.06,0.418
734.07,0.418
734.08,0.418
734.09,0.418
734.10,0.418
734.11,0.418
734.12,0.418
734.13,0.418
734.14,0.418
734.15,0.418
734.16,0.418
734.17,0.418
734.18,0.418
734.19,0.418
734.20,0.418
734.21,0.418
734.22,0.418
734.23,0.418
734.24,0.418
734.25,0.418
734.26,0.418
734.27,0.418
734.28,0.418
734.29,0.418
734.30,0.418
734.31,0.418
734.32,0.418
734.33,0.418
734.34,0.418
734.35,0.418
734.36,0.418
734.37,0.418
734.38,0.418
734.39,0.418
734.40,0.418
734.41,0.418
734.42,0.418
734.43,0.418
734.44,0.418
734.45,0.418
734.46,0.418
734.47,0.418
734.48,0.418
734.49,0.418
734.50,0.418
734.51,0.418
734.52,0.418
734.53,0.418
734.54,0.418
734.55,0.418
734.56,0.418
734.57,0.418
734.58,0.418
734.59,0.418
734.60,0.418
734.61,0.418
734.62,0.418
734.63,0.418
734.64,0.418
734.65,0.418
734.66,0.418
734.67,0.418
734.68,0.418
734.69,0.418
734.70,0.418
734.71,0.418
734.72,0.418
734.73,0.418
734.74,0.418
734.75,0.418
734.76,0.418
734.77,0.418
734.78,0.418
734.79,0.418
734.80,0.418
734.81,0.418
734.82,0.418
734.83,0.418
734.84,0.418
734.85,0.418
734.86,0.418
734.87,0.418
734.88,0.418
734.89,0.418
734.90,0.418
734.91,0.418
734.92,0.418
734.93,0.418
734.94,0.418
734.95,0.418
734.96,0.418
734.97,0.418
734.98,0.418
734.99,0.418
735.00,0.418
