# Supplementary material for: Edible Oil-Based Extraction of Cannabis sativa L. Roots: Effect of Solvent and Temperature on Friedelin Yield and Antioxidant Activity
Source: Molecules. 2026 Apr 29;31(9):1473. doi: 10.3390/molecules31091473 (PMC13165115; doi:10.3390/molecules31091473)
Supplement: Supplementary file 1 [file molecules-31-01473-s001.zip › Raw data ABTS/test/GSO 50 - 2.txt]

"GSO 50 - 2 - RawData"
"Wavelength nm.","Abs."
733.00,0.372
733.01,0.372
733.02,0.372
733.03,0.372
733.04,0.372
733.05,0.372
733.06,0.372
733.07,0.372
733.08,0.372
733.09,0.372
733.10,0.372
733.11,0.372
733.12,0.372
733.13,0.372
733.14,0.372
733.15,0.372
733.16,0.372
733.17,0.372
733.18,0.372
733.19,0.372
733.20,0.372
733.21,0.372
733.22,0.372
733.23,0.372
733.24,0.372
733.25,0.372
733.26,0.372
733.27,0.372
733.28,0.372
733.29,0.372
733.30,0.372
733.31,0.372
733.32,0.372
733.33,0.372
733.34,0.372
733.35,0.372
733.36,0.372
733.37,0.372
733.38,0.372
733.39,0.372
733.40,0.372
733.41,0.372
733.42,0.372
733.43,0.372
733.44,0.372
733.45,0.372
733.46,0.372
733.47,0.372
733.48,0.372
733.49,0.372
733.50,0.372
733.51,0.372
733.52,0.372
733.53,0.372
733.54,0.372
733.55,0.372
733.56,0.373
733.57,0.373
733.58,0.373
733.59,0.373
733.60,0.373
733.61,0.373
733.62,0.373
733.63,0.373
733.64,0.373
733.65,0.373
733.66,0.373
733.67,0.373
733.68,0.373
733.69,0.373
733.70,0.373
733.71,0.373
733.72,0.373
733.73,0.373
733.74,0.373
733.75,0.373
733.76,0.373
733.77,0.373
733.78,0.373
733.79,0.373
733.80,0.373
733.81,0.373
733.82,0.373
733.83,0.373
733.84,0.373
733.85,0.373
733.86,0.373
733.87,0.373
733.88,0.373
733.89,0.373
733.90,0.373
733.91,0.373
733.92,0.373
733.93,0.373
733.94,0.373
733.95,0.373
733.96,0.373
733.97,0.373
733.98,0.373
733.99,0.373
734.00,0.373
734.01,0.373
734.02,0.373
734.03,0.373
734.04,0.373
734.05,0.373
734.06,0.373
734.07,0.373
734.08,0.373
734.09,0.373
734.10,0.373
734.11,0.373
734.12,0.373
734.13,0.373
734.14,0.373
734.15,0.373
734.16,0.373
734.17,0.373
734.18,0.373
734.19,0.373
734.20,0.373
734.21,0.373
734.22,0.373
734.23,0.373
734.24,0.373
734.25,0.373
734.26,0.373
734.27,0.373
734.28,0.373
734.29,0.373
734.30,0.373
734.31,0.373
734.32,0.373
734.33,0.373
734.34,0.373
734.35,0.373
734.36,0.373
734.37,0.373
734.38,0.373
734.39,0.373
734.40,0.373
734.41,0.373
734.42,0.373
734.43,0.373
734.44,0.373
734.45,0.373
734.46,0.373
734.47,0.373
734.48,0.373
734.49,0.373
734.50,0.373
734.51,0.373
734.52,0.373
734.53,0.373
734.54,0.373
734.55,0.373
734.56,0.373
734.57,0.373
734.58,0.373
734.59,0.373
734.60,0.373
734.61,0.373
734.62,0.373
734.63,0.373
734.64,0.373
734.65,0.373
734.66,0.373
734.67,0.373
734.68,0.373
734.69,0.373
734.70,0.373
734.71,0.373
734.72,0.373
734.73,0.373
734.74,0.373
734.75,0.373
734.76,0.373
734.77,0.373
734.78,0.373
734.79,0.373
734.80,0.373
734.81,0.373
734.82,0.373
734.83,0.373
734.84,0.373
734.85,0.373
734.86,0.373
734.87,0.373
734.88,0.373
734.89,0.373
734.90,0.373
734.91,0.373
734.92,0.373
734.93,0.373
734.94,0.373
734.95,0.373
734.96,0.373
734.97,0.373
734.98,0.373
734.99,0.373
735.00,0.373
