# Supplementary material for: Edible Oil-Based Extraction of Cannabis sativa L. Roots: Effect of Solvent and Temperature on Friedelin Yield and Antioxidant Activity
Source: Molecules. 2026 Apr 29;31(9):1473. doi: 10.3390/molecules31091473 (PMC13165115; doi:10.3390/molecules31091473)
Supplement: Supplementary file 1 [file molecules-31-01473-s001.zip › Raw data ABTS/test/GSO 50 - 3.txt]

"GSO 50 - 3 - RawData"
"Wavelength nm.","Abs."
733.00,0.400
733.01,0.401
733.02,0.401
733.03,0.401
733.04,0.401
733.05,0.401
733.06,0.401
733.07,0.401
733.08,0.401
733.09,0.401
733.10,0.401
733.11,0.401
733.12,0.401
733.13,0.401
733.14,0.401
733.15,0.401
733.16,0.401
733.17,0.401
733.18,0.401
733.19,0.401
733.20,0.401
733.21,0.401
733.22,0.401
733.23,0.401
733.24,0.401
733.25,0.401
733.26,0.401
733.27,0.401
733.28,0.401
733.29,0.401
733.30,0.401
733.31,0.401
733.32,0.401
733.33,0.401
733.34,0.401
733.35,0.401
733.36,0.401
733.37,0.401
733.38,0.401
733.39,0.401
733.40,0.401
733.41,0.401
733.42,0.401
733.43,0.401
733.44,0.401
733.45,0.401
733.46,0.401
733.47,0.401
733.48,0.401
733.49,0.401
733.50,0.401
733.51,0.401
733.52,0.401
733.53,0.401
733.54,0.401
733.55,0.401
733.56,0.401
733.57,0.401
733.58,0.401
733.59,0.401
733.60,0.401
733.61,0.401
733.62,0.401
733.63,0.401
733.64,0.401
733.65,0.401
733.66,0.401
733.67,0.401
733.68,0.401
733.69,0.401
733.70,0.401
733.71,0.401
733.72,0.401
733.73,0.401
733.74,0.401
733.75,0.401
733.76,0.401
733.77,0.401
733.78,0.401
733.79,0.401
733.80,0.401
733.81,0.401
733.82,0.401
733.83,0.401
733.84,0.401
733.85,0.401
733.86,0.401
733.87,0.401
733.88,0.401
733.89,0.401
733.90,0.401
733.91,0.401
733.92,0.401
733.93,0.401
733.94,0.401
733.95,0.401
733.96,0.401
733.97,0.401
733.98,0.401
733.99,0.401
734.00,0.401
734.01,0.401
734.02,0.401
734.03,0.401
734.04,0.401
734.05,0.401
734.06,0.401
734.07,0.401
734.08,0.401
734.09,0.401
734.10,0.401
734.11,0.402
734.12,0.402
734.13,0.402
734.14,0.402
734.15,0.402
734.16,0.402
734.17,0.402
734.18,0.402
734.19,0.402
734.20,0.402
734.21,0.402
734.22,0.402
734.23,0.402
734.24,0.402
734.25,0.402
734.26,0.402
734.27,0.402
734.28,0.402
734.29,0.402
734.30,0.402
734.31,0.402
734.32,0.402
734.33,0.402
734.34,0.402
734.35,0.402
734.36,0.402
734.37,0.402
734.38,0.402
734.39,0.402
734.40,0.402
734.41,0.402
734.42,0.402
734.43,0.402
734.44,0.402
734.45,0.402
734.46,0.402
734.47,0.402
734.48,0.402
734.49,0.402
734.50,0.402
734.51,0.403
734.52,0.403
734.53,0.403
734.54,0.403
734.55,0.403
734.56,0.403
734.57,0.403
734.58,0.403
734.59,0.403
734.60,0.403
734.61,0.403
734.62,0.403
734.63,0.403
734.64,0.403
734.65,0.403
734.66,0.403
734.67,0.403
734.68,0.403
734.69,0.403
734.70,0.403
734.71,0.403
734.72,0.403
734.73,0.403
734.74,0.403
734.75,0.403
734.76,0.403
734.77,0.403
734.78,0.403
734.79,0.403
734.80,0.403
734.81,0.404
734.82,0.404
734.83,0.404
734.84,0.404
734.85,0.404
734.86,0.404
734.87,0.404
734.88,0.404
734.89,0.404
734.90,0.404
734.91,0.404
734.92,0.404
734.93,0.404
734.94,0.404
734.95,0.404
734.96,0.404
734.97,0.404
734.98,0.404
734.99,0.404
735.00,0.404
