# Supplementary material for: Edible Oil-Based Extraction of Cannabis sativa L. Roots: Effect of Solvent and Temperature on Friedelin Yield and Antioxidant Activity
Source: Molecules. 2026 Apr 29;31(9):1473. doi: 10.3390/molecules31091473 (PMC13165115; doi:10.3390/molecules31091473)
Supplement: Supplementary file 1 [file molecules-31-01473-s001.zip › Raw data ABTS/test/GSO 70 - 1.txt]

"GSO 70 - 1 - RawData"
"Wavelength nm.","Abs."
733.00,0.413
733.01,0.413
733.02,0.413
733.03,0.413
733.04,0.413
733.05,0.413
733.06,0.413
733.07,0.413
733.08,0.413
733.09,0.413
733.10,0.413
733.11,0.413
733.12,0.413
733.13,0.413
733.14,0.413
733.15,0.413
733.16,0.413
733.17,0.413
733.18,0.413
733.19,0.413
733.20,0.413
733.21,0.413
733.22,0.413
733.23,0.413
733.24,0.413
733.25,0.413
733.26,0.414
733.27,0.414
733.28,0.414
733.29,0.414
733.30,0.414
733.31,0.414
733.32,0.414
733.33,0.414
733.34,0.414
733.35,0.414
733.36,0.414
733.37,0.414
733.38,0.414
733.39,0.414
733.40,0.414
733.41,0.414
733.42,0.414
733.43,0.414
733.44,0.414
733.45,0.414
733.46,0.414
733.47,0.414
733.48,0.414
733.49,0.414
733.50,0.414
733.51,0.414
733.52,0.414
733.53,0.414
733.54,0.414
733.55,0.414
733.56,0.414
733.57,0.414
733.58,0.414
733.59,0.414
733.60,0.414
733.61,0.414
733.62,0.414
733.63,0.414
733.64,0.414
733.65,0.414
733.66,0.414
733.67,0.414
733.68,0.414
733.69,0.414
733.70,0.414
733.71,0.414
733.72,0.414
733.73,0.414
733.74,0.414
733.75,0.414
733.76,0.414
733.77,0.414
733.78,0.414
733.79,0.414
733.80,0.414
733.81,0.414
733.82,0.414
733.83,0.414
733.84,0.414
733.85,0.414
733.86,0.414
733.87,0.414
733.88,0.414
733.89,0.414
733.90,0.414
733.91,0.414
733.92,0.414
733.93,0.414
733.94,0.414
733.95,0.414
733.96,0.415
733.97,0.415
733.98,0.415
733.99,0.415
734.00,0.415
734.01,0.415
734.02,0.415
734.03,0.415
734.04,0.415
734.05,0.415
734.06,0.415
734.07,0.415
734.08,0.415
734.09,0.415
734.10,0.415
734.11,0.415
734.12,0.415
734.13,0.415
734.14,0.415
734.15,0.415
734.16,0.415
734.17,0.415
734.18,0.415
734.19,0.415
734.20,0.415
734.21,0.415
734.22,0.415
734.23,0.415
734.24,0.415
734.25,0.415
734.26,0.415
734.27,0.415
734.28,0.415
734.29,0.415
734.30,0.415
734.31,0.415
734.32,0.415
734.33,0.415
734.34,0.415
734.35,0.415
734.36,0.415
734.37,0.415
734.38,0.415
734.39,0.415
734.40,0.415
734.41,0.415
734.42,0.415
734.43,0.415
734.44,0.415
734.45,0.415
734.46,0.415
734.47,0.415
734.48,0.415
734.49,0.415
734.50,0.415
734.51,0.415
734.52,0.415
734.53,0.415
734.54,0.415
734.55,0.415
734.56,0.415
734.57,0.415
734.58,0.415
734.59,0.415
734.60,0.415
734.61,0.415
734.62,0.415
734.63,0.415
734.64,0.415
734.65,0.415
734.66,0.415
734.67,0.415
734.68,0.415
734.69,0.415
734.70,0.415
734.71,0.415
734.72,0.415
734.73,0.415
734.74,0.415
734.75,0.415
734.76,0.415
734.77,0.415
734.78,0.415
734.79,0.415
734.80,0.415
734.81,0.415
734.82,0.415
734.83,0.415
734.84,0.415
734.85,0.415
734.86,0.415
734.87,0.415
734.88,0.415
734.89,0.415
734.90,0.415
734.91,0.415
734.92,0.415
734.93,0.415
734.94,0.415
734.95,0.415
734.96,0.415
734.97,0.415
734.98,0.415
734.99,0.415
735.00,0.415
