# Supplementary material for: Edible Oil-Based Extraction of Cannabis sativa L. Roots: Effect of Solvent and Temperature on Friedelin Yield and Antioxidant Activity
Source: Molecules. 2026 Apr 29;31(9):1473. doi: 10.3390/molecules31091473 (PMC13165115; doi:10.3390/molecules31091473)
Supplement: Supplementary file 1 [file molecules-31-01473-s001.zip › Raw data ABTS/test/GSO 70 - 2.txt]

"GSO 70 - 2 - RawData"
"Wavelength nm.","Abs."
733.00,0.457
733.01,0.457
733.02,0.457
733.03,0.457
733.04,0.457
733.05,0.457
733.06,0.457
733.07,0.457
733.08,0.457
733.09,0.457
733.10,0.457
733.11,0.457
733.12,0.457
733.13,0.457
733.14,0.457
733.15,0.457
733.16,0.457
733.17,0.457
733.18,0.457
733.19,0.457
733.20,0.457
733.21,0.457
733.22,0.457
733.23,0.457
733.24,0.457
733.25,0.457
733.26,0.457
733.27,0.457
733.28,0.457
733.29,0.457
733.30,0.457
733.31,0.457
733.32,0.457
733.33,0.457
733.34,0.457
733.35,0.457
733.36,0.457
733.37,0.457
733.38,0.457
733.39,0.457
733.40,0.457
733.41,0.458
733.42,0.458
733.43,0.458
733.44,0.458
733.45,0.458
733.46,0.458
733.47,0.458
733.48,0.458
733.49,0.458
733.50,0.458
733.51,0.458
733.52,0.458
733.53,0.458
733.54,0.458
733.55,0.458
733.56,0.458
733.57,0.458
733.58,0.458
733.59,0.458
733.60,0.458
733.61,0.458
733.62,0.458
733.63,0.458
733.64,0.458
733.65,0.458
733.66,0.458
733.67,0.458
733.68,0.458
733.69,0.458
733.70,0.458
733.71,0.458
733.72,0.458
733.73,0.458
733.74,0.458
733.75,0.458
733.76,0.458
733.77,0.458
733.78,0.458
733.79,0.458
733.80,0.458
733.81,0.458
733.82,0.458
733.83,0.458
733.84,0.458
733.85,0.458
733.86,0.458
733.87,0.458
733.88,0.458
733.89,0.458
733.90,0.458
733.91,0.459
733.92,0.459
733.93,0.459
733.94,0.459
733.95,0.459
733.96,0.459
733.97,0.459
733.98,0.459
733.99,0.459
734.00,0.459
734.01,0.459
734.02,0.459
734.03,0.459
734.04,0.459
734.05,0.459
734.06,0.459
734.07,0.459
734.08,0.459
734.09,0.459
734.10,0.459
734.11,0.459
734.12,0.459
734.13,0.459
734.14,0.459
734.15,0.459
734.16,0.459
734.17,0.459
734.18,0.459
734.19,0.459
734.20,0.459
734.21,0.459
734.22,0.459
734.23,0.459
734.24,0.459
734.25,0.459
734.26,0.459
734.27,0.459
734.28,0.459
734.29,0.459
734.30,0.459
734.31,0.459
734.32,0.459
734.33,0.459
734.34,0.459
734.35,0.459
734.36,0.459
734.37,0.459
734.38,0.459
734.39,0.459
734.40,0.459
734.41,0.459
734.42,0.459
734.43,0.459
734.44,0.459
734.45,0.459
734.46,0.459
734.47,0.459
734.48,0.459
734.49,0.459
734.50,0.459
734.51,0.459
734.52,0.459
734.53,0.459
734.54,0.459
734.55,0.459
734.56,0.460
734.57,0.460
734.58,0.460
734.59,0.460
734.60,0.460
734.61,0.460
734.62,0.460
734.63,0.460
734.64,0.460
734.65,0.460
734.66,0.460
734.67,0.460
734.68,0.460
734.69,0.460
734.70,0.460
734.71,0.460
734.72,0.460
734.73,0.460
734.74,0.460
734.75,0.460
734.76,0.460
734.77,0.460
734.78,0.460
734.79,0.460
734.80,0.460
734.81,0.460
734.82,0.460
734.83,0.460
734.84,0.460
734.85,0.460
734.86,0.460
734.87,0.460
734.88,0.460
734.89,0.460
734.90,0.460
734.91,0.460
734.92,0.460
734.93,0.460
734.94,0.460
734.95,0.460
734.96,0.460
734.97,0.460
734.98,0.460
734.99,0.460
735.00,0.460
