# Supplementary material for: Edible Oil-Based Extraction of Cannabis sativa L. Roots: Effect of Solvent and Temperature on Friedelin Yield and Antioxidant Activity
Source: Molecules. 2026 Apr 29;31(9):1473. doi: 10.3390/molecules31091473 (PMC13165115; doi:10.3390/molecules31091473)
Supplement: Supplementary file 1 [file molecules-31-01473-s001.zip › Raw data ABTS/test/GSO 70 - 3.txt]

"GSO 70 - 3 OP2 - RawData"
"Wavelength nm.","Abs."
733.00,0.472
733.01,0.472
733.02,0.472
733.03,0.472
733.04,0.472
733.05,0.472
733.06,0.472
733.07,0.472
733.08,0.472
733.09,0.472
733.10,0.472
733.11,0.472
733.12,0.472
733.13,0.472
733.14,0.472
733.15,0.472
733.16,0.472
733.17,0.472
733.18,0.472
733.19,0.472
733.20,0.472
733.21,0.472
733.22,0.472
733.23,0.472
733.24,0.472
733.25,0.472
733.26,0.472
733.27,0.472
733.28,0.472
733.29,0.472
733.30,0.472
733.31,0.473
733.32,0.473
733.33,0.473
733.34,0.473
733.35,0.473
733.36,0.487
733.37,0.487
733.38,0.487
733.39,0.487
733.40,0.487
733.41,0.324
733.42,0.324
733.43,0.324
733.44,0.324
733.45,0.324
733.46,0.473
733.47,0.473
733.48,0.473
733.49,0.473
733.50,0.473
733.51,0.473
733.52,0.473
733.53,0.473
733.54,0.473
733.55,0.473
733.56,0.473
733.57,0.473
733.58,0.473
733.59,0.473
733.60,0.473
733.61,0.473
733.62,0.473
733.63,0.473
733.64,0.473
733.65,0.473
733.66,0.473
733.67,0.473
733.68,0.473
733.69,0.473
733.70,0.473
733.71,0.473
733.72,0.473
733.73,0.473
733.74,0.473
733.75,0.473
733.76,0.473
733.77,0.473
733.78,0.473
733.79,0.473
733.80,0.473
733.81,0.473
733.82,0.473
733.83,0.473
733.84,0.473
733.85,0.473
733.86,0.473
733.87,0.473
733.88,0.473
733.89,0.473
733.90,0.473
733.91,0.473
733.92,0.473
733.93,0.473
733.94,0.473
733.95,0.473
733.96,0.473
733.97,0.473
733.98,0.473
733.99,0.473
734.00,0.473
734.01,0.474
734.02,0.474
734.03,0.474
734.04,0.474
734.05,0.474
734.06,0.474
734.07,0.474
734.08,0.474
734.09,0.474
734.10,0.474
734.11,0.474
734.12,0.474
734.13,0.474
734.14,0.474
734.15,0.474
734.16,0.474
734.17,0.474
734.18,0.474
734.19,0.474
734.20,0.474
734.21,0.474
734.22,0.474
734.23,0.474
734.24,0.474
734.25,0.474
734.26,0.474
734.27,0.474
734.28,0.474
734.29,0.474
734.30,0.474
734.31,0.474
734.32,0.474
734.33,0.474
734.34,0.474
734.35,0.474
734.36,0.474
734.37,0.474
734.38,0.474
734.39,0.474
734.40,0.474
734.41,0.474
734.42,0.474
734.43,0.474
734.44,0.474
734.45,0.474
734.46,0.474
734.47,0.474
734.48,0.474
734.49,0.474
734.50,0.474
734.51,0.474
734.52,0.474
734.53,0.474
734.54,0.474
734.55,0.474
734.56,0.474
734.57,0.474
734.58,0.474
734.59,0.474
734.60,0.474
734.61,0.474
734.62,0.474
734.63,0.474
734.64,0.474
734.65,0.474
734.66,0.474
734.67,0.474
734.68,0.474
734.69,0.474
734.70,0.474
734.71,0.474
734.72,0.474
734.73,0.474
734.74,0.474
734.75,0.474
734.76,0.474
734.77,0.474
734.78,0.474
734.79,0.474
734.80,0.474
734.81,0.474
734.82,0.474
734.83,0.474
734.84,0.474
734.85,0.474
734.86,0.474
734.87,0.474
734.88,0.474
734.89,0.474
734.90,0.474
734.91,0.474
734.92,0.474
734.93,0.474
734.94,0.474
734.95,0.474
734.96,0.474
734.97,0.474
734.98,0.474
734.99,0.474
735.00,0.474
