# Supplementary material for: Edible Oil-Based Extraction of Cannabis sativa L. Roots: Effect of Solvent and Temperature on Friedelin Yield and Antioxidant Activity
Source: Molecules. 2026 Apr 29;31(9):1473. doi: 10.3390/molecules31091473 (PMC13165115; doi:10.3390/molecules31091473)
Supplement: Supplementary file 1 [file molecules-31-01473-s001.zip › Raw data ABTS/test/GSO 90 - 1.txt]

"GSO 90 - 1 - RawData"
"Wavelength nm.","Abs."
733.00,0.395
733.01,0.395
733.02,0.395
733.03,0.395
733.04,0.395
733.05,0.395
733.06,0.395
733.07,0.395
733.08,0.395
733.09,0.395
733.10,0.395
733.11,0.395
733.12,0.395
733.13,0.395
733.14,0.395
733.15,0.395
733.16,0.395
733.17,0.395
733.18,0.395
733.19,0.395
733.20,0.395
733.21,0.396
733.22,0.396
733.23,0.396
733.24,0.396
733.25,0.396
733.26,0.396
733.27,0.396
733.28,0.396
733.29,0.396
733.30,0.396
733.31,0.396
733.32,0.396
733.33,0.396
733.34,0.396
733.35,0.396
733.36,0.396
733.37,0.396
733.38,0.396
733.39,0.396
733.40,0.396
733.41,0.396
733.42,0.396
733.43,0.396
733.44,0.396
733.45,0.396
733.46,0.396
733.47,0.396
733.48,0.396
733.49,0.396
733.50,0.396
733.51,0.396
733.52,0.396
733.53,0.396
733.54,0.396
733.55,0.396
733.56,0.396
733.57,0.396
733.58,0.396
733.59,0.396
733.60,0.396
733.61,0.396
733.62,0.396
733.63,0.396
733.64,0.396
733.65,0.396
733.66,0.396
733.67,0.396
733.68,0.396
733.69,0.396
733.70,0.396
733.71,0.396
733.72,0.396
733.73,0.396
733.74,0.396
733.75,0.396
733.76,0.396
733.77,0.396
733.78,0.396
733.79,0.396
733.80,0.396
733.81,0.396
733.82,0.396
733.83,0.396
733.84,0.396
733.85,0.396
733.86,0.397
733.87,0.397
733.88,0.397
733.89,0.397
733.90,0.397
733.91,0.397
733.92,0.397
733.93,0.397
733.94,0.397
733.95,0.397
733.96,0.397
733.97,0.397
733.98,0.397
733.99,0.397
734.00,0.397
734.01,0.397
734.02,0.397
734.03,0.397
734.04,0.397
734.05,0.397
734.06,0.397
734.07,0.397
734.08,0.397
734.09,0.397
734.10,0.397
734.11,0.397
734.12,0.397
734.13,0.397
734.14,0.397
734.15,0.397
734.16,0.397
734.17,0.397
734.18,0.397
734.19,0.397
734.20,0.397
734.21,0.397
734.22,0.397
734.23,0.397
734.24,0.397
734.25,0.397
734.26,0.397
734.27,0.397
734.28,0.397
734.29,0.397
734.30,0.397
734.31,0.397
734.32,0.397
734.33,0.397
734.34,0.397
734.35,0.397
734.36,0.397
734.37,0.397
734.38,0.397
734.39,0.397
734.40,0.397
734.41,0.397
734.42,0.397
734.43,0.397
734.44,0.397
734.45,0.397
734.46,0.397
734.47,0.397
734.48,0.397
734.49,0.397
734.50,0.397
734.51,0.397
734.52,0.397
734.53,0.397
734.54,0.397
734.55,0.397
734.56,0.398
734.57,0.398
734.58,0.398
734.59,0.398
734.60,0.398
734.61,0.398
734.62,0.398
734.63,0.398
734.64,0.398
734.65,0.398
734.66,0.398
734.67,0.398
734.68,0.398
734.69,0.398
734.70,0.398
734.71,0.398
734.72,0.398
734.73,0.398
734.74,0.398
734.75,0.398
734.76,0.398
734.77,0.398
734.78,0.398
734.79,0.398
734.80,0.398
734.81,0.398
734.82,0.398
734.83,0.398
734.84,0.398
734.85,0.398
734.86,0.398
734.87,0.398
734.88,0.398
734.89,0.398
734.90,0.398
734.91,0.398
734.92,0.398
734.93,0.398
734.94,0.398
734.95,0.398
734.96,0.398
734.97,0.398
734.98,0.398
734.99,0.398
735.00,0.398
