# Supplementary material for: Edible Oil-Based Extraction of Cannabis sativa L. Roots: Effect of Solvent and Temperature on Friedelin Yield and Antioxidant Activity
Source: Molecules. 2026 Apr 29;31(9):1473. doi: 10.3390/molecules31091473 (PMC13165115; doi:10.3390/molecules31091473)
Supplement: Supplementary file 1 [file molecules-31-01473-s001.zip › Raw data ABTS/test/GSO 90 - 2.txt]

"GSO 90 - 2 - RawData"
"Wavelength nm.","Abs."
733.00,0.418
733.01,0.418
733.02,0.418
733.03,0.418
733.04,0.418
733.05,0.418
733.06,0.418
733.07,0.418
733.08,0.418
733.09,0.418
733.10,0.418
733.11,0.418
733.12,0.418
733.13,0.418
733.14,0.418
733.15,0.418
733.16,0.418
733.17,0.418
733.18,0.418
733.19,0.418
733.20,0.418
733.21,0.418
733.22,0.418
733.23,0.418
733.24,0.418
733.25,0.418
733.26,0.418
733.27,0.418
733.28,0.418
733.29,0.418
733.30,0.418
733.31,0.418
733.32,0.418
733.33,0.418
733.34,0.418
733.35,0.418
733.36,0.418
733.37,0.418
733.38,0.418
733.39,0.418
733.40,0.418
733.41,0.419
733.42,0.419
733.43,0.419
733.44,0.419
733.45,0.419
733.46,0.419
733.47,0.419
733.48,0.419
733.49,0.419
733.50,0.419
733.51,0.419
733.52,0.419
733.53,0.419
733.54,0.419
733.55,0.419
733.56,0.419
733.57,0.419
733.58,0.419
733.59,0.419
733.60,0.419
733.61,0.419
733.62,0.419
733.63,0.419
733.64,0.419
733.65,0.419
733.66,0.419
733.67,0.419
733.68,0.419
733.69,0.419
733.70,0.419
733.71,0.419
733.72,0.419
733.73,0.419
733.74,0.419
733.75,0.419
733.76,0.419
733.77,0.419
733.78,0.419
733.79,0.419
733.80,0.419
733.81,0.419
733.82,0.419
733.83,0.419
733.84,0.419
733.85,0.419
733.86,0.419
733.87,0.419
733.88,0.419
733.89,0.419
733.90,0.419
733.91,0.419
733.92,0.419
733.93,0.419
733.94,0.419
733.95,0.419
733.96,0.420
733.97,0.420
733.98,0.420
733.99,0.420
734.00,0.420
734.01,0.420
734.02,0.420
734.03,0.420
734.04,0.420
734.05,0.420
734.06,0.420
734.07,0.420
734.08,0.420
734.09,0.420
734.10,0.420
734.11,0.420
734.12,0.420
734.13,0.420
734.14,0.420
734.15,0.420
734.16,0.420
734.17,0.420
734.18,0.420
734.19,0.420
734.20,0.420
734.21,0.420
734.22,0.420
734.23,0.420
734.24,0.420
734.25,0.420
734.26,0.420
734.27,0.420
734.28,0.420
734.29,0.420
734.30,0.420
734.31,0.420
734.32,0.420
734.33,0.420
734.34,0.420
734.35,0.420
734.36,0.420
734.37,0.420
734.38,0.420
734.39,0.420
734.40,0.420
734.41,0.420
734.42,0.420
734.43,0.420
734.44,0.420
734.45,0.420
734.46,0.420
734.47,0.420
734.48,0.420
734.49,0.420
734.50,0.420
734.51,0.420
734.52,0.420
734.53,0.420
734.54,0.420
734.55,0.420
734.56,0.420
734.57,0.420
734.58,0.420
734.59,0.420
734.60,0.420
734.61,0.420
734.62,0.420
734.63,0.420
734.64,0.420
734.65,0.420
734.66,0.420
734.67,0.420
734.68,0.420
734.69,0.420
734.70,0.420
734.71,0.420
734.72,0.420
734.73,0.420
734.74,0.420
734.75,0.420
734.76,0.420
734.77,0.420
734.78,0.420
734.79,0.420
734.80,0.420
734.81,0.420
734.82,0.420
734.83,0.420
734.84,0.420
734.85,0.420
734.86,0.420
734.87,0.420
734.88,0.420
734.89,0.420
734.90,0.420
734.91,0.420
734.92,0.420
734.93,0.420
734.94,0.420
734.95,0.420
734.96,0.421
734.97,0.421
734.98,0.421
734.99,0.421
735.00,0.421
