# Supplementary material for: Edible Oil-Based Extraction of Cannabis sativa L. Roots: Effect of Solvent and Temperature on Friedelin Yield and Antioxidant Activity
Source: Molecules. 2026 Apr 29;31(9):1473. doi: 10.3390/molecules31091473 (PMC13165115; doi:10.3390/molecules31091473)
Supplement: Supplementary file 1 [file molecules-31-01473-s001.zip › Raw data ABTS/test/GSO 90 - 3.txt]

"GSO 90 - 3 - RawData"
"Wavelength nm.","Abs."
733.00,0.428
733.01,0.428
733.02,0.428
733.03,0.428
733.04,0.428
733.05,0.428
733.06,0.428
733.07,0.428
733.08,0.428
733.09,0.428
733.10,0.428
733.11,0.429
733.12,0.429
733.13,0.429
733.14,0.429
733.15,0.429
733.16,0.429
733.17,0.429
733.18,0.429
733.19,0.429
733.20,0.429
733.21,0.429
733.22,0.429
733.23,0.429
733.24,0.429
733.25,0.429
733.26,0.429
733.27,0.429
733.28,0.429
733.29,0.429
733.30,0.429
733.31,0.429
733.32,0.429
733.33,0.429
733.34,0.429
733.35,0.429
733.36,0.429
733.37,0.429
733.38,0.429
733.39,0.429
733.40,0.429
733.41,0.429
733.42,0.429
733.43,0.429
733.44,0.429
733.45,0.429
733.46,0.429
733.47,0.429
733.48,0.429
733.49,0.429
733.50,0.429
733.51,0.429
733.52,0.429
733.53,0.429
733.54,0.429
733.55,0.429
733.56,0.430
733.57,0.430
733.58,0.430
733.59,0.430
733.60,0.430
733.61,0.430
733.62,0.430
733.63,0.430
733.64,0.430
733.65,0.430
733.66,0.430
733.67,0.430
733.68,0.430
733.69,0.430
733.70,0.430
733.71,0.430
733.72,0.430
733.73,0.430
733.74,0.430
733.75,0.430
733.76,0.430
733.77,0.430
733.78,0.430
733.79,0.430
733.80,0.430
733.81,0.430
733.82,0.430
733.83,0.430
733.84,0.430
733.85,0.430
733.86,0.430
733.87,0.430
733.88,0.430
733.89,0.430
733.90,0.430
733.91,0.430
733.92,0.430
733.93,0.430
733.94,0.430
733.95,0.430
733.96,0.430
733.97,0.430
733.98,0.430
733.99,0.430
734.00,0.430
734.01,0.430
734.02,0.430
734.03,0.430
734.04,0.430
734.05,0.430
734.06,0.430
734.07,0.430
734.08,0.430
734.09,0.430
734.10,0.430
734.11,0.430
734.12,0.430
734.13,0.430
734.14,0.430
734.15,0.430
734.16,0.430
734.17,0.430
734.18,0.430
734.19,0.430
734.20,0.430
734.21,0.430
734.22,0.430
734.23,0.430
734.24,0.430
734.25,0.430
734.26,0.430
734.27,0.430
734.28,0.430
734.29,0.430
734.30,0.430
734.31,0.431
734.32,0.431
734.33,0.431
734.34,0.431
734.35,0.431
734.36,0.431
734.37,0.431
734.38,0.431
734.39,0.431
734.40,0.431
734.41,0.431
734.42,0.431
734.43,0.431
734.44,0.431
734.45,0.431
734.46,0.431
734.47,0.431
734.48,0.431
734.49,0.431
734.50,0.431
734.51,0.431
734.52,0.431
734.53,0.431
734.54,0.431
734.55,0.431
734.56,0.431
734.57,0.431
734.58,0.431
734.59,0.431
734.60,0.431
734.61,0.431
734.62,0.431
734.63,0.431
734.64,0.431
734.65,0.431
734.66,0.431
734.67,0.431
734.68,0.431
734.69,0.431
734.70,0.431
734.71,0.431
734.72,0.431
734.73,0.431
734.74,0.431
734.75,0.431
734.76,0.431
734.77,0.431
734.78,0.431
734.79,0.431
734.80,0.431
734.81,0.431
734.82,0.431
734.83,0.431
734.84,0.431
734.85,0.431
734.86,0.431
734.87,0.431
734.88,0.431
734.89,0.431
734.90,0.431
734.91,0.431
734.92,0.431
734.93,0.431
734.94,0.431
734.95,0.431
734.96,0.431
734.97,0.431
734.98,0.431
734.99,0.431
735.00,0.431
