# Supplementary material for: Edible Oil-Based Extraction of Cannabis sativa L. Roots: Effect of Solvent and Temperature on Friedelin Yield and Antioxidant Activity
Source: Molecules. 2026 Apr 29;31(9):1473. doi: 10.3390/molecules31091473 (PMC13165115; doi:10.3390/molecules31091473)
Supplement: Supplementary file 1 [file molecules-31-01473-s001.zip › Raw data ABTS/test/HSO - 2.txt]

"HSO - 2 - RawData"
"Wavelength nm.","Abs."
733.00,0.637
733.01,0.637
733.02,0.637
733.03,0.637
733.04,0.637
733.05,0.637
733.06,0.637
733.07,0.637
733.08,0.637
733.09,0.637
733.10,0.637
733.11,0.637
733.12,0.637
733.13,0.637
733.14,0.637
733.15,0.637
733.16,0.637
733.17,0.637
733.18,0.637
733.19,0.637
733.20,0.637
733.21,0.637
733.22,0.637
733.23,0.637
733.24,0.637
733.25,0.637
733.26,0.638
733.27,0.638
733.28,0.638
733.29,0.638
733.30,0.638
733.31,0.638
733.32,0.638
733.33,0.638
733.34,0.638
733.35,0.638
733.36,0.638
733.37,0.638
733.38,0.638
733.39,0.638
733.40,0.638
733.41,0.638
733.42,0.638
733.43,0.638
733.44,0.638
733.45,0.638
733.46,0.638
733.47,0.638
733.48,0.638
733.49,0.638
733.50,0.638
733.51,0.638
733.52,0.638
733.53,0.638
733.54,0.638
733.55,0.638
733.56,0.639
733.57,0.639
733.58,0.639
733.59,0.639
733.60,0.639
733.61,0.639
733.62,0.639
733.63,0.639
733.64,0.639
733.65,0.639
733.66,0.639
733.67,0.639
733.68,0.639
733.69,0.639
733.70,0.639
733.71,0.639
733.72,0.639
733.73,0.639
733.74,0.639
733.75,0.639
733.76,0.639
733.77,0.639
733.78,0.639
733.79,0.639
733.80,0.639
733.81,0.639
733.82,0.639
733.83,0.639
733.84,0.639
733.85,0.639
733.86,0.639
733.87,0.639
733.88,0.639
733.89,0.639
733.90,0.639
733.91,0.640
733.92,0.640
733.93,0.640
733.94,0.640
733.95,0.640
733.96,0.640
733.97,0.640
733.98,0.640
733.99,0.640
734.00,0.640
734.01,0.640
734.02,0.640
734.03,0.640
734.04,0.640
734.05,0.640
734.06,0.640
734.07,0.640
734.08,0.640
734.09,0.640
734.10,0.640
734.11,0.640
734.12,0.640
734.13,0.640
734.14,0.640
734.15,0.640
734.16,0.640
734.17,0.640
734.18,0.640
734.19,0.640
734.20,0.640
734.21,0.640
734.22,0.640
734.23,0.640
734.24,0.640
734.25,0.640
734.26,0.640
734.27,0.640
734.28,0.640
734.29,0.640
734.30,0.640
734.31,0.640
734.32,0.640
734.33,0.640
734.34,0.640
734.35,0.640
734.36,0.641
734.37,0.641
734.38,0.641
734.39,0.641
734.40,0.641
734.41,0.641
734.42,0.641
734.43,0.641
734.44,0.641
734.45,0.641
734.46,0.641
734.47,0.641
734.48,0.641
734.49,0.641
734.50,0.641
734.51,0.641
734.52,0.641
734.53,0.641
734.54,0.641
734.55,0.641
734.56,0.641
734.57,0.641
734.58,0.641
734.59,0.641
734.60,0.641
734.61,0.641
734.62,0.641
734.63,0.641
734.64,0.641
734.65,0.641
734.66,0.641
734.67,0.641
734.68,0.641
734.69,0.641
734.70,0.641
734.71,0.641
734.72,0.641
734.73,0.641
734.74,0.641
734.75,0.641
734.76,0.641
734.77,0.641
734.78,0.641
734.79,0.641
734.80,0.641
734.81,0.641
734.82,0.641
734.83,0.641
734.84,0.641
734.85,0.641
734.86,0.641
734.87,0.641
734.88,0.641
734.89,0.641
734.90,0.641
734.91,0.641
734.92,0.641
734.93,0.641
734.94,0.641
734.95,0.641
734.96,0.641
734.97,0.641
734.98,0.641
734.99,0.641
735.00,0.641
