# Supplementary material for: Edible Oil-Based Extraction of Cannabis sativa L. Roots: Effect of Solvent and Temperature on Friedelin Yield and Antioxidant Activity
Source: Molecules. 2026 Apr 29;31(9):1473. doi: 10.3390/molecules31091473 (PMC13165115; doi:10.3390/molecules31091473)
Supplement: Supplementary file 1 [file molecules-31-01473-s001.zip › Raw data ABTS/test/HSO 50 - 1.txt]

"HSO 50 - 1 - RawData"
"Wavelength nm.","Abs."
733.00,0.511
733.01,0.511
733.02,0.511
733.03,0.511
733.04,0.511
733.05,0.511
733.06,0.511
733.07,0.511
733.08,0.511
733.09,0.511
733.10,0.511
733.11,0.511
733.12,0.511
733.13,0.511
733.14,0.511
733.15,0.511
733.16,0.511
733.17,0.511
733.18,0.511
733.19,0.511
733.20,0.511
733.21,0.511
733.22,0.511
733.23,0.511
733.24,0.511
733.25,0.511
733.26,0.511
733.27,0.511
733.28,0.511
733.29,0.511
733.30,0.511
733.31,0.512
733.32,0.512
733.33,0.512
733.34,0.512
733.35,0.512
733.36,0.512
733.37,0.512
733.38,0.512
733.39,0.512
733.40,0.512
733.41,0.512
733.42,0.512
733.43,0.512
733.44,0.512
733.45,0.512
733.46,0.512
733.47,0.512
733.48,0.512
733.49,0.512
733.50,0.512
733.51,0.512
733.52,0.512
733.53,0.512
733.54,0.512
733.55,0.512
733.56,0.512
733.57,0.512
733.58,0.512
733.59,0.512
733.60,0.512
733.61,0.512
733.62,0.512
733.63,0.512
733.64,0.512
733.65,0.512
733.66,0.513
733.67,0.513
733.68,0.513
733.69,0.513
733.70,0.513
733.71,0.513
733.72,0.513
733.73,0.513
733.74,0.513
733.75,0.513
733.76,0.513
733.77,0.513
733.78,0.513
733.79,0.513
733.80,0.513
733.81,0.513
733.82,0.513
733.83,0.513
733.84,0.513
733.85,0.513
733.86,0.513
733.87,0.513
733.88,0.513
733.89,0.513
733.90,0.513
733.91,0.513
733.92,0.513
733.93,0.513
733.94,0.513
733.95,0.513
733.96,0.513
733.97,0.513
733.98,0.513
733.99,0.513
734.00,0.513
734.01,0.514
734.02,0.514
734.03,0.514
734.04,0.514
734.05,0.514
734.06,0.514
734.07,0.514
734.08,0.514
734.09,0.514
734.10,0.514
734.11,0.514
734.12,0.514
734.13,0.514
734.14,0.514
734.15,0.514
734.16,0.514
734.17,0.514
734.18,0.514
734.19,0.514
734.20,0.514
734.21,0.514
734.22,0.514
734.23,0.514
734.24,0.514
734.25,0.514
734.26,0.514
734.27,0.514
734.28,0.514
734.29,0.514
734.30,0.514
734.31,0.514
734.32,0.514
734.33,0.514
734.34,0.514
734.35,0.514
734.36,0.515
734.37,0.515
734.38,0.515
734.39,0.515
734.40,0.515
734.41,0.515
734.42,0.515
734.43,0.515
734.44,0.515
734.45,0.515
734.46,0.515
734.47,0.515
734.48,0.515
734.49,0.515
734.50,0.515
734.51,0.515
734.52,0.515
734.53,0.515
734.54,0.515
734.55,0.515
734.56,0.515
734.57,0.515
734.58,0.515
734.59,0.515
734.60,0.515
734.61,0.515
734.62,0.515
734.63,0.515
734.64,0.515
734.65,0.515
734.66,0.515
734.67,0.515
734.68,0.515
734.69,0.515
734.70,0.515
734.71,0.515
734.72,0.515
734.73,0.515
734.74,0.515
734.75,0.515
734.76,0.515
734.77,0.515
734.78,0.515
734.79,0.515
734.80,0.515
734.81,0.515
734.82,0.515
734.83,0.515
734.84,0.515
734.85,0.515
734.86,0.516
734.87,0.516
734.88,0.516
734.89,0.516
734.90,0.516
734.91,0.516
734.92,0.516
734.93,0.516
734.94,0.516
734.95,0.516
734.96,0.516
734.97,0.516
734.98,0.516
734.99,0.516
735.00,0.516
