# Supplementary material for: Edible Oil-Based Extraction of Cannabis sativa L. Roots: Effect of Solvent and Temperature on Friedelin Yield and Antioxidant Activity
Source: Molecules. 2026 Apr 29;31(9):1473. doi: 10.3390/molecules31091473 (PMC13165115; doi:10.3390/molecules31091473)
Supplement: Supplementary file 1 [file molecules-31-01473-s001.zip › Raw data ABTS/test/HSO 70 - 1.txt]

"HSO 70 - 1 - RawData"
"Wavelength nm.","Abs."
733.00,0.556
733.01,0.557
733.02,0.557
733.03,0.557
733.04,0.557
733.05,0.557
733.06,0.557
733.07,0.557
733.08,0.557
733.09,0.557
733.10,0.557
733.11,0.557
733.12,0.557
733.13,0.557
733.14,0.557
733.15,0.557
733.16,0.557
733.17,0.557
733.18,0.557
733.19,0.557
733.20,0.557
733.21,0.557
733.22,0.557
733.23,0.557
733.24,0.557
733.25,0.557
733.26,0.557
733.27,0.557
733.28,0.557
733.29,0.557
733.30,0.557
733.31,0.558
733.32,0.558
733.33,0.558
733.34,0.558
733.35,0.558
733.36,0.558
733.37,0.558
733.38,0.558
733.39,0.558
733.40,0.558
733.41,0.558
733.42,0.558
733.43,0.558
733.44,0.558
733.45,0.558
733.46,0.558
733.47,0.558
733.48,0.558
733.49,0.558
733.50,0.558
733.51,0.559
733.52,0.559
733.53,0.559
733.54,0.559
733.55,0.559
733.56,0.559
733.57,0.559
733.58,0.559
733.59,0.559
733.60,0.559
733.61,0.559
733.62,0.559
733.63,0.559
733.64,0.559
733.65,0.559
733.66,0.559
733.67,0.559
733.68,0.559
733.69,0.559
733.70,0.559
733.71,0.559
733.72,0.559
733.73,0.559
733.74,0.559
733.75,0.559
733.76,0.560
733.77,0.560
733.78,0.560
733.79,0.560
733.80,0.560
733.81,0.560
733.82,0.560
733.83,0.560
733.84,0.560
733.85,0.560
733.86,0.560
733.87,0.560
733.88,0.560
733.89,0.560
733.90,0.560
733.91,0.560
733.92,0.560
733.93,0.560
733.94,0.560
733.95,0.560
733.96,0.560
733.97,0.560
733.98,0.560
733.99,0.560
734.00,0.560
734.01,0.560
734.02,0.560
734.03,0.560
734.04,0.560
734.05,0.560
734.06,0.561
734.07,0.561
734.08,0.561
734.09,0.561
734.10,0.561
734.11,0.561
734.12,0.561
734.13,0.561
734.14,0.561
734.15,0.561
734.16,0.561
734.17,0.561
734.18,0.561
734.19,0.561
734.20,0.561
734.21,0.561
734.22,0.561
734.23,0.561
734.24,0.561
734.25,0.561
734.26,0.561
734.27,0.561
734.28,0.561
734.29,0.561
734.30,0.561
734.31,0.561
734.32,0.561
734.33,0.561
734.34,0.561
734.35,0.561
734.36,0.561
734.37,0.561
734.38,0.561
734.39,0.561
734.40,0.561
734.41,0.562
734.42,0.562
734.43,0.562
734.44,0.562
734.45,0.562
734.46,0.562
734.47,0.562
734.48,0.562
734.49,0.562
734.50,0.562
734.51,0.562
734.52,0.562
734.53,0.562
734.54,0.562
734.55,0.562
734.56,0.562
734.57,0.562
734.58,0.562
734.59,0.562
734.60,0.562
734.61,0.562
734.62,0.562
734.63,0.562
734.64,0.562
734.65,0.562
734.66,0.562
734.67,0.562
734.68,0.562
734.69,0.562
734.70,0.562
734.71,0.562
734.72,0.562
734.73,0.562
734.74,0.562
734.75,0.562
734.76,0.562
734.77,0.562
734.78,0.562
734.79,0.562
734.80,0.562
734.81,0.563
734.82,0.563
734.83,0.563
734.84,0.563
734.85,0.563
734.86,0.563
734.87,0.563
734.88,0.563
734.89,0.563
734.90,0.563
734.91,0.563
734.92,0.563
734.93,0.563
734.94,0.563
734.95,0.563
734.96,0.563
734.97,0.563
734.98,0.563
734.99,0.563
735.00,0.563
