# Supplementary material for: Edible Oil-Based Extraction of Cannabis sativa L. Roots: Effect of Solvent and Temperature on Friedelin Yield and Antioxidant Activity
Source: Molecules. 2026 Apr 29;31(9):1473. doi: 10.3390/molecules31091473 (PMC13165115; doi:10.3390/molecules31091473)
Supplement: Supplementary file 1 [file molecules-31-01473-s001.zip › Raw data ABTS/test/HSO 70 - 2.txt]

"HSO 70 - 2 - RawData"
"Wavelength nm.","Abs."
733.00,0.564
733.01,0.564
733.02,0.564
733.03,0.564
733.04,0.564
733.05,0.564
733.06,0.565
733.07,0.565
733.08,0.565
733.09,0.565
733.10,0.565
733.11,0.565
733.12,0.565
733.13,0.565
733.14,0.565
733.15,0.565
733.16,0.565
733.17,0.565
733.18,0.565
733.19,0.565
733.20,0.565
733.21,0.565
733.22,0.565
733.23,0.565
733.24,0.565
733.25,0.565
733.26,0.565
733.27,0.565
733.28,0.565
733.29,0.565
733.30,0.565
733.31,0.565
733.32,0.565
733.33,0.565
733.34,0.565
733.35,0.565
733.36,0.566
733.37,0.566
733.38,0.566
733.39,0.566
733.40,0.566
733.41,0.566
733.42,0.566
733.43,0.566
733.44,0.566
733.45,0.566
733.46,0.566
733.47,0.566
733.48,0.566
733.49,0.566
733.50,0.566
733.51,0.566
733.52,0.566
733.53,0.566
733.54,0.566
733.55,0.566
733.56,0.567
733.57,0.567
733.58,0.567
733.59,0.567
733.60,0.567
733.61,0.567
733.62,0.567
733.63,0.567
733.64,0.567
733.65,0.567
733.66,0.567
733.67,0.567
733.68,0.567
733.69,0.567
733.70,0.567
733.71,0.567
733.72,0.567
733.73,0.567
733.74,0.567
733.75,0.567
733.76,0.567
733.77,0.567
733.78,0.567
733.79,0.567
733.80,0.567
733.81,0.568
733.82,0.568
733.83,0.568
733.84,0.568
733.85,0.568
733.86,0.568
733.87,0.568
733.88,0.568
733.89,0.568
733.90,0.568
733.91,0.568
733.92,0.568
733.93,0.568
733.94,0.568
733.95,0.568
733.96,0.568
733.97,0.568
733.98,0.568
733.99,0.568
734.00,0.568
734.01,0.568
734.02,0.568
734.03,0.568
734.04,0.568
734.05,0.568
734.06,0.568
734.07,0.568
734.08,0.568
734.09,0.568
734.10,0.568
734.11,0.569
734.12,0.569
734.13,0.569
734.14,0.569
734.15,0.569
734.16,0.569
734.17,0.569
734.18,0.569
734.19,0.569
734.20,0.569
734.21,0.569
734.22,0.569
734.23,0.569
734.24,0.569
734.25,0.569
734.26,0.569
734.27,0.569
734.28,0.569
734.29,0.569
734.30,0.569
734.31,0.569
734.32,0.569
734.33,0.569
734.34,0.569
734.35,0.569
734.36,0.569
734.37,0.569
734.38,0.569
734.39,0.569
734.40,0.569
734.41,0.569
734.42,0.569
734.43,0.569
734.44,0.569
734.45,0.569
734.46,0.569
734.47,0.569
734.48,0.569
734.49,0.569
734.50,0.569
734.51,0.570
734.52,0.570
734.53,0.570
734.54,0.570
734.55,0.570
734.56,0.570
734.57,0.570
734.58,0.570
734.59,0.570
734.60,0.570
734.61,0.570
734.62,0.570
734.63,0.570
734.64,0.570
734.65,0.570
734.66,0.570
734.67,0.570
734.68,0.570
734.69,0.570
734.70,0.570
734.71,0.570
734.72,0.570
734.73,0.570
734.74,0.570
734.75,0.570
734.76,0.570
734.77,0.570
734.78,0.570
734.79,0.570
734.80,0.570
734.81,0.570
734.82,0.570
734.83,0.570
734.84,0.570
734.85,0.570
734.86,0.570
734.87,0.570
734.88,0.570
734.89,0.570
734.90,0.570
734.91,0.570
734.92,0.570
734.93,0.570
734.94,0.570
734.95,0.570
734.96,0.570
734.97,0.570
734.98,0.570
734.99,0.570
735.00,0.570
