# Supplementary material for: Edible Oil-Based Extraction of Cannabis sativa L. Roots: Effect of Solvent and Temperature on Friedelin Yield and Antioxidant Activity
Source: Molecules. 2026 Apr 29;31(9):1473. doi: 10.3390/molecules31091473 (PMC13165115; doi:10.3390/molecules31091473)
Supplement: Supplementary file 1 [file molecules-31-01473-s001.zip › Raw data ABTS/test/HSO 70 - 3.txt]

"HSO 70 - 3 - RawData"
"Wavelength nm.","Abs."
733.00,0.540
733.01,0.540
733.02,0.540
733.03,0.540
733.04,0.540
733.05,0.540
733.06,0.541
733.07,0.541
733.08,0.541
733.09,0.541
733.10,0.541
733.11,0.541
733.12,0.541
733.13,0.541
733.14,0.541
733.15,0.541
733.16,0.541
733.17,0.541
733.18,0.541
733.19,0.541
733.20,0.541
733.21,0.541
733.22,0.541
733.23,0.541
733.24,0.541
733.25,0.541
733.26,0.541
733.27,0.541
733.28,0.541
733.29,0.541
733.30,0.541
733.31,0.541
733.32,0.541
733.33,0.541
733.34,0.541
733.35,0.541
733.36,0.541
733.37,0.541
733.38,0.541
733.39,0.541
733.40,0.541
733.41,0.541
733.42,0.541
733.43,0.541
733.44,0.541
733.45,0.541
733.46,0.541
733.47,0.541
733.48,0.541
733.49,0.541
733.50,0.541
733.51,0.541
733.52,0.541
733.53,0.541
733.54,0.541
733.55,0.541
733.56,0.541
733.57,0.541
733.58,0.541
733.59,0.541
733.60,0.541
733.61,0.541
733.62,0.541
733.63,0.541
733.64,0.541
733.65,0.541
733.66,0.541
733.67,0.541
733.68,0.541
733.69,0.541
733.70,0.541
733.71,0.541
733.72,0.541
733.73,0.541
733.74,0.541
733.75,0.541
733.76,0.541
733.77,0.541
733.78,0.541
733.79,0.541
733.80,0.541
733.81,0.541
733.82,0.541
733.83,0.541
733.84,0.541
733.85,0.541
733.86,0.542
733.87,0.542
733.88,0.542
733.89,0.542
733.90,0.542
733.91,0.542
733.92,0.542
733.93,0.542
733.94,0.542
733.95,0.542
733.96,0.542
733.97,0.542
733.98,0.542
733.99,0.542
734.00,0.542
734.01,0.542
734.02,0.542
734.03,0.542
734.04,0.542
734.05,0.542
734.06,0.542
734.07,0.542
734.08,0.542
734.09,0.542
734.10,0.542
734.11,0.542
734.12,0.542
734.13,0.542
734.14,0.542
734.15,0.542
734.16,0.542
734.17,0.542
734.18,0.542
734.19,0.542
734.20,0.542
734.21,0.542
734.22,0.542
734.23,0.542
734.24,0.542
734.25,0.542
734.26,0.542
734.27,0.542
734.28,0.542
734.29,0.542
734.30,0.542
734.31,0.542
734.32,0.542
734.33,0.542
734.34,0.542
734.35,0.542
734.36,0.542
734.37,0.542
734.38,0.542
734.39,0.542
734.40,0.542
734.41,0.542
734.42,0.542
734.43,0.542
734.44,0.542
734.45,0.542
734.46,0.542
734.47,0.542
734.48,0.542
734.49,0.542
734.50,0.542
734.51,0.542
734.52,0.542
734.53,0.542
734.54,0.542
734.55,0.542
734.56,0.542
734.57,0.542
734.58,0.542
734.59,0.542
734.60,0.542
734.61,0.542
734.62,0.542
734.63,0.542
734.64,0.542
734.65,0.542
734.66,0.542
734.67,0.542
734.68,0.542
734.69,0.542
734.70,0.542
734.71,0.542
734.72,0.542
734.73,0.542
734.74,0.542
734.75,0.542
734.76,0.542
734.77,0.542
734.78,0.542
734.79,0.542
734.80,0.542
734.81,0.542
734.82,0.542
734.83,0.542
734.84,0.542
734.85,0.542
734.86,0.542
734.87,0.542
734.88,0.542
734.89,0.542
734.90,0.542
734.91,0.542
734.92,0.542
734.93,0.542
734.94,0.542
734.95,0.542
734.96,0.542
734.97,0.542
734.98,0.542
734.99,0.542
735.00,0.542
