# Supplementary material for: Edible Oil-Based Extraction of Cannabis sativa L. Roots: Effect of Solvent and Temperature on Friedelin Yield and Antioxidant Activity
Source: Molecules. 2026 Apr 29;31(9):1473. doi: 10.3390/molecules31091473 (PMC13165115; doi:10.3390/molecules31091473)
Supplement: Supplementary file 1 [file molecules-31-01473-s001.zip › Raw data ABTS/test/HSO 90 - 1.txt]

"HSO 90 - 1 - RawData"
"Wavelength nm.","Abs."
733.00,0.577
733.01,0.577
733.02,0.577
733.03,0.577
733.04,0.577
733.05,0.577
733.06,0.578
733.07,0.578
733.08,0.578
733.09,0.578
733.10,0.578
733.11,0.578
733.12,0.578
733.13,0.578
733.14,0.578
733.15,0.578
733.16,0.578
733.17,0.578
733.18,0.578
733.19,0.578
733.20,0.578
733.21,0.578
733.22,0.578
733.23,0.578
733.24,0.578
733.25,0.578
733.26,0.578
733.27,0.578
733.28,0.578
733.29,0.578
733.30,0.578
733.31,0.579
733.32,0.579
733.33,0.579
733.34,0.579
733.35,0.579
733.36,0.579
733.37,0.579
733.38,0.579
733.39,0.579
733.40,0.579
733.41,0.579
733.42,0.579
733.43,0.579
733.44,0.579
733.45,0.579
733.46,0.579
733.47,0.579
733.48,0.579
733.49,0.579
733.50,0.579
733.51,0.580
733.52,0.580
733.53,0.580
733.54,0.580
733.55,0.580
733.56,0.580
733.57,0.580
733.58,0.580
733.59,0.580
733.60,0.580
733.61,0.580
733.62,0.580
733.63,0.580
733.64,0.580
733.65,0.580
733.66,0.580
733.67,0.580
733.68,0.580
733.69,0.580
733.70,0.580
733.71,0.580
733.72,0.580
733.73,0.580
733.74,0.580
733.75,0.580
733.76,0.581
733.77,0.581
733.78,0.581
733.79,0.581
733.80,0.581
733.81,0.581
733.82,0.581
733.83,0.581
733.84,0.581
733.85,0.581
733.86,0.581
733.87,0.581
733.88,0.581
733.89,0.581
733.90,0.581
733.91,0.581
733.92,0.581
733.93,0.581
733.94,0.581
733.95,0.581
733.96,0.581
733.97,0.581
733.98,0.581
733.99,0.581
734.00,0.581
734.01,0.581
734.02,0.581
734.03,0.581
734.04,0.581
734.05,0.581
734.06,0.581
734.07,0.581
734.08,0.581
734.09,0.581
734.10,0.581
734.11,0.581
734.12,0.581
734.13,0.581
734.14,0.581
734.15,0.581
734.16,0.581
734.17,0.581
734.18,0.581
734.19,0.581
734.20,0.581
734.21,0.582
734.22,0.582
734.23,0.582
734.24,0.582
734.25,0.582
734.26,0.582
734.27,0.582
734.28,0.582
734.29,0.582
734.30,0.582
734.31,0.582
734.32,0.582
734.33,0.582
734.34,0.582
734.35,0.582
734.36,0.582
734.37,0.582
734.38,0.582
734.39,0.582
734.40,0.582
734.41,0.582
734.42,0.582
734.43,0.582
734.44,0.582
734.45,0.582
734.46,0.582
734.47,0.582
734.48,0.582
734.49,0.582
734.50,0.582
734.51,0.582
734.52,0.582
734.53,0.582
734.54,0.582
734.55,0.582
734.56,0.582
734.57,0.582
734.58,0.582
734.59,0.582
734.60,0.582
734.61,0.582
734.62,0.582
734.63,0.582
734.64,0.582
734.65,0.582
734.66,0.583
734.67,0.583
734.68,0.583
734.69,0.583
734.70,0.583
734.71,0.583
734.72,0.583
734.73,0.583
734.74,0.583
734.75,0.583
734.76,0.583
734.77,0.583
734.78,0.583
734.79,0.583
734.80,0.583
734.81,0.583
734.82,0.583
734.83,0.583
734.84,0.583
734.85,0.583
734.86,0.583
734.87,0.583
734.88,0.583
734.89,0.583
734.90,0.583
734.91,0.583
734.92,0.583
734.93,0.583
734.94,0.583
734.95,0.583
734.96,0.583
734.97,0.583
734.98,0.583
734.99,0.583
735.00,0.583
