# Supplementary material for: Edible Oil-Based Extraction of Cannabis sativa L. Roots: Effect of Solvent and Temperature on Friedelin Yield and Antioxidant Activity
Source: Molecules. 2026 Apr 29;31(9):1473. doi: 10.3390/molecules31091473 (PMC13165115; doi:10.3390/molecules31091473)
Supplement: Supplementary file 1 [file molecules-31-01473-s001.zip › Raw data ABTS/test/HSO 90 - 2.txt]

"HSO 90 - 2 - RawData"
"Wavelength nm.","Abs."
733.00,0.533
733.01,0.533
733.02,0.533
733.03,0.533
733.04,0.533
733.05,0.533
733.06,0.534
733.07,0.534
733.08,0.534
733.09,0.534
733.10,0.534
733.11,0.534
733.12,0.534
733.13,0.534
733.14,0.534
733.15,0.534
733.16,0.534
733.17,0.534
733.18,0.534
733.19,0.534
733.20,0.534
733.21,0.534
733.22,0.534
733.23,0.534
733.24,0.534
733.25,0.534
733.26,0.534
733.27,0.534
733.28,0.534
733.29,0.534
733.30,0.534
733.31,0.534
733.32,0.534
733.33,0.534
733.34,0.534
733.35,0.534
733.36,0.534
733.37,0.534
733.38,0.534
733.39,0.534
733.40,0.534
733.41,0.271
733.42,0.271
733.43,0.271
733.44,0.271
733.45,0.271
733.46,0.535
733.47,0.535
733.48,0.535
733.49,0.535
733.50,0.535
733.51,0.535
733.52,0.535
733.53,0.535
733.54,0.535
733.55,0.535
733.56,0.535
733.57,0.535
733.58,0.535
733.59,0.535
733.60,0.535
733.61,0.535
733.62,0.535
733.63,0.535
733.64,0.535
733.65,0.535
733.66,0.535
733.67,0.535
733.68,0.535
733.69,0.535
733.70,0.535
733.71,0.535
733.72,0.535
733.73,0.535
733.74,0.535
733.75,0.535
733.76,0.535
733.77,0.535
733.78,0.535
733.79,0.535
733.80,0.535
733.81,0.535
733.82,0.535
733.83,0.535
733.84,0.535
733.85,0.535
733.86,0.536
733.87,0.536
733.88,0.536
733.89,0.536
733.90,0.536
733.91,0.536
733.92,0.536
733.93,0.536
733.94,0.536
733.95,0.536
733.96,0.536
733.97,0.536
733.98,0.536
733.99,0.536
734.00,0.536
734.01,0.536
734.02,0.536
734.03,0.536
734.04,0.536
734.05,0.536
734.06,0.536
734.07,0.536
734.08,0.536
734.09,0.536
734.10,0.536
734.11,0.536
734.12,0.536
734.13,0.536
734.14,0.536
734.15,0.536
734.16,0.536
734.17,0.536
734.18,0.536
734.19,0.536
734.20,0.536
734.21,0.536
734.22,0.536
734.23,0.536
734.24,0.536
734.25,0.536
734.26,0.536
734.27,0.536
734.28,0.536
734.29,0.536
734.30,0.536
734.31,0.537
734.32,0.537
734.33,0.537
734.34,0.537
734.35,0.537
734.36,0.537
734.37,0.537
734.38,0.537
734.39,0.537
734.40,0.537
734.41,0.537
734.42,0.537
734.43,0.537
734.44,0.537
734.45,0.537
734.46,0.537
734.47,0.537
734.48,0.537
734.49,0.537
734.50,0.537
734.51,0.537
734.52,0.537
734.53,0.537
734.54,0.537
734.55,0.537
734.56,0.537
734.57,0.537
734.58,0.537
734.59,0.537
734.60,0.537
734.61,0.537
734.62,0.537
734.63,0.537
734.64,0.537
734.65,0.537
734.66,0.537
734.67,0.537
734.68,0.537
734.69,0.537
734.70,0.537
734.71,0.537
734.72,0.537
734.73,0.537
734.74,0.537
734.75,0.537
734.76,0.538
734.77,0.538
734.78,0.538
734.79,0.538
734.80,0.538
734.81,0.538
734.82,0.538
734.83,0.538
734.84,0.538
734.85,0.538
734.86,0.538
734.87,0.538
734.88,0.538
734.89,0.538
734.90,0.538
734.91,0.538
734.92,0.538
734.93,0.538
734.94,0.538
734.95,0.538
734.96,0.538
734.97,0.538
734.98,0.538
734.99,0.538
735.00,0.538
