# Supplementary material for: Edible Oil-Based Extraction of Cannabis sativa L. Roots: Effect of Solvent and Temperature on Friedelin Yield and Antioxidant Activity
Source: Molecules. 2026 Apr 29;31(9):1473. doi: 10.3390/molecules31091473 (PMC13165115; doi:10.3390/molecules31091473)
Supplement: Supplementary file 1 [file molecules-31-01473-s001.zip › Raw data ABTS/test/HSO 90 - 3.txt]

"HSO 90 - 3 - RawData"
"Wavelength nm.","Abs."
733.00,0.554
733.01,0.554
733.02,0.554
733.03,0.554
733.04,0.554
733.05,0.554
733.06,0.555
733.07,0.555
733.08,0.555
733.09,0.555
733.10,0.555
733.11,0.555
733.12,0.555
733.13,0.555
733.14,0.555
733.15,0.555
733.16,0.555
733.17,0.555
733.18,0.555
733.19,0.555
733.20,0.555
733.21,0.555
733.22,0.555
733.23,0.555
733.24,0.555
733.25,0.555
733.26,0.555
733.27,0.555
733.28,0.555
733.29,0.555
733.30,0.555
733.31,0.555
733.32,0.555
733.33,0.555
733.34,0.555
733.35,0.555
733.36,0.555
733.37,0.555
733.38,0.555
733.39,0.555
733.40,0.555
733.41,0.555
733.42,0.555
733.43,0.555
733.44,0.555
733.45,0.555
733.46,0.556
733.47,0.556
733.48,0.556
733.49,0.556
733.50,0.556
733.51,0.556
733.52,0.556
733.53,0.556
733.54,0.556
733.55,0.556
733.56,0.556
733.57,0.556
733.58,0.556
733.59,0.556
733.60,0.556
733.61,0.556
733.62,0.556
733.63,0.556
733.64,0.556
733.65,0.556
733.66,0.556
733.67,0.556
733.68,0.556
733.69,0.556
733.70,0.556
733.71,0.556
733.72,0.556
733.73,0.556
733.74,0.556
733.75,0.556
733.76,0.556
733.77,0.556
733.78,0.556
733.79,0.556
733.80,0.556
733.81,0.557
733.82,0.557
733.83,0.557
733.84,0.557
733.85,0.557
733.86,0.557
733.87,0.557
733.88,0.557
733.89,0.557
733.90,0.557
733.91,0.557
733.92,0.557
733.93,0.557
733.94,0.557
733.95,0.557
733.96,0.557
733.97,0.557
733.98,0.557
733.99,0.557
734.00,0.557
734.01,0.557
734.02,0.557
734.03,0.557
734.04,0.557
734.05,0.557
734.06,0.557
734.07,0.557
734.08,0.557
734.09,0.557
734.10,0.557
734.11,0.557
734.12,0.557
734.13,0.557
734.14,0.557
734.15,0.557
734.16,0.557
734.17,0.557
734.18,0.557
734.19,0.557
734.20,0.557
734.21,0.557
734.22,0.557
734.23,0.557
734.24,0.557
734.25,0.557
734.26,0.558
734.27,0.558
734.28,0.558
734.29,0.558
734.30,0.558
734.31,0.558
734.32,0.558
734.33,0.558
734.34,0.558
734.35,0.558
734.36,0.558
734.37,0.558
734.38,0.558
734.39,0.558
734.40,0.558
734.41,0.558
734.42,0.558
734.43,0.558
734.44,0.558
734.45,0.558
734.46,0.558
734.47,0.558
734.48,0.558
734.49,0.558
734.50,0.558
734.51,0.558
734.52,0.558
734.53,0.558
734.54,0.558
734.55,0.558
734.56,0.558
734.57,0.558
734.58,0.558
734.59,0.558
734.60,0.558
734.61,0.558
734.62,0.558
734.63,0.558
734.64,0.558
734.65,0.558
734.66,0.558
734.67,0.558
734.68,0.558
734.69,0.558
734.70,0.558
734.71,0.558
734.72,0.558
734.73,0.558
734.74,0.558
734.75,0.558
734.76,0.558
734.77,0.558
734.78,0.558
734.79,0.558
734.80,0.558
734.81,0.558
734.82,0.558
734.83,0.558
734.84,0.558
734.85,0.558
734.86,0.558
734.87,0.558
734.88,0.558
734.89,0.558
734.90,0.558
734.91,0.558
734.92,0.558
734.93,0.558
734.94,0.558
734.95,0.558
734.96,0.558
734.97,0.558
734.98,0.558
734.99,0.558
735.00,0.558
