# Supplementary material for: Edible Oil-Based Extraction of Cannabis sativa L. Roots: Effect of Solvent and Temperature on Friedelin Yield and Antioxidant Activity
Source: Molecules. 2026 Apr 29;31(9):1473. doi: 10.3390/molecules31091473 (PMC13165115; doi:10.3390/molecules31091473)
Supplement: Supplementary file 1 [file molecules-31-01473-s001.zip › Raw data ABTS/test/MCT - 1.txt]

"MCT - 1 - RawData"
"Wavelength nm.","Abs."
733.00,0.632
733.01,0.632
733.02,0.632
733.03,0.632
733.04,0.632
733.05,0.632
733.06,0.632
733.07,0.632
733.08,0.632
733.09,0.632
733.10,0.632
733.11,0.632
733.12,0.632
733.13,0.632
733.14,0.632
733.15,0.632
733.16,0.632
733.17,0.632
733.18,0.632
733.19,0.632
733.20,0.632
733.21,0.632
733.22,0.632
733.23,0.632
733.24,0.632
733.25,0.632
733.26,0.633
733.27,0.633
733.28,0.633
733.29,0.633
733.30,0.633
733.31,0.633
733.32,0.633
733.33,0.633
733.34,0.633
733.35,0.633
733.36,0.633
733.37,0.633
733.38,0.633
733.39,0.633
733.40,0.633
733.41,0.633
733.42,0.633
733.43,0.633
733.44,0.633
733.45,0.633
733.46,0.633
733.47,0.633
733.48,0.633
733.49,0.633
733.50,0.633
733.51,0.633
733.52,0.633
733.53,0.633
733.54,0.633
733.55,0.633
733.56,0.634
733.57,0.634
733.58,0.634
733.59,0.634
733.60,0.634
733.61,0.634
733.62,0.634
733.63,0.634
733.64,0.634
733.65,0.634
733.66,0.634
733.67,0.634
733.68,0.634
733.69,0.634
733.70,0.634
733.71,0.634
733.72,0.634
733.73,0.634
733.74,0.634
733.75,0.634
733.76,0.634
733.77,0.634
733.78,0.634
733.79,0.634
733.80,0.634
733.81,0.634
733.82,0.634
733.83,0.634
733.84,0.634
733.85,0.634
733.86,0.635
733.87,0.635
733.88,0.635
733.89,0.635
733.90,0.635
733.91,0.635
733.92,0.635
733.93,0.635
733.94,0.635
733.95,0.635
733.96,0.635
733.97,0.635
733.98,0.635
733.99,0.635
734.00,0.635
734.01,0.635
734.02,0.635
734.03,0.635
734.04,0.635
734.05,0.635
734.06,0.635
734.07,0.635
734.08,0.635
734.09,0.635
734.10,0.635
734.11,0.635
734.12,0.635
734.13,0.635
734.14,0.635
734.15,0.635
734.16,0.636
734.17,0.636
734.18,0.636
734.19,0.636
734.20,0.636
734.21,0.636
734.22,0.636
734.23,0.636
734.24,0.636
734.25,0.636
734.26,0.636
734.27,0.636
734.28,0.636
734.29,0.636
734.30,0.636
734.31,0.636
734.32,0.636
734.33,0.636
734.34,0.636
734.35,0.636
734.36,0.636
734.37,0.636
734.38,0.636
734.39,0.636
734.40,0.636
734.41,0.636
734.42,0.636
734.43,0.636
734.44,0.636
734.45,0.636
734.46,0.636
734.47,0.636
734.48,0.636
734.49,0.636
734.50,0.636
734.51,0.636
734.52,0.636
734.53,0.636
734.54,0.636
734.55,0.636
734.56,0.637
734.57,0.637
734.58,0.637
734.59,0.637
734.60,0.637
734.61,0.637
734.62,0.637
734.63,0.637
734.64,0.637
734.65,0.637
734.66,0.637
734.67,0.637
734.68,0.637
734.69,0.637
734.70,0.637
734.71,0.637
734.72,0.637
734.73,0.637
734.74,0.637
734.75,0.637
734.76,0.637
734.77,0.637
734.78,0.637
734.79,0.637
734.80,0.637
734.81,0.637
734.82,0.637
734.83,0.637
734.84,0.637
734.85,0.637
734.86,0.637
734.87,0.637
734.88,0.637
734.89,0.637
734.90,0.637
734.91,0.637
734.92,0.637
734.93,0.637
734.94,0.637
734.95,0.637
734.96,0.637
734.97,0.637
734.98,0.637
734.99,0.637
735.00,0.637
