# Supplementary material for: Edible Oil-Based Extraction of Cannabis sativa L. Roots: Effect of Solvent and Temperature on Friedelin Yield and Antioxidant Activity
Source: Molecules. 2026 Apr 29;31(9):1473. doi: 10.3390/molecules31091473 (PMC13165115; doi:10.3390/molecules31091473)
Supplement: Supplementary file 1 [file molecules-31-01473-s001.zip › Raw data ABTS/test/MCT 50 - 3.txt]

"MCT 50 - 3 - RawData"
"Wavelength nm.","Abs."
733.00,0.608
733.01,0.608
733.02,0.608
733.03,0.608
733.04,0.608
733.05,0.608
733.06,0.608
733.07,0.608
733.08,0.608
733.09,0.608
733.10,0.608
733.11,0.608
733.12,0.608
733.13,0.608
733.14,0.608
733.15,0.608
733.16,0.608
733.17,0.608
733.18,0.608
733.19,0.608
733.20,0.608
733.21,0.608
733.22,0.608
733.23,0.608
733.24,0.608
733.25,0.608
733.26,0.609
733.27,0.609
733.28,0.609
733.29,0.609
733.30,0.609
733.31,0.609
733.32,0.609
733.33,0.609
733.34,0.609
733.35,0.609
733.36,0.609
733.37,0.609
733.38,0.609
733.39,0.609
733.40,0.609
733.41,0.609
733.42,0.609
733.43,0.609
733.44,0.609
733.45,0.609
733.46,0.609
733.47,0.609
733.48,0.609
733.49,0.609
733.50,0.609
733.51,0.609
733.52,0.609
733.53,0.609
733.54,0.609
733.55,0.609
733.56,0.610
733.57,0.610
733.58,0.610
733.59,0.610
733.60,0.610
733.61,0.610
733.62,0.610
733.63,0.610
733.64,0.610
733.65,0.610
733.66,0.610
733.67,0.610
733.68,0.610
733.69,0.610
733.70,0.610
733.71,0.610
733.72,0.610
733.73,0.610
733.74,0.610
733.75,0.610
733.76,0.610
733.77,0.610
733.78,0.610
733.79,0.610
733.80,0.610
733.81,0.610
733.82,0.610
733.83,0.610
733.84,0.610
733.85,0.610
733.86,0.610
733.87,0.610
733.88,0.610
733.89,0.610
733.90,0.610
733.91,0.610
733.92,0.610
733.93,0.610
733.94,0.610
733.95,0.610
733.96,0.611
733.97,0.611
733.98,0.611
733.99,0.611
734.00,0.611
734.01,0.611
734.02,0.611
734.03,0.611
734.04,0.611
734.05,0.611
734.06,0.611
734.07,0.611
734.08,0.611
734.09,0.611
734.10,0.611
734.11,0.611
734.12,0.611
734.13,0.611
734.14,0.611
734.15,0.611
734.16,0.611
734.17,0.611
734.18,0.611
734.19,0.611
734.20,0.611
734.21,0.611
734.22,0.611
734.23,0.611
734.24,0.611
734.25,0.611
734.26,0.611
734.27,0.611
734.28,0.611
734.29,0.611
734.30,0.611
734.31,0.611
734.32,0.611
734.33,0.611
734.34,0.611
734.35,0.611
734.36,0.612
734.37,0.612
734.38,0.612
734.39,0.612
734.40,0.612
734.41,0.612
734.42,0.612
734.43,0.612
734.44,0.612
734.45,0.612
734.46,0.612
734.47,0.612
734.48,0.612
734.49,0.612
734.50,0.612
734.51,0.612
734.52,0.612
734.53,0.612
734.54,0.612
734.55,0.612
734.56,0.612
734.57,0.612
734.58,0.612
734.59,0.612
734.60,0.612
734.61,0.612
734.62,0.612
734.63,0.612
734.64,0.612
734.65,0.612
734.66,0.612
734.67,0.612
734.68,0.612
734.69,0.612
734.70,0.612
734.71,0.612
734.72,0.612
734.73,0.612
734.74,0.612
734.75,0.612
734.76,0.612
734.77,0.612
734.78,0.612
734.79,0.612
734.80,0.612
734.81,0.612
734.82,0.612
734.83,0.612
734.84,0.612
734.85,0.612
734.86,0.612
734.87,0.612
734.88,0.612
734.89,0.612
734.90,0.612
734.91,0.612
734.92,0.612
734.93,0.612
734.94,0.612
734.95,0.612
734.96,0.612
734.97,0.612
734.98,0.612
734.99,0.612
735.00,0.612
