# Supplementary material for: Edible Oil-Based Extraction of Cannabis sativa L. Roots: Effect of Solvent and Temperature on Friedelin Yield and Antioxidant Activity
Source: Molecules. 2026 Apr 29;31(9):1473. doi: 10.3390/molecules31091473 (PMC13165115; doi:10.3390/molecules31091473)
Supplement: Supplementary file 1 [file molecules-31-01473-s001.zip › Raw data ABTS/test/MCT 70 - 1.txt]

"MCT 70 - 1 - RawData"
"Wavelength nm.","Abs."
733.00,0.602
733.01,0.602
733.02,0.602
733.03,0.602
733.04,0.602
733.05,0.602
733.06,0.602
733.07,0.602
733.08,0.602
733.09,0.602
733.10,0.602
733.11,0.602
733.12,0.602
733.13,0.602
733.14,0.602
733.15,0.602
733.16,0.602
733.17,0.602
733.18,0.602
733.19,0.602
733.20,0.602
733.21,0.602
733.22,0.602
733.23,0.602
733.24,0.602
733.25,0.602
733.26,0.602
733.27,0.602
733.28,0.602
733.29,0.602
733.30,0.602
733.31,0.603
733.32,0.603
733.33,0.603
733.34,0.603
733.35,0.603
733.36,0.603
733.37,0.603
733.38,0.603
733.39,0.603
733.40,0.603
733.41,0.603
733.42,0.603
733.43,0.603
733.44,0.603
733.45,0.603
733.46,0.603
733.47,0.603
733.48,0.603
733.49,0.603
733.50,0.603
733.51,0.603
733.52,0.603
733.53,0.603
733.54,0.603
733.55,0.603
733.56,0.603
733.57,0.603
733.58,0.603
733.59,0.603
733.60,0.603
733.61,0.604
733.62,0.604
733.63,0.604
733.64,0.604
733.65,0.604
733.66,0.604
733.67,0.604
733.68,0.604
733.69,0.604
733.70,0.604
733.71,0.604
733.72,0.604
733.73,0.604
733.74,0.604
733.75,0.604
733.76,0.604
733.77,0.604
733.78,0.604
733.79,0.604
733.80,0.604
733.81,0.604
733.82,0.604
733.83,0.604
733.84,0.604
733.85,0.604
733.86,0.604
733.87,0.604
733.88,0.604
733.89,0.604
733.90,0.604
733.91,0.604
733.92,0.604
733.93,0.604
733.94,0.604
733.95,0.604
733.96,0.604
733.97,0.604
733.98,0.604
733.99,0.604
734.00,0.604
734.01,0.605
734.02,0.605
734.03,0.605
734.04,0.605
734.05,0.605
734.06,0.605
734.07,0.605
734.08,0.605
734.09,0.605
734.10,0.605
734.11,0.605
734.12,0.605
734.13,0.605
734.14,0.605
734.15,0.605
734.16,0.605
734.17,0.605
734.18,0.605
734.19,0.605
734.20,0.605
734.21,0.605
734.22,0.605
734.23,0.605
734.24,0.605
734.25,0.605
734.26,0.605
734.27,0.605
734.28,0.605
734.29,0.605
734.30,0.605
734.31,0.605
734.32,0.605
734.33,0.605
734.34,0.605
734.35,0.605
734.36,0.605
734.37,0.605
734.38,0.605
734.39,0.605
734.40,0.605
734.41,0.606
734.42,0.606
734.43,0.606
734.44,0.606
734.45,0.606
734.46,0.606
734.47,0.606
734.48,0.606
734.49,0.606
734.50,0.606
734.51,0.606
734.52,0.606
734.53,0.606
734.54,0.606
734.55,0.606
734.56,0.606
734.57,0.606
734.58,0.606
734.59,0.606
734.60,0.606
734.61,0.606
734.62,0.606
734.63,0.606
734.64,0.606
734.65,0.606
734.66,0.606
734.67,0.606
734.68,0.606
734.69,0.606
734.70,0.606
734.71,0.606
734.72,0.606
734.73,0.606
734.74,0.606
734.75,0.606
734.76,0.606
734.77,0.606
734.78,0.606
734.79,0.606
734.80,0.606
734.81,0.606
734.82,0.606
734.83,0.606
734.84,0.606
734.85,0.606
734.86,0.606
734.87,0.606
734.88,0.606
734.89,0.606
734.90,0.606
734.91,0.606
734.92,0.606
734.93,0.606
734.94,0.606
734.95,0.606
734.96,0.606
734.97,0.606
734.98,0.606
734.99,0.606
735.00,0.606
