# Supplementary material for: Edible Oil-Based Extraction of Cannabis sativa L. Roots: Effect of Solvent and Temperature on Friedelin Yield and Antioxidant Activity
Source: Molecules. 2026 Apr 29;31(9):1473. doi: 10.3390/molecules31091473 (PMC13165115; doi:10.3390/molecules31091473)
Supplement: Supplementary file 1 [file molecules-31-01473-s001.zip › Raw data ABTS/test/MCT 70 - 3.txt]

"MCT 70 - 3 - RawData"
"Wavelength nm.","Abs."
733.00,0.606
733.01,0.606
733.02,0.606
733.03,0.606
733.04,0.606
733.05,0.606
733.06,0.606
733.07,0.606
733.08,0.606
733.09,0.606
733.10,0.606
733.11,0.606
733.12,0.606
733.13,0.606
733.14,0.606
733.15,0.606
733.16,0.606
733.17,0.606
733.18,0.606
733.19,0.606
733.20,0.606
733.21,0.606
733.22,0.606
733.23,0.606
733.24,0.606
733.25,0.606
733.26,0.606
733.27,0.606
733.28,0.606
733.29,0.606
733.30,0.606
733.31,0.606
733.32,0.606
733.33,0.606
733.34,0.606
733.35,0.606
733.36,0.607
733.37,0.607
733.38,0.607
733.39,0.607
733.40,0.607
733.41,0.607
733.42,0.607
733.43,0.607
733.44,0.607
733.45,0.607
733.46,0.607
733.47,0.607
733.48,0.607
733.49,0.607
733.50,0.607
733.51,0.607
733.52,0.607
733.53,0.607
733.54,0.607
733.55,0.607
733.56,0.607
733.57,0.607
733.58,0.607
733.59,0.607
733.60,0.607
733.61,0.607
733.62,0.607
733.63,0.607
733.64,0.607
733.65,0.607
733.66,0.608
733.67,0.608
733.68,0.608
733.69,0.608
733.70,0.608
733.71,0.608
733.72,0.608
733.73,0.608
733.74,0.608
733.75,0.608
733.76,0.608
733.77,0.608
733.78,0.608
733.79,0.608
733.80,0.608
733.81,0.608
733.82,0.608
733.83,0.608
733.84,0.608
733.85,0.608
733.86,0.608
733.87,0.608
733.88,0.608
733.89,0.608
733.90,0.608
733.91,0.608
733.92,0.608
733.93,0.608
733.94,0.608
733.95,0.608
733.96,0.608
733.97,0.608
733.98,0.608
733.99,0.608
734.00,0.608
734.01,0.608
734.02,0.608
734.03,0.608
734.04,0.608
734.05,0.608
734.06,0.609
734.07,0.609
734.08,0.609
734.09,0.609
734.10,0.609
734.11,0.609
734.12,0.609
734.13,0.609
734.14,0.609
734.15,0.609
734.16,0.609
734.17,0.609
734.18,0.609
734.19,0.609
734.20,0.609
734.21,0.609
734.22,0.609
734.23,0.609
734.24,0.609
734.25,0.609
734.26,0.609
734.27,0.609
734.28,0.609
734.29,0.609
734.30,0.609
734.31,0.609
734.32,0.609
734.33,0.609
734.34,0.609
734.35,0.609
734.36,0.609
734.37,0.609
734.38,0.609
734.39,0.609
734.40,0.609
734.41,0.609
734.42,0.609
734.43,0.609
734.44,0.609
734.45,0.609
734.46,0.610
734.47,0.610
734.48,0.610
734.49,0.610
734.50,0.610
734.51,0.610
734.52,0.610
734.53,0.610
734.54,0.610
734.55,0.610
734.56,0.610
734.57,0.610
734.58,0.610
734.59,0.610
734.60,0.610
734.61,0.610
734.62,0.610
734.63,0.610
734.64,0.610
734.65,0.610
734.66,0.610
734.67,0.610
734.68,0.610
734.69,0.610
734.70,0.610
734.71,0.610
734.72,0.610
734.73,0.610
734.74,0.610
734.75,0.610
734.76,0.610
734.77,0.610
734.78,0.610
734.79,0.610
734.80,0.610
734.81,0.610
734.82,0.610
734.83,0.610
734.84,0.610
734.85,0.610
734.86,0.610
734.87,0.610
734.88,0.610
734.89,0.610
734.90,0.610
734.91,0.610
734.92,0.610
734.93,0.610
734.94,0.610
734.95,0.610
734.96,0.610
734.97,0.610
734.98,0.610
734.99,0.610
735.00,0.610
