# Supplementary material for: Edible Oil-Based Extraction of Cannabis sativa L. Roots: Effect of Solvent and Temperature on Friedelin Yield and Antioxidant Activity
Source: Molecules. 2026 Apr 29;31(9):1473. doi: 10.3390/molecules31091473 (PMC13165115; doi:10.3390/molecules31091473)
Supplement: Supplementary file 1 [file molecules-31-01473-s001.zip › Raw data ABTS/test/MCT 90 - 1.txt]

"MCT 90 - 1 - RawData"
"Wavelength nm.","Abs."
733.00,0.574
733.01,0.574
733.02,0.574
733.03,0.574
733.04,0.574
733.05,0.574
733.06,0.575
733.07,0.575
733.08,0.575
733.09,0.575
733.10,0.575
733.11,0.575
733.12,0.575
733.13,0.575
733.14,0.575
733.15,0.575
733.16,0.575
733.17,0.575
733.18,0.575
733.19,0.575
733.20,0.575
733.21,0.575
733.22,0.575
733.23,0.575
733.24,0.575
733.25,0.575
733.26,0.575
733.27,0.575
733.28,0.575
733.29,0.575
733.30,0.575
733.31,0.575
733.32,0.575
733.33,0.575
733.34,0.575
733.35,0.575
733.36,0.575
733.37,0.575
733.38,0.575
733.39,0.575
733.40,0.575
733.41,0.575
733.42,0.575
733.43,0.575
733.44,0.575
733.45,0.575
733.46,0.576
733.47,0.576
733.48,0.576
733.49,0.576
733.50,0.576
733.51,0.576
733.52,0.576
733.53,0.576
733.54,0.576
733.55,0.576
733.56,0.576
733.57,0.576
733.58,0.576
733.59,0.576
733.60,0.576
733.61,0.576
733.62,0.576
733.63,0.576
733.64,0.576
733.65,0.576
733.66,0.576
733.67,0.576
733.68,0.576
733.69,0.576
733.70,0.576
733.71,0.576
733.72,0.576
733.73,0.576
733.74,0.576
733.75,0.576
733.76,0.577
733.77,0.577
733.78,0.577
733.79,0.577
733.80,0.577
733.81,0.577
733.82,0.577
733.83,0.577
733.84,0.577
733.85,0.577
733.86,0.577
733.87,0.577
733.88,0.577
733.89,0.577
733.90,0.577
733.91,0.577
733.92,0.577
733.93,0.577
733.94,0.577
733.95,0.577
733.96,0.577
733.97,0.577
733.98,0.577
733.99,0.577
734.00,0.577
734.01,0.577
734.02,0.577
734.03,0.577
734.04,0.577
734.05,0.577
734.06,0.577
734.07,0.577
734.08,0.577
734.09,0.577
734.10,0.577
734.11,0.577
734.12,0.577
734.13,0.577
734.14,0.577
734.15,0.577
734.16,0.577
734.17,0.577
734.18,0.577
734.19,0.577
734.20,0.577
734.21,0.578
734.22,0.578
734.23,0.578
734.24,0.578
734.25,0.578
734.26,0.578
734.27,0.578
734.28,0.578
734.29,0.578
734.30,0.578
734.31,0.578
734.32,0.578
734.33,0.578
734.34,0.578
734.35,0.578
734.36,0.578
734.37,0.578
734.38,0.578
734.39,0.578
734.40,0.578
734.41,0.578
734.42,0.578
734.43,0.578
734.44,0.578
734.45,0.578
734.46,0.578
734.47,0.578
734.48,0.578
734.49,0.578
734.50,0.578
734.51,0.578
734.52,0.578
734.53,0.578
734.54,0.578
734.55,0.578
734.56,0.578
734.57,0.578
734.58,0.578
734.59,0.578
734.60,0.578
734.61,0.578
734.62,0.578
734.63,0.578
734.64,0.578
734.65,0.578
734.66,0.578
734.67,0.578
734.68,0.578
734.69,0.578
734.70,0.578
734.71,0.578
734.72,0.578
734.73,0.578
734.74,0.578
734.75,0.578
734.76,0.578
734.77,0.578
734.78,0.578
734.79,0.578
734.80,0.578
734.81,0.578
734.82,0.578
734.83,0.578
734.84,0.578
734.85,0.578
734.86,0.579
734.87,0.579
734.88,0.579
734.89,0.579
734.90,0.579
734.91,0.579
734.92,0.579
734.93,0.579
734.94,0.579
734.95,0.579
734.96,0.579
734.97,0.579
734.98,0.579
734.99,0.579
735.00,0.579
