# Supplementary material for: Edible Oil-Based Extraction of Cannabis sativa L. Roots: Effect of Solvent and Temperature on Friedelin Yield and Antioxidant Activity
Source: Molecules. 2026 Apr 29;31(9):1473. doi: 10.3390/molecules31091473 (PMC13165115; doi:10.3390/molecules31091473)
Supplement: Supplementary file 1 [file molecules-31-01473-s001.zip › Raw data ABTS/test/MCT 90 - 3.txt]

"MCT 90 - 3 - RawData"
"Wavelength nm.","Abs."
733.00,0.576
733.01,0.576
733.02,0.576
733.03,0.576
733.04,0.576
733.05,0.576
733.06,0.576
733.07,0.576
733.08,0.576
733.09,0.576
733.10,0.576
733.11,0.576
733.12,0.576
733.13,0.576
733.14,0.576
733.15,0.576
733.16,0.577
733.17,0.577
733.18,0.577
733.19,0.577
733.20,0.577
733.21,0.577
733.22,0.577
733.23,0.577
733.24,0.577
733.25,0.577
733.26,0.577
733.27,0.577
733.28,0.577
733.29,0.577
733.30,0.577
733.31,0.577
733.32,0.577
733.33,0.577
733.34,0.577
733.35,0.577
733.36,0.577
733.37,0.577
733.38,0.577
733.39,0.577
733.40,0.577
733.41,0.577
733.42,0.577
733.43,0.577
733.44,0.577
733.45,0.577
733.46,0.577
733.47,0.577
733.48,0.577
733.49,0.577
733.50,0.577
733.51,0.578
733.52,0.578
733.53,0.578
733.54,0.578
733.55,0.578
733.56,0.578
733.57,0.578
733.58,0.578
733.59,0.578
733.60,0.578
733.61,0.578
733.62,0.578
733.63,0.578
733.64,0.578
733.65,0.578
733.66,0.578
733.67,0.578
733.68,0.578
733.69,0.578
733.70,0.578
733.71,0.578
733.72,0.578
733.73,0.578
733.74,0.578
733.75,0.578
733.76,0.578
733.77,0.578
733.78,0.578
733.79,0.578
733.80,0.578
733.81,0.578
733.82,0.578
733.83,0.578
733.84,0.578
733.85,0.578
733.86,0.578
733.87,0.578
733.88,0.578
733.89,0.578
733.90,0.578
733.91,0.579
733.92,0.579
733.93,0.579
733.94,0.579
733.95,0.579
733.96,0.579
733.97,0.579
733.98,0.579
733.99,0.579
734.00,0.579
734.01,0.579
734.02,0.579
734.03,0.579
734.04,0.579
734.05,0.579
734.06,0.579
734.07,0.579
734.08,0.579
734.09,0.579
734.10,0.579
734.11,0.579
734.12,0.579
734.13,0.579
734.14,0.579
734.15,0.579
734.16,0.579
734.17,0.579
734.18,0.579
734.19,0.579
734.20,0.579
734.21,0.579
734.22,0.579
734.23,0.579
734.24,0.579
734.25,0.579
734.26,0.579
734.27,0.579
734.28,0.579
734.29,0.579
734.30,0.579
734.31,0.579
734.32,0.579
734.33,0.579
734.34,0.579
734.35,0.579
734.36,0.580
734.37,0.580
734.38,0.580
734.39,0.580
734.40,0.580
734.41,0.580
734.42,0.580
734.43,0.580
734.44,0.580
734.45,0.580
734.46,0.580
734.47,0.580
734.48,0.580
734.49,0.580
734.50,0.580
734.51,0.580
734.52,0.580
734.53,0.580
734.54,0.580
734.55,0.580
734.56,0.580
734.57,0.580
734.58,0.580
734.59,0.580
734.60,0.580
734.61,0.580
734.62,0.580
734.63,0.580
734.64,0.580
734.65,0.580
734.66,0.580
734.67,0.580
734.68,0.580
734.69,0.580
734.70,0.580
734.71,0.580
734.72,0.580
734.73,0.580
734.74,0.580
734.75,0.580
734.76,0.580
734.77,0.580
734.78,0.580
734.79,0.580
734.80,0.580
734.81,0.580
734.82,0.580
734.83,0.580
734.84,0.580
734.85,0.580
734.86,0.580
734.87,0.580
734.88,0.580
734.89,0.580
734.90,0.580
734.91,0.580
734.92,0.580
734.93,0.580
734.94,0.580
734.95,0.580
734.96,0.580
734.97,0.580
734.98,0.580
734.99,0.580
735.00,0.580
