# Supplementary material for: Edible Oil-Based Extraction of Cannabis sativa L. Roots: Effect of Solvent and Temperature on Friedelin Yield and Antioxidant Activity
Source: Molecules. 2026 Apr 29;31(9):1473. doi: 10.3390/molecules31091473 (PMC13165115; doi:10.3390/molecules31091473)
Supplement: Supplementary file 1 [file molecules-31-01473-s001.zip › Raw data ABTS/test/Trolox 100 - 1.txt]

"Trolox 100 - 1 - RawData"
"Wavelength nm.","Abs."
733.00,0.597
733.01,0.597
733.02,0.597
733.03,0.597
733.04,0.597
733.05,0.597
733.06,0.597
733.07,0.597
733.08,0.597
733.09,0.597
733.10,0.597
733.11,0.597
733.12,0.597
733.13,0.597
733.14,0.597
733.15,0.597
733.16,0.597
733.17,0.597
733.18,0.597
733.19,0.597
733.20,0.597
733.21,0.597
733.22,0.597
733.23,0.597
733.24,0.597
733.25,0.597
733.26,0.597
733.27,0.597
733.28,0.597
733.29,0.597
733.30,0.597
733.31,0.598
733.32,0.598
733.33,0.598
733.34,0.598
733.35,0.598
733.36,0.598
733.37,0.598
733.38,0.598
733.39,0.598
733.40,0.598
733.41,0.598
733.42,0.598
733.43,0.598
733.44,0.598
733.45,0.598
733.46,0.598
733.47,0.598
733.48,0.598
733.49,0.598
733.50,0.598
733.51,0.598
733.52,0.598
733.53,0.598
733.54,0.598
733.55,0.598
733.56,0.598
733.57,0.598
733.58,0.598
733.59,0.598
733.60,0.598
733.61,0.599
733.62,0.599
733.63,0.599
733.64,0.599
733.65,0.599
733.66,0.599
733.67,0.599
733.68,0.599
733.69,0.599
733.70,0.599
733.71,0.599
733.72,0.599
733.73,0.599
733.74,0.599
733.75,0.599
733.76,0.599
733.77,0.599
733.78,0.599
733.79,0.599
733.80,0.599
733.81,0.599
733.82,0.599
733.83,0.599
733.84,0.599
733.85,0.599
733.86,0.600
733.87,0.600
733.88,0.600
733.89,0.600
733.90,0.600
733.91,0.600
733.92,0.600
733.93,0.600
733.94,0.600
733.95,0.600
733.96,0.600
733.97,0.600
733.98,0.600
733.99,0.600
734.00,0.600
734.01,0.600
734.02,0.600
734.03,0.600
734.04,0.600
734.05,0.600
734.06,0.600
734.07,0.600
734.08,0.600
734.09,0.600
734.10,0.600
734.11,0.600
734.12,0.600
734.13,0.600
734.14,0.600
734.15,0.600
734.16,0.601
734.17,0.601
734.18,0.601
734.19,0.601
734.20,0.601
734.21,0.601
734.22,0.601
734.23,0.601
734.24,0.601
734.25,0.601
734.26,0.601
734.27,0.601
734.28,0.601
734.29,0.601
734.30,0.601
734.31,0.601
734.32,0.601
734.33,0.601
734.34,0.601
734.35,0.601
734.36,0.601
734.37,0.601
734.38,0.601
734.39,0.601
734.40,0.601
734.41,0.601
734.42,0.601
734.43,0.601
734.44,0.601
734.45,0.601
734.46,0.602
734.47,0.602
734.48,0.602
734.49,0.602
734.50,0.602
734.51,0.602
734.52,0.602
734.53,0.602
734.54,0.602
734.55,0.602
734.56,0.602
734.57,0.602
734.58,0.602
734.59,0.602
734.60,0.602
734.61,0.602
734.62,0.602
734.63,0.602
734.64,0.602
734.65,0.602
734.66,0.602
734.67,0.602
734.68,0.602
734.69,0.602
734.70,0.602
734.71,0.602
734.72,0.602
734.73,0.602
734.74,0.602
734.75,0.602
734.76,0.602
734.77,0.602
734.78,0.602
734.79,0.602
734.80,0.602
734.81,0.602
734.82,0.602
734.83,0.602
734.84,0.602
734.85,0.602
734.86,0.602
734.87,0.602
734.88,0.602
734.89,0.602
734.90,0.602
734.91,0.602
734.92,0.602
734.93,0.602
734.94,0.602
734.95,0.602
734.96,0.602
734.97,0.602
734.98,0.602
734.99,0.602
735.00,0.602
