# Supplementary material for: Edible Oil-Based Extraction of Cannabis sativa L. Roots: Effect of Solvent and Temperature on Friedelin Yield and Antioxidant Activity
Source: Molecules. 2026 Apr 29;31(9):1473. doi: 10.3390/molecules31091473 (PMC13165115; doi:10.3390/molecules31091473)
Supplement: Supplementary file 1 [file molecules-31-01473-s001.zip › Raw data ABTS/test/Trolox 100 - 3.txt]

"Trolox 100 - 3 - RawData"
"Wavelength nm.","Abs."
733.00,0.613
733.01,0.613
733.02,0.613
733.03,0.613
733.04,0.613
733.05,0.613
733.06,0.613
733.07,0.613
733.08,0.613
733.09,0.613
733.10,0.613
733.11,0.614
733.12,0.614
733.13,0.614
733.14,0.614
733.15,0.614
733.16,0.614
733.17,0.614
733.18,0.614
733.19,0.614
733.20,0.614
733.21,0.614
733.22,0.614
733.23,0.614
733.24,0.614
733.25,0.614
733.26,0.614
733.27,0.614
733.28,0.614
733.29,0.614
733.30,0.614
733.31,0.614
733.32,0.614
733.33,0.614
733.34,0.614
733.35,0.614
733.36,0.614
733.37,0.614
733.38,0.614
733.39,0.614
733.40,0.614
733.41,0.615
733.42,0.615
733.43,0.615
733.44,0.615
733.45,0.615
733.46,0.615
733.47,0.615
733.48,0.615
733.49,0.615
733.50,0.615
733.51,0.615
733.52,0.615
733.53,0.615
733.54,0.615
733.55,0.615
733.56,0.615
733.57,0.615
733.58,0.615
733.59,0.615
733.60,0.615
733.61,0.615
733.62,0.615
733.63,0.615
733.64,0.615
733.65,0.615
733.66,0.616
733.67,0.616
733.68,0.616
733.69,0.616
733.70,0.616
733.71,0.616
733.72,0.616
733.73,0.616
733.74,0.616
733.75,0.616
733.76,0.616
733.77,0.616
733.78,0.616
733.79,0.616
733.80,0.616
733.81,0.616
733.82,0.616
733.83,0.616
733.84,0.616
733.85,0.616
733.86,0.616
733.87,0.616
733.88,0.616
733.89,0.616
733.90,0.616
733.91,0.617
733.92,0.617
733.93,0.617
733.94,0.617
733.95,0.617
733.96,0.617
733.97,0.617
733.98,0.617
733.99,0.617
734.00,0.617
734.01,0.617
734.02,0.617
734.03,0.617
734.04,0.617
734.05,0.617
734.06,0.617
734.07,0.617
734.08,0.617
734.09,0.617
734.10,0.617
734.11,0.617
734.12,0.617
734.13,0.617
734.14,0.617
734.15,0.617
734.16,0.617
734.17,0.617
734.18,0.617
734.19,0.617
734.20,0.617
734.21,0.618
734.22,0.618
734.23,0.618
734.24,0.618
734.25,0.618
734.26,0.618
734.27,0.618
734.28,0.618
734.29,0.618
734.30,0.618
734.31,0.618
734.32,0.618
734.33,0.618
734.34,0.618
734.35,0.618
734.36,0.618
734.37,0.618
734.38,0.618
734.39,0.618
734.40,0.618
734.41,0.618
734.42,0.618
734.43,0.618
734.44,0.618
734.45,0.618
734.46,0.619
734.47,0.619
734.48,0.619
734.49,0.619
734.50,0.619
734.51,0.619
734.52,0.619
734.53,0.619
734.54,0.619
734.55,0.619
734.56,0.619
734.57,0.619
734.58,0.619
734.59,0.619
734.60,0.619
734.61,0.619
734.62,0.619
734.63,0.619
734.64,0.619
734.65,0.619
734.66,0.619
734.67,0.619
734.68,0.619
734.69,0.619
734.70,0.619
734.71,0.619
734.72,0.619
734.73,0.619
734.74,0.619
734.75,0.619
734.76,0.619
734.77,0.619
734.78,0.619
734.79,0.619
734.80,0.619
734.81,0.620
734.82,0.620
734.83,0.620
734.84,0.620
734.85,0.620
734.86,0.620
734.87,0.620
734.88,0.620
734.89,0.620
734.90,0.620
734.91,0.620
734.92,0.620
734.93,0.620
734.94,0.620
734.95,0.620
734.96,0.620
734.97,0.620
734.98,0.620
734.99,0.620
735.00,0.620
