# Supplementary material for: Edible Oil-Based Extraction of Cannabis sativa L. Roots: Effect of Solvent and Temperature on Friedelin Yield and Antioxidant Activity
Source: Molecules. 2026 Apr 29;31(9):1473. doi: 10.3390/molecules31091473 (PMC13165115; doi:10.3390/molecules31091473)
Supplement: Supplementary file 1 [file molecules-31-01473-s001.zip › Raw data ABTS/test/Trolox 20 - 2.txt]

"Trolox 20 - 2 - RawData"
"Wavelength nm.","Abs."
733.00,0.623
733.01,0.623
733.02,0.623
733.03,0.623
733.04,0.623
733.05,0.623
733.06,0.623
733.07,0.623
733.08,0.623
733.09,0.623
733.10,0.623
733.11,0.623
733.12,0.623
733.13,0.623
733.14,0.623
733.15,0.623
733.16,0.623
733.17,0.623
733.18,0.623
733.19,0.623
733.20,0.623
733.21,0.623
733.22,0.623
733.23,0.623
733.24,0.623
733.25,0.623
733.26,0.624
733.27,0.624
733.28,0.624
733.29,0.624
733.30,0.624
733.31,0.624
733.32,0.624
733.33,0.624
733.34,0.624
733.35,0.624
733.36,0.624
733.37,0.624
733.38,0.624
733.39,0.624
733.40,0.624
733.41,0.624
733.42,0.624
733.43,0.624
733.44,0.624
733.45,0.624
733.46,0.624
733.47,0.624
733.48,0.624
733.49,0.624
733.50,0.624
733.51,0.624
733.52,0.624
733.53,0.624
733.54,0.624
733.55,0.624
733.56,0.625
733.57,0.625
733.58,0.625
733.59,0.625
733.60,0.625
733.61,0.625
733.62,0.625
733.63,0.625
733.64,0.625
733.65,0.625
733.66,0.625
733.67,0.625
733.68,0.625
733.69,0.625
733.70,0.625
733.71,0.625
733.72,0.625
733.73,0.625
733.74,0.625
733.75,0.625
733.76,0.625
733.77,0.625
733.78,0.625
733.79,0.625
733.80,0.625
733.81,0.626
733.82,0.626
733.83,0.626
733.84,0.626
733.85,0.626
733.86,0.626
733.87,0.626
733.88,0.626
733.89,0.626
733.90,0.626
733.91,0.626
733.92,0.626
733.93,0.626
733.94,0.626
733.95,0.626
733.96,0.626
733.97,0.626
733.98,0.626
733.99,0.626
734.00,0.626
734.01,0.626
734.02,0.626
734.03,0.626
734.04,0.626
734.05,0.626
734.06,0.627
734.07,0.627
734.08,0.627
734.09,0.627
734.10,0.627
734.11,0.627
734.12,0.627
734.13,0.627
734.14,0.627
734.15,0.627
734.16,0.627
734.17,0.627
734.18,0.627
734.19,0.627
734.20,0.627
734.21,0.627
734.22,0.627
734.23,0.627
734.24,0.627
734.25,0.627
734.26,0.627
734.27,0.627
734.28,0.627
734.29,0.627
734.30,0.627
734.31,0.627
734.32,0.627
734.33,0.627
734.34,0.627
734.35,0.627
734.36,0.628
734.37,0.628
734.38,0.628
734.39,0.628
734.40,0.628
734.41,0.628
734.42,0.628
734.43,0.628
734.44,0.628
734.45,0.628
734.46,0.628
734.47,0.628
734.48,0.628
734.49,0.628
734.50,0.628
734.51,0.628
734.52,0.628
734.53,0.628
734.54,0.628
734.55,0.628
734.56,0.628
734.57,0.628
734.58,0.628
734.59,0.628
734.60,0.628
734.61,0.628
734.62,0.628
734.63,0.628
734.64,0.628
734.65,0.628
734.66,0.628
734.67,0.628
734.68,0.628
734.69,0.628
734.70,0.628
734.71,0.628
734.72,0.628
734.73,0.628
734.74,0.628
734.75,0.628
734.76,0.628
734.77,0.628
734.78,0.628
734.79,0.628
734.80,0.628
734.81,0.629
734.82,0.629
734.83,0.629
734.84,0.629
734.85,0.629
734.86,0.629
734.87,0.629
734.88,0.629
734.89,0.629
734.90,0.629
734.91,0.629
734.92,0.629
734.93,0.629
734.94,0.629
734.95,0.629
734.96,0.629
734.97,0.629
734.98,0.629
734.99,0.629
735.00,0.629
