# Supplementary material for: Edible Oil-Based Extraction of Cannabis sativa L. Roots: Effect of Solvent and Temperature on Friedelin Yield and Antioxidant Activity
Source: Molecules. 2026 Apr 29;31(9):1473. doi: 10.3390/molecules31091473 (PMC13165115; doi:10.3390/molecules31091473)
Supplement: Supplementary file 1 [file molecules-31-01473-s001.zip › Raw data ABTS/test/Trolox 20 - 3.txt]

"Trolox 20 - 3 - RawData"
"Wavelength nm.","Abs."
733.00,0.617
733.01,0.617
733.02,0.617
733.03,0.617
733.04,0.617
733.05,0.617
733.06,0.617
733.07,0.617
733.08,0.617
733.09,0.617
733.10,0.617
733.11,0.617
733.12,0.617
733.13,0.617
733.14,0.617
733.15,0.617
733.16,0.618
733.17,0.618
733.18,0.618
733.19,0.618
733.20,0.618
733.21,0.618
733.22,0.618
733.23,0.618
733.24,0.618
733.25,0.618
733.26,0.618
733.27,0.618
733.28,0.618
733.29,0.618
733.30,0.618
733.31,0.618
733.32,0.618
733.33,0.618
733.34,0.618
733.35,0.618
733.36,0.618
733.37,0.618
733.38,0.618
733.39,0.618
733.40,0.618
733.41,0.618
733.42,0.618
733.43,0.618
733.44,0.618
733.45,0.618
733.46,0.619
733.47,0.619
733.48,0.619
733.49,0.619
733.50,0.619
733.51,0.619
733.52,0.619
733.53,0.619
733.54,0.619
733.55,0.619
733.56,0.619
733.57,0.619
733.58,0.619
733.59,0.619
733.60,0.619
733.61,0.619
733.62,0.619
733.63,0.619
733.64,0.619
733.65,0.619
733.66,0.619
733.67,0.619
733.68,0.619
733.69,0.619
733.70,0.619
733.71,0.619
733.72,0.619
733.73,0.619
733.74,0.619
733.75,0.619
733.76,0.620
733.77,0.620
733.78,0.620
733.79,0.620
733.80,0.620
733.81,0.620
733.82,0.620
733.83,0.620
733.84,0.620
733.85,0.620
733.86,0.620
733.87,0.620
733.88,0.620
733.89,0.620
733.90,0.620
733.91,0.620
733.92,0.620
733.93,0.620
733.94,0.620
733.95,0.620
733.96,0.620
733.97,0.620
733.98,0.620
733.99,0.620
734.00,0.620
734.01,0.621
734.02,0.621
734.03,0.621
734.04,0.621
734.05,0.621
734.06,0.621
734.07,0.621
734.08,0.621
734.09,0.621
734.10,0.621
734.11,0.621
734.12,0.621
734.13,0.621
734.14,0.621
734.15,0.621
734.16,0.621
734.17,0.621
734.18,0.621
734.19,0.621
734.20,0.621
734.21,0.621
734.22,0.621
734.23,0.621
734.24,0.621
734.25,0.621
734.26,0.621
734.27,0.621
734.28,0.621
734.29,0.621
734.30,0.621
734.31,0.622
734.32,0.622
734.33,0.622
734.34,0.622
734.35,0.622
734.36,0.622
734.37,0.622
734.38,0.622
734.39,0.622
734.40,0.622
734.41,0.622
734.42,0.622
734.43,0.622
734.44,0.622
734.45,0.622
734.46,0.622
734.47,0.622
734.48,0.622
734.49,0.622
734.50,0.622
734.51,0.622
734.52,0.622
734.53,0.622
734.54,0.622
734.55,0.622
734.56,0.622
734.57,0.622
734.58,0.622
734.59,0.622
734.60,0.622
734.61,0.622
734.62,0.622
734.63,0.622
734.64,0.622
734.65,0.622
734.66,0.623
734.67,0.623
734.68,0.623
734.69,0.623
734.70,0.623
734.71,0.623
734.72,0.623
734.73,0.623
734.74,0.623
734.75,0.623
734.76,0.623
734.77,0.623
734.78,0.623
734.79,0.623
734.80,0.623
734.81,0.623
734.82,0.623
734.83,0.623
734.84,0.623
734.85,0.623
734.86,0.623
734.87,0.623
734.88,0.623
734.89,0.623
734.90,0.623
734.91,0.623
734.92,0.623
734.93,0.623
734.94,0.623
734.95,0.623
734.96,0.623
734.97,0.623
734.98,0.623
734.99,0.623
735.00,0.623
