# Supplementary material for: Edible Oil-Based Extraction of Cannabis sativa L. Roots: Effect of Solvent and Temperature on Friedelin Yield and Antioxidant Activity
Source: Molecules. 2026 Apr 29;31(9):1473. doi: 10.3390/molecules31091473 (PMC13165115; doi:10.3390/molecules31091473)
Supplement: Supplementary file 1 [file molecules-31-01473-s001.zip › Raw data ABTS/test/Trolox 200 - 1.txt]

"Trolox 200 - 1 - RawData"
"Wavelength nm.","Abs."
733.00,0.552
733.01,0.552
733.02,0.552
733.03,0.552
733.04,0.552
733.05,0.552
733.06,0.552
733.07,0.552
733.08,0.552
733.09,0.552
733.10,0.552
733.11,0.552
733.12,0.552
733.13,0.552
733.14,0.552
733.15,0.552
733.16,0.552
733.17,0.552
733.18,0.552
733.19,0.552
733.20,0.552
733.21,0.553
733.22,0.553
733.23,0.553
733.24,0.553
733.25,0.553
733.26,0.553
733.27,0.553
733.28,0.553
733.29,0.553
733.30,0.553
733.31,0.553
733.32,0.553
733.33,0.553
733.34,0.553
733.35,0.553
733.36,0.553
733.37,0.553
733.38,0.553
733.39,0.553
733.40,0.553
733.41,0.553
733.42,0.553
733.43,0.553
733.44,0.553
733.45,0.553
733.46,0.553
733.47,0.553
733.48,0.553
733.49,0.553
733.50,0.553
733.51,0.553
733.52,0.553
733.53,0.553
733.54,0.553
733.55,0.553
733.56,0.554
733.57,0.554
733.58,0.554
733.59,0.554
733.60,0.554
733.61,0.554
733.62,0.554
733.63,0.554
733.64,0.554
733.65,0.554
733.66,0.554
733.67,0.554
733.68,0.554
733.69,0.554
733.70,0.554
733.71,0.554
733.72,0.554
733.73,0.554
733.74,0.554
733.75,0.554
733.76,0.554
733.77,0.554
733.78,0.554
733.79,0.554
733.80,0.554
733.81,0.554
733.82,0.554
733.83,0.554
733.84,0.554
733.85,0.554
733.86,0.554
733.87,0.554
733.88,0.554
733.89,0.554
733.90,0.554
733.91,0.554
733.92,0.554
733.93,0.554
733.94,0.554
733.95,0.554
733.96,0.555
733.97,0.555
733.98,0.555
733.99,0.555
734.00,0.555
734.01,0.555
734.02,0.555
734.03,0.555
734.04,0.555
734.05,0.555
734.06,0.555
734.07,0.555
734.08,0.555
734.09,0.555
734.10,0.555
734.11,0.555
734.12,0.555
734.13,0.555
734.14,0.555
734.15,0.555
734.16,0.555
734.17,0.555
734.18,0.555
734.19,0.555
734.20,0.555
734.21,0.555
734.22,0.555
734.23,0.555
734.24,0.555
734.25,0.555
734.26,0.555
734.27,0.555
734.28,0.555
734.29,0.555
734.30,0.555
734.31,0.555
734.32,0.555
734.33,0.555
734.34,0.555
734.35,0.555
734.36,0.555
734.37,0.555
734.38,0.555
734.39,0.555
734.40,0.555
734.41,0.555
734.42,0.555
734.43,0.555
734.44,0.555
734.45,0.555
734.46,0.556
734.47,0.556
734.48,0.556
734.49,0.556
734.50,0.556
734.51,0.556
734.52,0.556
734.53,0.556
734.54,0.556
734.55,0.556
734.56,0.556
734.57,0.556
734.58,0.556
734.59,0.556
734.60,0.556
734.61,0.556
734.62,0.556
734.63,0.556
734.64,0.556
734.65,0.556
734.66,0.556
734.67,0.556
734.68,0.556
734.69,0.556
734.70,0.556
734.71,0.556
734.72,0.556
734.73,0.556
734.74,0.556
734.75,0.556
734.76,0.556
734.77,0.556
734.78,0.556
734.79,0.556
734.80,0.556
734.81,0.556
734.82,0.556
734.83,0.556
734.84,0.556
734.85,0.556
734.86,0.556
734.87,0.556
734.88,0.556
734.89,0.556
734.90,0.556
734.91,0.556
734.92,0.556
734.93,0.556
734.94,0.556
734.95,0.556
734.96,0.556
734.97,0.556
734.98,0.556
734.99,0.556
735.00,0.556
