# Supplementary material for: Edible Oil-Based Extraction of Cannabis sativa L. Roots: Effect of Solvent and Temperature on Friedelin Yield and Antioxidant Activity
Source: Molecules. 2026 Apr 29;31(9):1473. doi: 10.3390/molecules31091473 (PMC13165115; doi:10.3390/molecules31091473)
Supplement: Supplementary file 1 [file molecules-31-01473-s001.zip › Raw data ABTS/test/Trolox 200 - 2.txt]

"Trolox 200 - 2 - RawData"
"Wavelength nm.","Abs."
733.00,0.541
733.01,0.541
733.02,0.541
733.03,0.541
733.04,0.541
733.05,0.541
733.06,0.541
733.07,0.541
733.08,0.541
733.09,0.541
733.10,0.541
733.11,0.541
733.12,0.541
733.13,0.541
733.14,0.541
733.15,0.541
733.16,0.541
733.17,0.541
733.18,0.541
733.19,0.541
733.20,0.541
733.21,0.541
733.22,0.541
733.23,0.541
733.24,0.541
733.25,0.541
733.26,0.541
733.27,0.541
733.28,0.541
733.29,0.541
733.30,0.541
733.31,0.541
733.32,0.541
733.33,0.541
733.34,0.541
733.35,0.541
733.36,0.541
733.37,0.541
733.38,0.541
733.39,0.541
733.40,0.541
733.41,0.542
733.42,0.542
733.43,0.542
733.44,0.542
733.45,0.542
733.46,0.542
733.47,0.542
733.48,0.542
733.49,0.542
733.50,0.542
733.51,0.542
733.52,0.542
733.53,0.542
733.54,0.542
733.55,0.542
733.56,0.542
733.57,0.542
733.58,0.542
733.59,0.542
733.60,0.542
733.61,0.542
733.62,0.542
733.63,0.542
733.64,0.542
733.65,0.542
733.66,0.542
733.67,0.542
733.68,0.542
733.69,0.542
733.70,0.542
733.71,0.542
733.72,0.542
733.73,0.542
733.74,0.542
733.75,0.542
733.76,0.542
733.77,0.542
733.78,0.542
733.79,0.542
733.80,0.542
733.81,0.542
733.82,0.542
733.83,0.542
733.84,0.542
733.85,0.542
733.86,0.542
733.87,0.542
733.88,0.542
733.89,0.542
733.90,0.542
733.91,0.542
733.92,0.542
733.93,0.542
733.94,0.542
733.95,0.542
733.96,0.543
733.97,0.543
733.98,0.543
733.99,0.543
734.00,0.543
734.01,0.543
734.02,0.543
734.03,0.543
734.04,0.543
734.05,0.543
734.06,0.543
734.07,0.543
734.08,0.543
734.09,0.543
734.10,0.543
734.11,0.543
734.12,0.543
734.13,0.543
734.14,0.543
734.15,0.543
734.16,0.543
734.17,0.543
734.18,0.543
734.19,0.543
734.20,0.543
734.21,0.543
734.22,0.543
734.23,0.543
734.24,0.543
734.25,0.543
734.26,0.543
734.27,0.543
734.28,0.543
734.29,0.543
734.30,0.543
734.31,0.543
734.32,0.543
734.33,0.543
734.34,0.543
734.35,0.543
734.36,0.543
734.37,0.543
734.38,0.543
734.39,0.543
734.40,0.543
734.41,0.543
734.42,0.543
734.43,0.543
734.44,0.543
734.45,0.543
734.46,0.543
734.47,0.543
734.48,0.543
734.49,0.543
734.50,0.543
734.51,0.543
734.52,0.543
734.53,0.543
734.54,0.543
734.55,0.543
734.56,0.543
734.57,0.543
734.58,0.543
734.59,0.543
734.60,0.543
734.61,0.543
734.62,0.543
734.63,0.543
734.64,0.543
734.65,0.543
734.66,0.543
734.67,0.543
734.68,0.543
734.69,0.543
734.70,0.543
734.71,0.543
734.72,0.543
734.73,0.543
734.74,0.543
734.75,0.543
734.76,0.544
734.77,0.544
734.78,0.544
734.79,0.544
734.80,0.544
734.81,0.544
734.82,0.544
734.83,0.544
734.84,0.544
734.85,0.544
734.86,0.544
734.87,0.544
734.88,0.544
734.89,0.544
734.90,0.544
734.91,0.544
734.92,0.544
734.93,0.544
734.94,0.544
734.95,0.544
734.96,0.544
734.97,0.544
734.98,0.544
734.99,0.544
735.00,0.544
