# Supplementary material for: Edible Oil-Based Extraction of Cannabis sativa L. Roots: Effect of Solvent and Temperature on Friedelin Yield and Antioxidant Activity
Source: Molecules. 2026 Apr 29;31(9):1473. doi: 10.3390/molecules31091473 (PMC13165115; doi:10.3390/molecules31091473)
Supplement: Supplementary file 1 [file molecules-31-01473-s001.zip › Raw data ABTS/test/Trolox 200 - 3.txt]

"Trolox 200 - 3 - RawData"
"Wavelength nm.","Abs."
733.00,0.556
733.01,0.556
733.02,0.556
733.03,0.556
733.04,0.556
733.05,0.556
733.06,0.556
733.07,0.556
733.08,0.556
733.09,0.556
733.10,0.556
733.11,0.556
733.12,0.556
733.13,0.556
733.14,0.556
733.15,0.556
733.16,0.557
733.17,0.557
733.18,0.557
733.19,0.557
733.20,0.557
733.21,0.557
733.22,0.557
733.23,0.557
733.24,0.557
733.25,0.557
733.26,0.557
733.27,0.557
733.28,0.557
733.29,0.557
733.30,0.557
733.31,0.557
733.32,0.557
733.33,0.557
733.34,0.557
733.35,0.557
733.36,0.557
733.37,0.557
733.38,0.557
733.39,0.557
733.40,0.557
733.41,0.557
733.42,0.557
733.43,0.557
733.44,0.557
733.45,0.557
733.46,0.557
733.47,0.557
733.48,0.557
733.49,0.557
733.50,0.557
733.51,0.558
733.52,0.558
733.53,0.558
733.54,0.558
733.55,0.558
733.56,0.558
733.57,0.558
733.58,0.558
733.59,0.558
733.60,0.558
733.61,0.558
733.62,0.558
733.63,0.558
733.64,0.558
733.65,0.558
733.66,0.558
733.67,0.558
733.68,0.558
733.69,0.558
733.70,0.558
733.71,0.558
733.72,0.558
733.73,0.558
733.74,0.558
733.75,0.558
733.76,0.558
733.77,0.558
733.78,0.558
733.79,0.558
733.80,0.558
733.81,0.558
733.82,0.558
733.83,0.558
733.84,0.558
733.85,0.558
733.86,0.558
733.87,0.558
733.88,0.558
733.89,0.558
733.90,0.558
733.91,0.559
733.92,0.559
733.93,0.559
733.94,0.559
733.95,0.559
733.96,0.559
733.97,0.559
733.98,0.559
733.99,0.559
734.00,0.559
734.01,0.559
734.02,0.559
734.03,0.559
734.04,0.559
734.05,0.559
734.06,0.559
734.07,0.559
734.08,0.559
734.09,0.559
734.10,0.559
734.11,0.559
734.12,0.559
734.13,0.559
734.14,0.559
734.15,0.559
734.16,0.559
734.17,0.559
734.18,0.559
734.19,0.559
734.20,0.559
734.21,0.559
734.22,0.559
734.23,0.559
734.24,0.559
734.25,0.559
734.26,0.559
734.27,0.559
734.28,0.559
734.29,0.559
734.30,0.559
734.31,0.559
734.32,0.559
734.33,0.559
734.34,0.559
734.35,0.559
734.36,0.559
734.37,0.559
734.38,0.559
734.39,0.559
734.40,0.559
734.41,0.560
734.42,0.560
734.43,0.560
734.44,0.560
734.45,0.560
734.46,0.560
734.47,0.560
734.48,0.560
734.49,0.560
734.50,0.560
734.51,0.560
734.52,0.560
734.53,0.560
734.54,0.560
734.55,0.560
734.56,0.560
734.57,0.560
734.58,0.560
734.59,0.560
734.60,0.560
734.61,0.560
734.62,0.560
734.63,0.560
734.64,0.560
734.65,0.560
734.66,0.560
734.67,0.560
734.68,0.560
734.69,0.560
734.70,0.560
734.71,0.560
734.72,0.560
734.73,0.560
734.74,0.560
734.75,0.560
734.76,0.560
734.77,0.560
734.78,0.560
734.79,0.560
734.80,0.560
734.81,0.560
734.82,0.560
734.83,0.560
734.84,0.560
734.85,0.560
734.86,0.560
734.87,0.560
734.88,0.560
734.89,0.560
734.90,0.560
734.91,0.560
734.92,0.560
734.93,0.560
734.94,0.560
734.95,0.560
734.96,0.560
734.97,0.560
734.98,0.560
734.99,0.560
735.00,0.560
