# Supplementary material for: Edible Oil-Based Extraction of Cannabis sativa L. Roots: Effect of Solvent and Temperature on Friedelin Yield and Antioxidant Activity
Source: Molecules. 2026 Apr 29;31(9):1473. doi: 10.3390/molecules31091473 (PMC13165115; doi:10.3390/molecules31091473)
Supplement: Supplementary file 1 [file molecules-31-01473-s001.zip › Raw data ABTS/test/Trolox 300 - 1.txt]

"Trolox 300 - 1 - RawData"
"Wavelength nm.","Abs."
733.00,0.498
733.01,0.498
733.02,0.498
733.03,0.498
733.04,0.498
733.05,0.498
733.06,0.498
733.07,0.498
733.08,0.498
733.09,0.498
733.10,0.498
733.11,0.498
733.12,0.498
733.13,0.498
733.14,0.498
733.15,0.498
733.16,0.498
733.17,0.498
733.18,0.498
733.19,0.498
733.20,0.498
733.21,0.499
733.22,0.499
733.23,0.499
733.24,0.499
733.25,0.499
733.26,0.499
733.27,0.499
733.28,0.499
733.29,0.499
733.30,0.499
733.31,0.499
733.32,0.499
733.33,0.499
733.34,0.499
733.35,0.499
733.36,0.499
733.37,0.499
733.38,0.499
733.39,0.499
733.40,0.499
733.41,0.499
733.42,0.499
733.43,0.499
733.44,0.499
733.45,0.499
733.46,0.499
733.47,0.499
733.48,0.499
733.49,0.499
733.50,0.499
733.51,0.499
733.52,0.499
733.53,0.499
733.54,0.499
733.55,0.499
733.56,0.499
733.57,0.499
733.58,0.499
733.59,0.499
733.60,0.499
733.61,0.500
733.62,0.500
733.63,0.500
733.64,0.500
733.65,0.500
733.66,0.500
733.67,0.500
733.68,0.500
733.69,0.500
733.70,0.500
733.71,0.500
733.72,0.500
733.73,0.500
733.74,0.500
733.75,0.500
733.76,0.500
733.77,0.500
733.78,0.500
733.79,0.500
733.80,0.500
733.81,0.500
733.82,0.500
733.83,0.500
733.84,0.500
733.85,0.500
733.86,0.500
733.87,0.500
733.88,0.500
733.89,0.500
733.90,0.500
733.91,0.500
733.92,0.500
733.93,0.500
733.94,0.500
733.95,0.500
733.96,0.500
733.97,0.500
733.98,0.500
733.99,0.500
734.00,0.500
734.01,0.500
734.02,0.500
734.03,0.500
734.04,0.500
734.05,0.500
734.06,0.500
734.07,0.500
734.08,0.500
734.09,0.500
734.10,0.500
734.11,0.500
734.12,0.500
734.13,0.500
734.14,0.500
734.15,0.500
734.16,0.501
734.17,0.501
734.18,0.501
734.19,0.501
734.20,0.501
734.21,0.501
734.22,0.501
734.23,0.501
734.24,0.501
734.25,0.501
734.26,0.501
734.27,0.501
734.28,0.501
734.29,0.501
734.30,0.501
734.31,0.501
734.32,0.501
734.33,0.501
734.34,0.501
734.35,0.501
734.36,0.501
734.37,0.501
734.38,0.501
734.39,0.501
734.40,0.501
734.41,0.501
734.42,0.501
734.43,0.501
734.44,0.501
734.45,0.501
734.46,0.501
734.47,0.501
734.48,0.501
734.49,0.501
734.50,0.501
734.51,0.501
734.52,0.501
734.53,0.501
734.54,0.501
734.55,0.501
734.56,0.501
734.57,0.501
734.58,0.501
734.59,0.501
734.60,0.501
734.61,0.501
734.62,0.501
734.63,0.501
734.64,0.501
734.65,0.501
734.66,0.501
734.67,0.501
734.68,0.501
734.69,0.501
734.70,0.501
734.71,0.501
734.72,0.501
734.73,0.501
734.74,0.501
734.75,0.501
734.76,0.501
734.77,0.501
734.78,0.501
734.79,0.501
734.80,0.501
734.81,0.501
734.82,0.501
734.83,0.501
734.84,0.501
734.85,0.501
734.86,0.501
734.87,0.501
734.88,0.501
734.89,0.501
734.90,0.501
734.91,0.502
734.92,0.502
734.93,0.502
734.94,0.502
734.95,0.502
734.96,0.502
734.97,0.502
734.98,0.502
734.99,0.502
735.00,0.502
