# Supplementary material for: Edible Oil-Based Extraction of Cannabis sativa L. Roots: Effect of Solvent and Temperature on Friedelin Yield and Antioxidant Activity
Source: Molecules. 2026 Apr 29;31(9):1473. doi: 10.3390/molecules31091473 (PMC13165115; doi:10.3390/molecules31091473)
Supplement: Supplementary file 1 [file molecules-31-01473-s001.zip › Raw data ABTS/test/Trolox 300 - 3.txt]

"Trolox 300 - 3 - RawData"
"Wavelength nm.","Abs."
733.00,0.489
733.01,0.490
733.02,0.490
733.03,0.490
733.04,0.490
733.05,0.490
733.06,0.490
733.07,0.490
733.08,0.490
733.09,0.490
733.10,0.490
733.11,0.490
733.12,0.490
733.13,0.490
733.14,0.490
733.15,0.490
733.16,0.490
733.17,0.490
733.18,0.490
733.19,0.490
733.20,0.490
733.21,0.490
733.22,0.490
733.23,0.490
733.24,0.490
733.25,0.490
733.26,0.490
733.27,0.490
733.28,0.490
733.29,0.490
733.30,0.490
733.31,0.490
733.32,0.490
733.33,0.490
733.34,0.490
733.35,0.490
733.36,0.490
733.37,0.490
733.38,0.490
733.39,0.490
733.40,0.490
733.41,0.490
733.42,0.490
733.43,0.490
733.44,0.490
733.45,0.490
733.46,0.490
733.47,0.490
733.48,0.490
733.49,0.490
733.50,0.490
733.51,0.491
733.52,0.491
733.53,0.491
733.54,0.491
733.55,0.491
733.56,0.491
733.57,0.491
733.58,0.491
733.59,0.491
733.60,0.491
733.61,0.491
733.62,0.491
733.63,0.491
733.64,0.491
733.65,0.491
733.66,0.491
733.67,0.491
733.68,0.491
733.69,0.491
733.70,0.491
733.71,0.491
733.72,0.491
733.73,0.491
733.74,0.491
733.75,0.491
733.76,0.491
733.77,0.491
733.78,0.491
733.79,0.491
733.80,0.491
733.81,0.491
733.82,0.491
733.83,0.491
733.84,0.491
733.85,0.491
733.86,0.491
733.87,0.491
733.88,0.491
733.89,0.491
733.90,0.491
733.91,0.491
733.92,0.491
733.93,0.491
733.94,0.491
733.95,0.491
733.96,0.492
733.97,0.492
733.98,0.492
733.99,0.492
734.00,0.492
734.01,0.492
734.02,0.492
734.03,0.492
734.04,0.492
734.05,0.492
734.06,0.492
734.07,0.492
734.08,0.492
734.09,0.492
734.10,0.492
734.11,0.492
734.12,0.492
734.13,0.492
734.14,0.492
734.15,0.492
734.16,0.492
734.17,0.492
734.18,0.492
734.19,0.492
734.20,0.492
734.21,0.492
734.22,0.492
734.23,0.492
734.24,0.492
734.25,0.492
734.26,0.492
734.27,0.492
734.28,0.492
734.29,0.492
734.30,0.492
734.31,0.492
734.32,0.492
734.33,0.492
734.34,0.492
734.35,0.492
734.36,0.492
734.37,0.492
734.38,0.492
734.39,0.492
734.40,0.492
734.41,0.492
734.42,0.492
734.43,0.492
734.44,0.492
734.45,0.492
734.46,0.492
734.47,0.492
734.48,0.492
734.49,0.492
734.50,0.492
734.51,0.492
734.52,0.492
734.53,0.492
734.54,0.492
734.55,0.492
734.56,0.492
734.57,0.492
734.58,0.492
734.59,0.492
734.60,0.492
734.61,0.493
734.62,0.493
734.63,0.493
734.64,0.493
734.65,0.493
734.66,0.493
734.67,0.493
734.68,0.493
734.69,0.493
734.70,0.493
734.71,0.493
734.72,0.493
734.73,0.493
734.74,0.493
734.75,0.493
734.76,0.493
734.77,0.493
734.78,0.493
734.79,0.493
734.80,0.493
734.81,0.493
734.82,0.493
734.83,0.493
734.84,0.493
734.85,0.493
734.86,0.493
734.87,0.493
734.88,0.493
734.89,0.493
734.90,0.493
734.91,0.493
734.92,0.493
734.93,0.493
734.94,0.493
734.95,0.493
734.96,0.493
734.97,0.493
734.98,0.493
734.99,0.493
735.00,0.493
