# Supplementary material for: Edible Oil-Based Extraction of Cannabis sativa L. Roots: Effect of Solvent and Temperature on Friedelin Yield and Antioxidant Activity
Source: Molecules. 2026 Apr 29;31(9):1473. doi: 10.3390/molecules31091473 (PMC13165115; doi:10.3390/molecules31091473)
Supplement: Supplementary file 1 [file molecules-31-01473-s001.zip › Raw data ABTS/test/Trolox 40 - 2.txt]

"Trolox 40 - 2 - RawData"
"Wavelength nm.","Abs."
733.00,0.620
733.01,0.620
733.02,0.620
733.03,0.620
733.04,0.620
733.05,0.620
733.06,0.620
733.07,0.620
733.08,0.620
733.09,0.620
733.10,0.620
733.11,0.620
733.12,0.620
733.13,0.620
733.14,0.620
733.15,0.620
733.16,0.620
733.17,0.620
733.18,0.620
733.19,0.620
733.20,0.620
733.21,0.621
733.22,0.621
733.23,0.621
733.24,0.621
733.25,0.621
733.26,0.621
733.27,0.621
733.28,0.621
733.29,0.621
733.30,0.621
733.31,0.621
733.32,0.621
733.33,0.621
733.34,0.621
733.35,0.621
733.36,0.621
733.37,0.621
733.38,0.621
733.39,0.621
733.40,0.621
733.41,0.621
733.42,0.621
733.43,0.621
733.44,0.621
733.45,0.621
733.46,0.621
733.47,0.621
733.48,0.621
733.49,0.621
733.50,0.621
733.51,0.622
733.52,0.622
733.53,0.622
733.54,0.622
733.55,0.622
733.56,0.622
733.57,0.622
733.58,0.622
733.59,0.622
733.60,0.622
733.61,0.622
733.62,0.622
733.63,0.622
733.64,0.622
733.65,0.622
733.66,0.622
733.67,0.622
733.68,0.622
733.69,0.622
733.70,0.622
733.71,0.622
733.72,0.622
733.73,0.622
733.74,0.622
733.75,0.622
733.76,0.623
733.77,0.623
733.78,0.623
733.79,0.623
733.80,0.623
733.81,0.623
733.82,0.623
733.83,0.623
733.84,0.623
733.85,0.623
733.86,0.623
733.87,0.623
733.88,0.623
733.89,0.623
733.90,0.623
733.91,0.623
733.92,0.623
733.93,0.623
733.94,0.623
733.95,0.623
733.96,0.623
733.97,0.623
733.98,0.623
733.99,0.623
734.00,0.623
734.01,0.623
734.02,0.623
734.03,0.623
734.04,0.623
734.05,0.623
734.06,0.624
734.07,0.624
734.08,0.624
734.09,0.624
734.10,0.624
734.11,0.624
734.12,0.624
734.13,0.624
734.14,0.624
734.15,0.624
734.16,0.624
734.17,0.624
734.18,0.624
734.19,0.624
734.20,0.624
734.21,0.624
734.22,0.624
734.23,0.624
734.24,0.624
734.25,0.624
734.26,0.624
734.27,0.624
734.28,0.624
734.29,0.624
734.30,0.624
734.31,0.625
734.32,0.625
734.33,0.625
734.34,0.625
734.35,0.625
734.36,0.625
734.37,0.625
734.38,0.625
734.39,0.625
734.40,0.625
734.41,0.625
734.42,0.625
734.43,0.625
734.44,0.625
734.45,0.625
734.46,0.625
734.47,0.625
734.48,0.625
734.49,0.625
734.50,0.625
734.51,0.625
734.52,0.625
734.53,0.625
734.54,0.625
734.55,0.625
734.56,0.625
734.57,0.625
734.58,0.625
734.59,0.625
734.60,0.625
734.61,0.625
734.62,0.625
734.63,0.625
734.64,0.625
734.65,0.625
734.66,0.626
734.67,0.626
734.68,0.626
734.69,0.626
734.70,0.626
734.71,0.626
734.72,0.626
734.73,0.626
734.74,0.626
734.75,0.626
734.76,0.626
734.77,0.626
734.78,0.626
734.79,0.626
734.80,0.626
734.81,0.626
734.82,0.626
734.83,0.626
734.84,0.626
734.85,0.626
734.86,0.626
734.87,0.626
734.88,0.626
734.89,0.626
734.90,0.626
734.91,0.626
734.92,0.626
734.93,0.626
734.94,0.626
734.95,0.626
734.96,0.626
734.97,0.626
734.98,0.626
734.99,0.626
735.00,0.626
