# Supplementary material for: Edible Oil-Based Extraction of Cannabis sativa L. Roots: Effect of Solvent and Temperature on Friedelin Yield and Antioxidant Activity
Source: Molecules. 2026 Apr 29;31(9):1473. doi: 10.3390/molecules31091473 (PMC13165115; doi:10.3390/molecules31091473)
Supplement: Supplementary file 1 [file molecules-31-01473-s001.zip › Raw data ABTS/test/Trolox 400 - 2.txt]

"Trolox 400 - 2 - RawData"
"Wavelength nm.","Abs."
733.00,0.431
733.01,0.431
733.02,0.431
733.03,0.431
733.04,0.431
733.05,0.431
733.06,0.431
733.07,0.431
733.08,0.431
733.09,0.431
733.10,0.431
733.11,0.431
733.12,0.431
733.13,0.431
733.14,0.431
733.15,0.431
733.16,0.432
733.17,0.432
733.18,0.432
733.19,0.432
733.20,0.432
733.21,0.432
733.22,0.432
733.23,0.432
733.24,0.432
733.25,0.432
733.26,0.432
733.27,0.432
733.28,0.432
733.29,0.432
733.30,0.432
733.31,0.432
733.32,0.432
733.33,0.432
733.34,0.432
733.35,0.432
733.36,0.432
733.37,0.432
733.38,0.432
733.39,0.432
733.40,0.432
733.41,0.432
733.42,0.432
733.43,0.432
733.44,0.432
733.45,0.432
733.46,0.432
733.47,0.432
733.48,0.432
733.49,0.432
733.50,0.432
733.51,0.432
733.52,0.432
733.53,0.432
733.54,0.432
733.55,0.432
733.56,0.432
733.57,0.432
733.58,0.432
733.59,0.432
733.60,0.432
733.61,0.432
733.62,0.432
733.63,0.432
733.64,0.432
733.65,0.432
733.66,0.432
733.67,0.432
733.68,0.432
733.69,0.432
733.70,0.432
733.71,0.433
733.72,0.433
733.73,0.433
733.74,0.433
733.75,0.433
733.76,0.433
733.77,0.433
733.78,0.433
733.79,0.433
733.80,0.433
733.81,0.433
733.82,0.433
733.83,0.433
733.84,0.433
733.85,0.433
733.86,0.433
733.87,0.433
733.88,0.433
733.89,0.433
733.90,0.433
733.91,0.433
733.92,0.433
733.93,0.433
733.94,0.433
733.95,0.433
733.96,0.433
733.97,0.433
733.98,0.433
733.99,0.433
734.00,0.433
734.01,0.433
734.02,0.433
734.03,0.433
734.04,0.433
734.05,0.433
734.06,0.433
734.07,0.433
734.08,0.433
734.09,0.433
734.10,0.433
734.11,0.433
734.12,0.433
734.13,0.433
734.14,0.433
734.15,0.433
734.16,0.433
734.17,0.433
734.18,0.433
734.19,0.433
734.20,0.433
734.21,0.433
734.22,0.433
734.23,0.433
734.24,0.433
734.25,0.433
734.26,0.433
734.27,0.433
734.28,0.433
734.29,0.433
734.30,0.433
734.31,0.433
734.32,0.433
734.33,0.433
734.34,0.433
734.35,0.433
734.36,0.433
734.37,0.433
734.38,0.433
734.39,0.433
734.40,0.433
734.41,0.433
734.42,0.433
734.43,0.433
734.44,0.433
734.45,0.433
734.46,0.433
734.47,0.433
734.48,0.433
734.49,0.433
734.50,0.433
734.51,0.434
734.52,0.434
734.53,0.434
734.54,0.434
734.55,0.434
734.56,0.434
734.57,0.434
734.58,0.434
734.59,0.434
734.60,0.434
734.61,0.434
734.62,0.434
734.63,0.434
734.64,0.434
734.65,0.434
734.66,0.434
734.67,0.434
734.68,0.434
734.69,0.434
734.70,0.434
734.71,0.434
734.72,0.434
734.73,0.434
734.74,0.434
734.75,0.434
734.76,0.434
734.77,0.434
734.78,0.434
734.79,0.434
734.80,0.434
734.81,0.434
734.82,0.434
734.83,0.434
734.84,0.434
734.85,0.434
734.86,0.434
734.87,0.434
734.88,0.434
734.89,0.434
734.90,0.434
734.91,0.434
734.92,0.434
734.93,0.434
734.94,0.434
734.95,0.434
734.96,0.434
734.97,0.434
734.98,0.434
734.99,0.434
735.00,0.434
