# Supplementary material for: Edible Oil-Based Extraction of Cannabis sativa L. Roots: Effect of Solvent and Temperature on Friedelin Yield and Antioxidant Activity
Source: Molecules. 2026 Apr 29;31(9):1473. doi: 10.3390/molecules31091473 (PMC13165115; doi:10.3390/molecules31091473)
Supplement: Supplementary file 1 [file molecules-31-01473-s001.zip › Raw data ABTS/test/Trolox 400 - 3.txt]

"Trolox 400 - 3 - RawData"
"Wavelength nm.","Abs."
733.00,0.451
733.01,0.451
733.02,0.451
733.03,0.451
733.04,0.451
733.05,0.451
733.06,0.451
733.07,0.451
733.08,0.451
733.09,0.451
733.10,0.451
733.11,0.451
733.12,0.451
733.13,0.451
733.14,0.451
733.15,0.451
733.16,0.451
733.17,0.451
733.18,0.451
733.19,0.451
733.20,0.451
733.21,0.451
733.22,0.451
733.23,0.451
733.24,0.451
733.25,0.451
733.26,0.451
733.27,0.451
733.28,0.451
733.29,0.451
733.30,0.451
733.31,0.451
733.32,0.451
733.33,0.451
733.34,0.451
733.35,0.451
733.36,0.451
733.37,0.451
733.38,0.451
733.39,0.451
733.40,0.451
733.41,0.452
733.42,0.452
733.43,0.452
733.44,0.452
733.45,0.452
733.46,0.452
733.47,0.452
733.48,0.452
733.49,0.452
733.50,0.452
733.51,0.452
733.52,0.452
733.53,0.452
733.54,0.452
733.55,0.452
733.56,0.452
733.57,0.452
733.58,0.452
733.59,0.452
733.60,0.452
733.61,0.452
733.62,0.452
733.63,0.452
733.64,0.452
733.65,0.452
733.66,0.452
733.67,0.452
733.68,0.452
733.69,0.452
733.70,0.452
733.71,0.452
733.72,0.452
733.73,0.452
733.74,0.452
733.75,0.452
733.76,0.452
733.77,0.452
733.78,0.452
733.79,0.452
733.80,0.452
733.81,0.452
733.82,0.452
733.83,0.452
733.84,0.452
733.85,0.452
733.86,0.452
733.87,0.452
733.88,0.452
733.89,0.452
733.90,0.452
733.91,0.452
733.92,0.452
733.93,0.452
733.94,0.452
733.95,0.452
733.96,0.453
733.97,0.453
733.98,0.453
733.99,0.453
734.00,0.453
734.01,0.453
734.02,0.453
734.03,0.453
734.04,0.453
734.05,0.453
734.06,0.453
734.07,0.453
734.08,0.453
734.09,0.453
734.10,0.453
734.11,0.453
734.12,0.453
734.13,0.453
734.14,0.453
734.15,0.453
734.16,0.453
734.17,0.453
734.18,0.453
734.19,0.453
734.20,0.453
734.21,0.453
734.22,0.453
734.23,0.453
734.24,0.453
734.25,0.453
734.26,0.453
734.27,0.453
734.28,0.453
734.29,0.453
734.30,0.453
734.31,0.453
734.32,0.453
734.33,0.453
734.34,0.453
734.35,0.453
734.36,0.453
734.37,0.453
734.38,0.453
734.39,0.453
734.40,0.453
734.41,0.453
734.42,0.453
734.43,0.453
734.44,0.453
734.45,0.453
734.46,0.453
734.47,0.453
734.48,0.453
734.49,0.453
734.50,0.453
734.51,0.453
734.52,0.453
734.53,0.453
734.54,0.453
734.55,0.453
734.56,0.453
734.57,0.453
734.58,0.453
734.59,0.453
734.60,0.453
734.61,0.453
734.62,0.453
734.63,0.453
734.64,0.453
734.65,0.453
734.66,0.453
734.67,0.453
734.68,0.453
734.69,0.453
734.70,0.453
734.71,0.453
734.72,0.453
734.73,0.453
734.74,0.453
734.75,0.453
734.76,0.453
734.77,0.453
734.78,0.453
734.79,0.453
734.80,0.453
734.81,0.453
734.82,0.453
734.83,0.453
734.84,0.453
734.85,0.453
734.86,0.453
734.87,0.453
734.88,0.453
734.89,0.453
734.90,0.453
734.91,0.453
734.92,0.453
734.93,0.453
734.94,0.453
734.95,0.453
734.96,0.454
734.97,0.454
734.98,0.454
734.99,0.454
735.00,0.454
