# Supplementary material for: Edible Oil-Based Extraction of Cannabis sativa L. Roots: Effect of Solvent and Temperature on Friedelin Yield and Antioxidant Activity
Source: Molecules. 2026 Apr 29;31(9):1473. doi: 10.3390/molecules31091473 (PMC13165115; doi:10.3390/molecules31091473)
Supplement: Supplementary file 1 [file molecules-31-01473-s001.zip › Raw data ABTS/test/Trolox 500 - 1.txt]

"Trolox 500 - 1 - RawData"
"Wavelength nm.","Abs."
733.00,0.388
733.01,0.388
733.02,0.388
733.03,0.388
733.04,0.388
733.05,0.388
733.06,0.388
733.07,0.388
733.08,0.388
733.09,0.388
733.10,0.388
733.11,0.388
733.12,0.388
733.13,0.388
733.14,0.388
733.15,0.388
733.16,0.388
733.17,0.388
733.18,0.388
733.19,0.388
733.20,0.388
733.21,0.388
733.22,0.388
733.23,0.388
733.24,0.388
733.25,0.388
733.26,0.388
733.27,0.388
733.28,0.388
733.29,0.388
733.30,0.388
733.31,0.389
733.32,0.389
733.33,0.389
733.34,0.389
733.35,0.389
733.36,0.389
733.37,0.389
733.38,0.389
733.39,0.389
733.40,0.389
733.41,0.389
733.42,0.389
733.43,0.389
733.44,0.389
733.45,0.389
733.46,0.389
733.47,0.389
733.48,0.389
733.49,0.389
733.50,0.389
733.51,0.389
733.52,0.389
733.53,0.389
733.54,0.389
733.55,0.389
733.56,0.389
733.57,0.389
733.58,0.389
733.59,0.389
733.60,0.389
733.61,0.389
733.62,0.389
733.63,0.389
733.64,0.389
733.65,0.389
733.66,0.389
733.67,0.389
733.68,0.389
733.69,0.389
733.70,0.389
733.71,0.389
733.72,0.389
733.73,0.389
733.74,0.389
733.75,0.389
733.76,0.389
733.77,0.389
733.78,0.389
733.79,0.389
733.80,0.389
733.81,0.389
733.82,0.389
733.83,0.389
733.84,0.389
733.85,0.389
733.86,0.389
733.87,0.389
733.88,0.389
733.89,0.389
733.90,0.389
733.91,0.389
733.92,0.389
733.93,0.389
733.94,0.389
733.95,0.389
733.96,0.390
733.97,0.390
733.98,0.390
733.99,0.390
734.00,0.390
734.01,0.390
734.02,0.390
734.03,0.390
734.04,0.390
734.05,0.390
734.06,0.390
734.07,0.390
734.08,0.390
734.09,0.390
734.10,0.390
734.11,0.390
734.12,0.390
734.13,0.390
734.14,0.390
734.15,0.390
734.16,0.390
734.17,0.390
734.18,0.390
734.19,0.390
734.20,0.390
734.21,0.390
734.22,0.390
734.23,0.390
734.24,0.390
734.25,0.390
734.26,0.390
734.27,0.390
734.28,0.390
734.29,0.390
734.30,0.390
734.31,0.390
734.32,0.390
734.33,0.390
734.34,0.390
734.35,0.390
734.36,0.390
734.37,0.390
734.38,0.390
734.39,0.390
734.40,0.390
734.41,0.390
734.42,0.390
734.43,0.390
734.44,0.390
734.45,0.390
734.46,0.390
734.47,0.390
734.48,0.390
734.49,0.390
734.50,0.390
734.51,0.390
734.52,0.390
734.53,0.390
734.54,0.390
734.55,0.390
734.56,0.390
734.57,0.390
734.58,0.390
734.59,0.390
734.60,0.390
734.61,0.390
734.62,0.390
734.63,0.390
734.64,0.390
734.65,0.390
734.66,0.390
734.67,0.390
734.68,0.390
734.69,0.390
734.70,0.390
734.71,0.390
734.72,0.390
734.73,0.390
734.74,0.390
734.75,0.390
734.76,0.390
734.77,0.390
734.78,0.390
734.79,0.390
734.80,0.390
734.81,0.390
734.82,0.390
734.83,0.390
734.84,0.390
734.85,0.390
734.86,0.390
734.87,0.390
734.88,0.390
734.89,0.390
734.90,0.390
734.91,0.390
734.92,0.390
734.93,0.390
734.94,0.390
734.95,0.390
734.96,0.390
734.97,0.390
734.98,0.390
734.99,0.390
735.00,0.390
