# Supplementary material for: Edible Oil-Based Extraction of Cannabis sativa L. Roots: Effect of Solvent and Temperature on Friedelin Yield and Antioxidant Activity
Source: Molecules. 2026 Apr 29;31(9):1473. doi: 10.3390/molecules31091473 (PMC13165115; doi:10.3390/molecules31091473)
Supplement: Supplementary file 1 [file molecules-31-01473-s001.zip › Raw data ABTS/test/Trolox 500 - 2.txt]

"Trolox 500 - 2 - RawData"
"Wavelength nm.","Abs."
733.00,0.440
733.01,0.440
733.02,0.440
733.03,0.440
733.04,0.440
733.05,0.440
733.06,0.440
733.07,0.440
733.08,0.440
733.09,0.440
733.10,0.440
733.11,0.440
733.12,0.440
733.13,0.440
733.14,0.440
733.15,0.440
733.16,0.440
733.17,0.440
733.18,0.440
733.19,0.440
733.20,0.440
733.21,0.441
733.22,0.441
733.23,0.441
733.24,0.441
733.25,0.441
733.26,0.441
733.27,0.441
733.28,0.441
733.29,0.441
733.30,0.441
733.31,0.441
733.32,0.441
733.33,0.441
733.34,0.441
733.35,0.441
733.36,0.441
733.37,0.441
733.38,0.441
733.39,0.441
733.40,0.441
733.41,0.355
733.42,0.355
733.43,0.355
733.44,0.355
733.45,0.355
733.46,0.441
733.47,0.441
733.48,0.441
733.49,0.441
733.50,0.441
733.51,0.441
733.52,0.441
733.53,0.441
733.54,0.441
733.55,0.441
733.56,0.441
733.57,0.441
733.58,0.441
733.59,0.441
733.60,0.441
733.61,0.441
733.62,0.441
733.63,0.441
733.64,0.441
733.65,0.441
733.66,0.441
733.67,0.441
733.68,0.441
733.69,0.441
733.70,0.441
733.71,0.441
733.72,0.441
733.73,0.441
733.74,0.441
733.75,0.441
733.76,0.441
733.77,0.441
733.78,0.441
733.79,0.441
733.80,0.441
733.81,0.441
733.82,0.441
733.83,0.441
733.84,0.441
733.85,0.441
733.86,0.442
733.87,0.442
733.88,0.442
733.89,0.442
733.90,0.442
733.91,0.442
733.92,0.442
733.93,0.442
733.94,0.442
733.95,0.442
733.96,0.442
733.97,0.442
733.98,0.442
733.99,0.442
734.00,0.442
734.01,0.442
734.02,0.442
734.03,0.442
734.04,0.442
734.05,0.442
734.06,0.442
734.07,0.442
734.08,0.442
734.09,0.442
734.10,0.442
734.11,0.442
734.12,0.442
734.13,0.442
734.14,0.442
734.15,0.442
734.16,0.442
734.17,0.442
734.18,0.442
734.19,0.442
734.20,0.442
734.21,0.442
734.22,0.442
734.23,0.442
734.24,0.442
734.25,0.442
734.26,0.442
734.27,0.442
734.28,0.442
734.29,0.442
734.30,0.442
734.31,0.442
734.32,0.442
734.33,0.442
734.34,0.442
734.35,0.442
734.36,0.442
734.37,0.442
734.38,0.442
734.39,0.442
734.40,0.442
734.41,0.442
734.42,0.442
734.43,0.442
734.44,0.442
734.45,0.442
734.46,0.442
734.47,0.442
734.48,0.442
734.49,0.442
734.50,0.442
734.51,0.442
734.52,0.442
734.53,0.442
734.54,0.442
734.55,0.442
734.56,0.442
734.57,0.442
734.58,0.442
734.59,0.442
734.60,0.442
734.61,0.442
734.62,0.442
734.63,0.442
734.64,0.442
734.65,0.442
734.66,0.442
734.67,0.442
734.68,0.442
734.69,0.442
734.70,0.442
734.71,0.442
734.72,0.442
734.73,0.442
734.74,0.442
734.75,0.442
734.76,0.442
734.77,0.442
734.78,0.442
734.79,0.442
734.80,0.442
734.81,0.442
734.82,0.442
734.83,0.442
734.84,0.442
734.85,0.442
734.86,0.442
734.87,0.442
734.88,0.442
734.89,0.442
734.90,0.442
734.91,0.442
734.92,0.442
734.93,0.442
734.94,0.442
734.95,0.442
734.96,0.442
734.97,0.442
734.98,0.442
734.99,0.442
735.00,0.442
