# Supplementary material for: Edible Oil-Based Extraction of Cannabis sativa L. Roots: Effect of Solvent and Temperature on Friedelin Yield and Antioxidant Activity
Source: Molecules. 2026 Apr 29;31(9):1473. doi: 10.3390/molecules31091473 (PMC13165115; doi:10.3390/molecules31091473)
Supplement: Supplementary file 1 [file molecules-31-01473-s001.zip › Raw data ABTS/test/Trolox 60 - 1.txt]

"Trolox 60 - 1 - RawData"
"Wavelength nm.","Abs."
733.00,0.602
733.01,0.603
733.02,0.603
733.03,0.603
733.04,0.603
733.05,0.603
733.06,0.603
733.07,0.603
733.08,0.603
733.09,0.603
733.10,0.603
733.11,0.603
733.12,0.603
733.13,0.603
733.14,0.603
733.15,0.603
733.16,0.603
733.17,0.603
733.18,0.603
733.19,0.603
733.20,0.603
733.21,0.603
733.22,0.603
733.23,0.603
733.24,0.603
733.25,0.603
733.26,0.603
733.27,0.603
733.28,0.603
733.29,0.603
733.30,0.603
733.31,0.603
733.32,0.603
733.33,0.603
733.34,0.603
733.35,0.603
733.36,0.604
733.37,0.604
733.38,0.604
733.39,0.604
733.40,0.604
733.41,0.604
733.42,0.604
733.43,0.604
733.44,0.604
733.45,0.604
733.46,0.604
733.47,0.604
733.48,0.604
733.49,0.604
733.50,0.604
733.51,0.604
733.52,0.604
733.53,0.604
733.54,0.604
733.55,0.604
733.56,0.604
733.57,0.604
733.58,0.604
733.59,0.604
733.60,0.604
733.61,0.604
733.62,0.604
733.63,0.604
733.64,0.604
733.65,0.604
733.66,0.605
733.67,0.605
733.68,0.605
733.69,0.605
733.70,0.605
733.71,0.605
733.72,0.605
733.73,0.605
733.74,0.605
733.75,0.605
733.76,0.605
733.77,0.605
733.78,0.605
733.79,0.605
733.80,0.605
733.81,0.605
733.82,0.605
733.83,0.605
733.84,0.605
733.85,0.605
733.86,0.605
733.87,0.605
733.88,0.605
733.89,0.605
733.90,0.605
733.91,0.606
733.92,0.606
733.93,0.606
733.94,0.606
733.95,0.606
733.96,0.606
733.97,0.606
733.98,0.606
733.99,0.606
734.00,0.606
734.01,0.606
734.02,0.606
734.03,0.606
734.04,0.606
734.05,0.606
734.06,0.606
734.07,0.606
734.08,0.606
734.09,0.606
734.10,0.606
734.11,0.606
734.12,0.606
734.13,0.606
734.14,0.606
734.15,0.606
734.16,0.606
734.17,0.606
734.18,0.606
734.19,0.606
734.20,0.606
734.21,0.607
734.22,0.607
734.23,0.607
734.24,0.607
734.25,0.607
734.26,0.607
734.27,0.607
734.28,0.607
734.29,0.607
734.30,0.607
734.31,0.607
734.32,0.607
734.33,0.607
734.34,0.607
734.35,0.607
734.36,0.607
734.37,0.607
734.38,0.607
734.39,0.607
734.40,0.607
734.41,0.607
734.42,0.607
734.43,0.607
734.44,0.607
734.45,0.607
734.46,0.607
734.47,0.607
734.48,0.607
734.49,0.607
734.50,0.607
734.51,0.608
734.52,0.608
734.53,0.608
734.54,0.608
734.55,0.608
734.56,0.608
734.57,0.608
734.58,0.608
734.59,0.608
734.60,0.608
734.61,0.608
734.62,0.608
734.63,0.608
734.64,0.608
734.65,0.608
734.66,0.608
734.67,0.608
734.68,0.608
734.69,0.608
734.70,0.608
734.71,0.608
734.72,0.608
734.73,0.608
734.74,0.608
734.75,0.608
734.76,0.608
734.77,0.608
734.78,0.608
734.79,0.608
734.80,0.608
734.81,0.608
734.82,0.608
734.83,0.608
734.84,0.608
734.85,0.608
734.86,0.608
734.87,0.608
734.88,0.608
734.89,0.608
734.90,0.608
734.91,0.608
734.92,0.608
734.93,0.608
734.94,0.608
734.95,0.608
734.96,0.608
734.97,0.608
734.98,0.608
734.99,0.608
735.00,0.608
