# Supplementary material for: Edible Oil-Based Extraction of Cannabis sativa L. Roots: Effect of Solvent and Temperature on Friedelin Yield and Antioxidant Activity
Source: Molecules. 2026 Apr 29;31(9):1473. doi: 10.3390/molecules31091473 (PMC13165115; doi:10.3390/molecules31091473)
Supplement: Supplementary file 1 [file molecules-31-01473-s001.zip › Raw data ABTS/test/Trolox 60 - 3.txt]

"Trolox 60 - 3 - RawData"
"Wavelength nm.","Abs."
733.00,0.618
733.01,0.618
733.02,0.618
733.03,0.618
733.04,0.618
733.05,0.618
733.06,0.618
733.07,0.618
733.08,0.618
733.09,0.618
733.10,0.618
733.11,0.618
733.12,0.618
733.13,0.618
733.14,0.618
733.15,0.618
733.16,0.618
733.17,0.618
733.18,0.618
733.19,0.618
733.20,0.618
733.21,0.619
733.22,0.619
733.23,0.619
733.24,0.619
733.25,0.619
733.26,0.619
733.27,0.619
733.28,0.619
733.29,0.619
733.30,0.619
733.31,0.619
733.32,0.619
733.33,0.619
733.34,0.619
733.35,0.619
733.36,0.619
733.37,0.619
733.38,0.619
733.39,0.619
733.40,0.619
733.41,0.619
733.42,0.619
733.43,0.619
733.44,0.619
733.45,0.619
733.46,0.619
733.47,0.619
733.48,0.619
733.49,0.619
733.50,0.619
733.51,0.620
733.52,0.620
733.53,0.620
733.54,0.620
733.55,0.620
733.56,0.620
733.57,0.620
733.58,0.620
733.59,0.620
733.60,0.620
733.61,0.620
733.62,0.620
733.63,0.620
733.64,0.620
733.65,0.620
733.66,0.620
733.67,0.620
733.68,0.620
733.69,0.620
733.70,0.620
733.71,0.620
733.72,0.620
733.73,0.620
733.74,0.620
733.75,0.620
733.76,0.621
733.77,0.621
733.78,0.621
733.79,0.621
733.80,0.621
733.81,0.621
733.82,0.621
733.83,0.621
733.84,0.621
733.85,0.621
733.86,0.621
733.87,0.621
733.88,0.621
733.89,0.621
733.90,0.621
733.91,0.621
733.92,0.621
733.93,0.621
733.94,0.621
733.95,0.621
733.96,0.621
733.97,0.621
733.98,0.621
733.99,0.621
734.00,0.621
734.01,0.621
734.02,0.621
734.03,0.621
734.04,0.621
734.05,0.621
734.06,0.622
734.07,0.622
734.08,0.622
734.09,0.622
734.10,0.622
734.11,0.622
734.12,0.622
734.13,0.622
734.14,0.622
734.15,0.622
734.16,0.622
734.17,0.622
734.18,0.622
734.19,0.622
734.20,0.622
734.21,0.622
734.22,0.622
734.23,0.622
734.24,0.622
734.25,0.622
734.26,0.622
734.27,0.622
734.28,0.622
734.29,0.622
734.30,0.622
734.31,0.623
734.32,0.623
734.33,0.623
734.34,0.623
734.35,0.623
734.36,0.623
734.37,0.623
734.38,0.623
734.39,0.623
734.40,0.623
734.41,0.623
734.42,0.623
734.43,0.623
734.44,0.623
734.45,0.623
734.46,0.623
734.47,0.623
734.48,0.623
734.49,0.623
734.50,0.623
734.51,0.623
734.52,0.623
734.53,0.623
734.54,0.623
734.55,0.623
734.56,0.623
734.57,0.623
734.58,0.623
734.59,0.623
734.60,0.623
734.61,0.623
734.62,0.623
734.63,0.623
734.64,0.623
734.65,0.623
734.66,0.624
734.67,0.624
734.68,0.624
734.69,0.624
734.70,0.624
734.71,0.624
734.72,0.624
734.73,0.624
734.74,0.624
734.75,0.624
734.76,0.624
734.77,0.624
734.78,0.624
734.79,0.624
734.80,0.624
734.81,0.624
734.82,0.624
734.83,0.624
734.84,0.624
734.85,0.624
734.86,0.624
734.87,0.624
734.88,0.624
734.89,0.624
734.90,0.624
734.91,0.624
734.92,0.624
734.93,0.624
734.94,0.624
734.95,0.624
734.96,0.624
734.97,0.624
734.98,0.624
734.99,0.624
735.00,0.624
