# Supplementary material for: Edible Oil-Based Extraction of Cannabis sativa L. Roots: Effect of Solvent and Temperature on Friedelin Yield and Antioxidant Activity
Source: Molecules. 2026 Apr 29;31(9):1473. doi: 10.3390/molecules31091473 (PMC13165115; doi:10.3390/molecules31091473)
Supplement: Supplementary file 1 [file molecules-31-01473-s001.zip › Raw data ABTS/test/Trolox 600 - 1.txt]

"Trolox 600 - 1 - RawData"
"Wavelength nm.","Abs."
733.00,0.372
733.01,0.372
733.02,0.372
733.03,0.372
733.04,0.372
733.05,0.372
733.06,0.372
733.07,0.372
733.08,0.372
733.09,0.372
733.10,0.372
733.11,0.372
733.12,0.372
733.13,0.372
733.14,0.372
733.15,0.372
733.16,0.372
733.17,0.372
733.18,0.372
733.19,0.372
733.20,0.372
733.21,0.372
733.22,0.372
733.23,0.372
733.24,0.372
733.25,0.372
733.26,0.372
733.27,0.372
733.28,0.372
733.29,0.372
733.30,0.372
733.31,0.372
733.32,0.372
733.33,0.372
733.34,0.372
733.35,0.372
733.36,0.373
733.37,0.373
733.38,0.373
733.39,0.373
733.40,0.373
733.41,0.373
733.42,0.373
733.43,0.373
733.44,0.373
733.45,0.373
733.46,0.373
733.47,0.373
733.48,0.373
733.49,0.373
733.50,0.373
733.51,0.373
733.52,0.373
733.53,0.373
733.54,0.373
733.55,0.373
733.56,0.373
733.57,0.373
733.58,0.373
733.59,0.373
733.60,0.373
733.61,0.373
733.62,0.373
733.63,0.373
733.64,0.373
733.65,0.373
733.66,0.373
733.67,0.373
733.68,0.373
733.69,0.373
733.70,0.373
733.71,0.373
733.72,0.373
733.73,0.373
733.74,0.373
733.75,0.373
733.76,0.373
733.77,0.373
733.78,0.373
733.79,0.373
733.80,0.373
733.81,0.373
733.82,0.373
733.83,0.373
733.84,0.373
733.85,0.373
733.86,0.373
733.87,0.373
733.88,0.373
733.89,0.373
733.90,0.373
733.91,0.373
733.92,0.373
733.93,0.373
733.94,0.373
733.95,0.373
733.96,0.373
733.97,0.373
733.98,0.373
733.99,0.373
734.00,0.373
734.01,0.373
734.02,0.373
734.03,0.373
734.04,0.373
734.05,0.373
734.06,0.373
734.07,0.373
734.08,0.373
734.09,0.373
734.10,0.373
734.11,0.373
734.12,0.373
734.13,0.373
734.14,0.373
734.15,0.373
734.16,0.373
734.17,0.373
734.18,0.373
734.19,0.373
734.20,0.373
734.21,0.373
734.22,0.373
734.23,0.373
734.24,0.373
734.25,0.373
734.26,0.374
734.27,0.374
734.28,0.374
734.29,0.374
734.30,0.374
734.31,0.374
734.32,0.374
734.33,0.374
734.34,0.374
734.35,0.374
734.36,0.374
734.37,0.374
734.38,0.374
734.39,0.374
734.40,0.374
734.41,0.374
734.42,0.374
734.43,0.374
734.44,0.374
734.45,0.374
734.46,0.374
734.47,0.374
734.48,0.374
734.49,0.374
734.50,0.374
734.51,0.374
734.52,0.374
734.53,0.374
734.54,0.374
734.55,0.374
734.56,0.374
734.57,0.374
734.58,0.374
734.59,0.374
734.60,0.374
734.61,0.374
734.62,0.374
734.63,0.374
734.64,0.374
734.65,0.374
734.66,0.374
734.67,0.374
734.68,0.374
734.69,0.374
734.70,0.374
734.71,0.374
734.72,0.374
734.73,0.374
734.74,0.374
734.75,0.374
734.76,0.374
734.77,0.374
734.78,0.374
734.79,0.374
734.80,0.374
734.81,0.374
734.82,0.374
734.83,0.374
734.84,0.374
734.85,0.374
734.86,0.374
734.87,0.374
734.88,0.374
734.89,0.374
734.90,0.374
734.91,0.374
734.92,0.374
734.93,0.374
734.94,0.374
734.95,0.374
734.96,0.374
734.97,0.374
734.98,0.374
734.99,0.374
735.00,0.374
