# Supplementary material for: Edible Oil-Based Extraction of Cannabis sativa L. Roots: Effect of Solvent and Temperature on Friedelin Yield and Antioxidant Activity
Source: Molecules. 2026 Apr 29;31(9):1473. doi: 10.3390/molecules31091473 (PMC13165115; doi:10.3390/molecules31091473)
Supplement: Supplementary file 1 [file molecules-31-01473-s001.zip › Raw data ABTS/test/Trolox 600 - 2.txt]

"Trolox 600 - 2 - RawData"
"Wavelength nm.","Abs."
733.00,0.325
733.01,0.325
733.02,0.325
733.03,0.325
733.04,0.325
733.05,0.325
733.06,0.325
733.07,0.325
733.08,0.325
733.09,0.325
733.10,0.325
733.11,0.325
733.12,0.325
733.13,0.325
733.14,0.325
733.15,0.325
733.16,0.325
733.17,0.325
733.18,0.325
733.19,0.325
733.20,0.325
733.21,0.325
733.22,0.325
733.23,0.325
733.24,0.325
733.25,0.325
733.26,0.325
733.27,0.325
733.28,0.325
733.29,0.325
733.30,0.325
733.31,0.325
733.32,0.325
733.33,0.325
733.34,0.325
733.35,0.325
733.36,0.325
733.37,0.325
733.38,0.325
733.39,0.325
733.40,0.325
733.41,0.325
733.42,0.325
733.43,0.325
733.44,0.325
733.45,0.325
733.46,0.325
733.47,0.325
733.48,0.325
733.49,0.325
733.50,0.325
733.51,0.326
733.52,0.326
733.53,0.326
733.54,0.326
733.55,0.326
733.56,0.326
733.57,0.326
733.58,0.326
733.59,0.326
733.60,0.326
733.61,0.326
733.62,0.326
733.63,0.326
733.64,0.326
733.65,0.326
733.66,0.326
733.67,0.326
733.68,0.326
733.69,0.326
733.70,0.326
733.71,0.326
733.72,0.326
733.73,0.326
733.74,0.326
733.75,0.326
733.76,0.326
733.77,0.326
733.78,0.326
733.79,0.326
733.80,0.326
733.81,0.326
733.82,0.326
733.83,0.326
733.84,0.326
733.85,0.326
733.86,0.326
733.87,0.326
733.88,0.326
733.89,0.326
733.90,0.326
733.91,0.326
733.92,0.326
733.93,0.326
733.94,0.326
733.95,0.326
733.96,0.326
733.97,0.326
733.98,0.326
733.99,0.326
734.00,0.326
734.01,0.326
734.02,0.326
734.03,0.326
734.04,0.326
734.05,0.326
734.06,0.326
734.07,0.326
734.08,0.326
734.09,0.326
734.10,0.326
734.11,0.326
734.12,0.326
734.13,0.326
734.14,0.326
734.15,0.326
734.16,0.326
734.17,0.326
734.18,0.326
734.19,0.326
734.20,0.326
734.21,0.326
734.22,0.326
734.23,0.326
734.24,0.326
734.25,0.326
734.26,0.326
734.27,0.326
734.28,0.326
734.29,0.326
734.30,0.326
734.31,0.326
734.32,0.326
734.33,0.326
734.34,0.326
734.35,0.326
734.36,0.326
734.37,0.326
734.38,0.326
734.39,0.326
734.40,0.326
734.41,0.326
734.42,0.326
734.43,0.326
734.44,0.326
734.45,0.326
734.46,0.326
734.47,0.326
734.48,0.326
734.49,0.326
734.50,0.326
734.51,0.326
734.52,0.326
734.53,0.326
734.54,0.326
734.55,0.326
734.56,0.326
734.57,0.326
734.58,0.326
734.59,0.326
734.60,0.326
734.61,0.326
734.62,0.326
734.63,0.326
734.64,0.326
734.65,0.326
734.66,0.326
734.67,0.326
734.68,0.326
734.69,0.326
734.70,0.326
734.71,0.326
734.72,0.326
734.73,0.326
734.74,0.326
734.75,0.326
734.76,0.326
734.77,0.326
734.78,0.326
734.79,0.326
734.80,0.326
734.81,0.326
734.82,0.326
734.83,0.326
734.84,0.326
734.85,0.326
734.86,0.326
734.87,0.326
734.88,0.326
734.89,0.326
734.90,0.326
734.91,0.326
734.92,0.326
734.93,0.326
734.94,0.326
734.95,0.326
734.96,0.326
734.97,0.326
734.98,0.326
734.99,0.326
735.00,0.326
