# Supplementary material for: Edible Oil-Based Extraction of Cannabis sativa L. Roots: Effect of Solvent and Temperature on Friedelin Yield and Antioxidant Activity
Source: Molecules. 2026 Apr 29;31(9):1473. doi: 10.3390/molecules31091473 (PMC13165115; doi:10.3390/molecules31091473)
Supplement: Supplementary file 1 [file molecules-31-01473-s001.zip › Raw data ABTS/test/Trolox 80 - 1.txt]

"Trolox 80 - 1 - RawData"
"Wavelength nm.","Abs."
733.00,0.603
733.01,0.604
733.02,0.604
733.03,0.604
733.04,0.604
733.05,0.604
733.06,0.604
733.07,0.604
733.08,0.604
733.09,0.604
733.10,0.604
733.11,0.604
733.12,0.604
733.13,0.604
733.14,0.604
733.15,0.604
733.16,0.604
733.17,0.604
733.18,0.604
733.19,0.604
733.20,0.604
733.21,0.604
733.22,0.604
733.23,0.604
733.24,0.604
733.25,0.604
733.26,0.604
733.27,0.604
733.28,0.604
733.29,0.604
733.30,0.604
733.31,0.604
733.32,0.604
733.33,0.604
733.34,0.604
733.35,0.604
733.36,0.605
733.37,0.605
733.38,0.605
733.39,0.605
733.40,0.605
733.41,0.605
733.42,0.605
733.43,0.605
733.44,0.605
733.45,0.605
733.46,0.605
733.47,0.605
733.48,0.605
733.49,0.605
733.50,0.605
733.51,0.605
733.52,0.605
733.53,0.605
733.54,0.605
733.55,0.605
733.56,0.605
733.57,0.605
733.58,0.605
733.59,0.605
733.60,0.605
733.61,0.605
733.62,0.605
733.63,0.605
733.64,0.605
733.65,0.605
733.66,0.606
733.67,0.606
733.68,0.606
733.69,0.606
733.70,0.606
733.71,0.606
733.72,0.606
733.73,0.606
733.74,0.606
733.75,0.606
733.76,0.606
733.77,0.606
733.78,0.606
733.79,0.606
733.80,0.606
733.81,0.606
733.82,0.606
733.83,0.606
733.84,0.606
733.85,0.606
733.86,0.606
733.87,0.606
733.88,0.606
733.89,0.606
733.90,0.606
733.91,0.607
733.92,0.607
733.93,0.607
733.94,0.607
733.95,0.607
733.96,0.607
733.97,0.607
733.98,0.607
733.99,0.607
734.00,0.607
734.01,0.607
734.02,0.607
734.03,0.607
734.04,0.607
734.05,0.607
734.06,0.607
734.07,0.607
734.08,0.607
734.09,0.607
734.10,0.607
734.11,0.607
734.12,0.607
734.13,0.607
734.14,0.607
734.15,0.607
734.16,0.607
734.17,0.607
734.18,0.607
734.19,0.607
734.20,0.607
734.21,0.608
734.22,0.608
734.23,0.608
734.24,0.608
734.25,0.608
734.26,0.608
734.27,0.608
734.28,0.608
734.29,0.608
734.30,0.608
734.31,0.608
734.32,0.608
734.33,0.608
734.34,0.608
734.35,0.608
734.36,0.608
734.37,0.608
734.38,0.608
734.39,0.608
734.40,0.608
734.41,0.608
734.42,0.608
734.43,0.608
734.44,0.608
734.45,0.608
734.46,0.609
734.47,0.609
734.48,0.609
734.49,0.609
734.50,0.609
734.51,0.609
734.52,0.609
734.53,0.609
734.54,0.609
734.55,0.609
734.56,0.609
734.57,0.609
734.58,0.609
734.59,0.609
734.60,0.609
734.61,0.609
734.62,0.609
734.63,0.609
734.64,0.609
734.65,0.609
734.66,0.609
734.67,0.609
734.68,0.609
734.69,0.609
734.70,0.609
734.71,0.609
734.72,0.609
734.73,0.609
734.74,0.609
734.75,0.609
734.76,0.609
734.77,0.609
734.78,0.609
734.79,0.609
734.80,0.609
734.81,0.609
734.82,0.609
734.83,0.609
734.84,0.609
734.85,0.609
734.86,0.609
734.87,0.609
734.88,0.609
734.89,0.609
734.90,0.609
734.91,0.610
734.92,0.610
734.93,0.610
734.94,0.610
734.95,0.610
734.96,0.610
734.97,0.610
734.98,0.610
734.99,0.610
735.00,0.610
