# Supplementary material for: Edible Oil-Based Extraction of Cannabis sativa L. Roots: Effect of Solvent and Temperature on Friedelin Yield and Antioxidant Activity
Source: Molecules. 2026 Apr 29;31(9):1473. doi: 10.3390/molecules31091473 (PMC13165115; doi:10.3390/molecules31091473)
Supplement: Supplementary file 1 [file molecules-31-01473-s001.zip › Raw data b-Carotene/final absorbances/Blank 1.txt]

"Blank 1 - RawData"
"Wavelength nm.","Abs."
469.00,0.409
469.01,0.409
469.02,0.409
469.03,0.409
469.04,0.409
469.05,0.409
469.06,0.409
469.07,0.409
469.08,0.409
469.09,0.409
469.10,0.409
469.11,0.409
469.12,0.409
469.13,0.409
469.14,0.409
469.15,0.409
469.16,0.409
469.17,0.409
469.18,0.409
469.19,0.409
469.20,0.409
469.21,0.409
469.22,0.409
469.23,0.409
469.24,0.409
469.25,0.409
469.26,0.409
469.27,0.409
469.28,0.409
469.29,0.409
469.30,0.409
469.31,0.409
469.32,0.408
469.33,0.408
469.34,0.408
469.35,0.408
469.36,0.408
469.37,0.408
469.38,0.408
469.39,0.408
469.40,0.408
469.41,0.408
469.42,0.408
469.43,0.408
469.44,0.408
469.45,0.408
469.46,0.408
469.47,0.408
469.48,0.408
469.49,0.408
469.50,0.408
469.51,0.408
469.52,0.408
469.53,0.408
469.54,0.408
469.55,0.408
469.56,0.408
469.57,0.408
469.58,0.408
469.59,0.408
469.60,0.408
469.61,0.408
469.62,0.408
469.63,0.408
469.64,0.408
469.65,0.408
469.66,0.408
469.67,0.408
469.68,0.408
469.69,0.408
469.70,0.408
469.71,0.408
469.72,0.408
469.73,0.408
469.74,0.408
469.75,0.408
469.76,0.408
469.77,0.408
469.78,0.408
469.79,0.408
469.80,0.408
469.81,0.408
469.82,0.408
469.83,0.408
469.84,0.408
469.85,0.408
469.86,0.407
469.87,0.407
469.88,0.407
469.89,0.407
469.90,0.407
469.91,0.407
469.92,0.407
469.93,0.407
469.94,0.407
469.95,0.407
469.96,0.407
469.97,0.407
469.98,0.407
469.99,0.407
470.00,0.407
470.01,0.407
470.02,0.407
470.03,0.407
470.04,0.407
470.05,0.407
470.06,0.407
470.07,0.407
470.08,0.407
470.09,0.407
470.10,0.407
470.11,0.407
470.12,0.407
470.13,0.407
470.14,0.407
470.15,0.407
470.16,0.407
470.17,0.407
470.18,0.407
470.19,0.407
470.20,0.407
470.21,0.407
470.22,0.407
470.23,0.407
470.24,0.407
470.25,0.407
470.26,0.407
470.27,0.407
470.28,0.407
470.29,0.407
470.30,0.407
470.31,0.407
470.32,0.407
470.33,0.407
470.34,0.407
470.35,0.407
470.36,0.407
470.37,0.407
470.38,0.407
470.39,0.407
470.40,0.407
470.41,0.407
470.42,0.407
470.43,0.407
470.44,0.406
470.45,0.406
470.46,0.406
470.47,0.406
470.48,0.406
470.49,0.406
470.50,0.406
470.51,0.406
470.52,0.406
470.53,0.406
470.54,0.406
470.55,0.406
470.56,0.406
470.57,0.406
470.58,0.406
470.59,0.406
470.60,0.406
470.61,0.406
470.62,0.406
470.63,0.406
470.64,0.406
470.65,0.406
470.66,0.406
470.67,0.406
470.68,0.406
470.69,0.406
470.70,0.406
470.71,0.406
470.72,0.406
470.73,0.406
470.74,0.406
470.75,0.406
470.76,0.406
470.77,0.406
470.78,0.406
470.79,0.406
470.80,0.406
470.81,0.406
470.82,0.406
470.83,0.406
470.84,0.406
470.85,0.406
470.86,0.406
470.87,0.406
470.88,0.406
470.89,0.406
470.90,0.406
470.91,0.406
470.92,0.406
470.93,0.406
470.94,0.406
470.95,0.406
470.96,0.406
470.97,0.406
470.98,0.406
470.99,0.406
471.00,0.406
