# Supplementary material for: Edible Oil-Based Extraction of Cannabis sativa L. Roots: Effect of Solvent and Temperature on Friedelin Yield and Antioxidant Activity
Source: Molecules. 2026 Apr 29;31(9):1473. doi: 10.3390/molecules31091473 (PMC13165115; doi:10.3390/molecules31091473)
Supplement: Supplementary file 1 [file molecules-31-01473-s001.zip › Raw data b-Carotene/final absorbances/Blank 2.txt]

"Blank 2 - RawData"
"Wavelength nm.","Abs."
469.00,0.429
469.01,0.429
469.02,0.429
469.03,0.429
469.04,0.429
469.05,0.429
469.06,0.429
469.07,0.429
469.08,0.429
469.09,0.429
469.10,0.429
469.11,0.429
469.12,0.429
469.13,0.429
469.14,0.429
469.15,0.429
469.16,0.429
469.17,0.429
469.18,0.429
469.19,0.429
469.20,0.429
469.21,0.429
469.22,0.429
469.23,0.429
469.24,0.429
469.25,0.429
469.26,0.429
469.27,0.429
469.28,0.429
469.29,0.429
469.30,0.429
469.31,0.429
469.32,0.429
469.33,0.429
469.34,0.429
469.35,0.429
469.36,0.429
469.37,0.429
469.38,0.429
469.39,0.429
469.40,0.429
469.41,0.429
469.42,0.429
469.43,0.429
469.44,0.429
469.45,0.429
469.46,0.429
469.47,0.429
469.48,0.429
469.49,0.429
469.50,0.429
469.51,0.429
469.52,0.429
469.53,0.429
469.54,0.429
469.55,0.429
469.56,0.429
469.57,0.429
469.58,0.429
469.59,0.429
469.60,0.429
469.61,0.429
469.62,0.429
469.63,0.429
469.64,0.429
469.65,0.428
469.66,0.428
469.67,0.428
469.68,0.428
469.69,0.428
469.70,0.428
469.71,0.428
469.72,0.428
469.73,0.428
469.74,0.428
469.75,0.428
469.76,0.428
469.77,0.428
469.78,0.428
469.79,0.428
469.80,0.428
469.81,0.428
469.82,0.428
469.83,0.428
469.84,0.428
469.85,0.428
469.86,0.428
469.87,0.428
469.88,0.428
469.89,0.428
469.90,0.428
469.91,0.428
469.92,0.428
469.93,0.428
469.94,0.428
469.95,0.428
469.96,0.428
469.97,0.428
469.98,0.428
469.99,0.428
470.00,0.428
470.01,0.428
470.02,0.428
470.03,0.428
470.04,0.428
470.05,0.428
470.06,0.428
470.07,0.428
470.08,0.428
470.09,0.428
470.10,0.428
470.11,0.428
470.12,0.428
470.13,0.428
470.14,0.428
470.15,0.428
470.16,0.428
470.17,0.428
470.18,0.428
470.19,0.428
470.20,0.428
470.21,0.428
470.22,0.428
470.23,0.428
470.24,0.428
470.25,0.428
470.26,0.428
470.27,0.428
470.28,0.428
470.29,0.428
470.30,0.428
470.31,0.428
470.32,0.428
470.33,0.428
470.34,0.428
470.35,0.428
470.36,0.428
470.37,0.428
470.38,0.428
470.39,0.428
470.40,0.428
470.41,0.428
470.42,0.428
470.43,0.428
470.44,0.428
470.45,0.428
470.46,0.428
470.47,0.428
470.48,0.428
470.49,0.428
470.50,0.428
470.51,0.427
470.52,0.427
470.53,0.427
470.54,0.427
470.55,0.427
470.56,0.427
470.57,0.427
470.58,0.427
470.59,0.427
470.60,0.427
470.61,0.427
470.62,0.427
470.63,0.427
470.64,0.427
470.65,0.427
470.66,0.427
470.67,0.427
470.68,0.427
470.69,0.427
470.70,0.427
470.71,0.427
470.72,0.427
470.73,0.427
470.74,0.427
470.75,0.427
470.76,0.427
470.77,0.427
470.78,0.427
470.79,0.427
470.80,0.427
470.81,0.427
470.82,0.427
470.83,0.427
470.84,0.427
470.85,0.427
470.86,0.427
470.87,0.427
470.88,0.427
470.89,0.427
470.90,0.427
470.91,0.427
470.92,0.427
470.93,0.427
470.94,0.427
470.95,0.427
470.96,0.427
470.97,0.427
470.98,0.427
470.99,0.427
471.00,0.427
