# Supplementary material for: Edible Oil-Based Extraction of Cannabis sativa L. Roots: Effect of Solvent and Temperature on Friedelin Yield and Antioxidant Activity
Source: Molecules. 2026 Apr 29;31(9):1473. doi: 10.3390/molecules31091473 (PMC13165115; doi:10.3390/molecules31091473)
Supplement: Supplementary file 1 [file molecules-31-01473-s001.zip › Raw data b-Carotene/final absorbances/Blank 3.txt]

"Blank 3 - RawData"
"Wavelength nm.","Abs."
469.00,0.438
469.01,0.438
469.02,0.438
469.03,0.438
469.04,0.438
469.05,0.438
469.06,0.438
469.07,0.438
469.08,0.438
469.09,0.438
469.10,0.438
469.11,0.438
469.12,0.438
469.13,0.438
469.14,0.438
469.15,0.438
469.16,0.438
469.17,0.438
469.18,0.438
469.19,0.438
469.20,0.438
469.21,0.438
469.22,0.438
469.23,0.438
469.24,0.438
469.25,0.438
469.26,0.438
469.27,0.438
469.28,0.438
469.29,0.438
469.30,0.438
469.31,0.438
469.32,0.438
469.33,0.438
469.34,0.438
469.35,0.438
469.36,0.438
469.37,0.438
469.38,0.438
469.39,0.437
469.40,0.437
469.41,0.437
469.42,0.437
469.43,0.437
469.44,0.437
469.45,0.437
469.46,0.437
469.47,0.437
469.48,0.437
469.49,0.437
469.50,0.437
469.51,0.437
469.52,0.437
469.53,0.437
469.54,0.437
469.55,0.437
469.56,0.437
469.57,0.437
469.58,0.437
469.59,0.437
469.60,0.437
469.61,0.437
469.62,0.437
469.63,0.437
469.64,0.437
469.65,0.437
469.66,0.437
469.67,0.437
469.68,0.437
469.69,0.437
469.70,0.437
469.71,0.437
469.72,0.437
469.73,0.437
469.74,0.437
469.75,0.437
469.76,0.437
469.77,0.437
469.78,0.437
469.79,0.437
469.80,0.437
469.81,0.437
469.82,0.437
469.83,0.437
469.84,0.437
469.85,0.437
469.86,0.437
469.87,0.437
469.88,0.437
469.89,0.437
469.90,0.437
469.91,0.437
469.92,0.437
469.93,0.437
469.94,0.437
469.95,0.437
469.96,0.437
469.97,0.437
469.98,0.437
469.99,0.436
470.00,0.436
470.01,0.436
470.02,0.436
470.03,0.436
470.04,0.436
470.05,0.436
470.06,0.436
470.07,0.436
470.08,0.436
470.09,0.436
470.10,0.436
470.11,0.436
470.12,0.436
470.13,0.436
470.14,0.436
470.15,0.436
470.16,0.436
470.17,0.436
470.18,0.436
470.19,0.436
470.20,0.436
470.21,0.436
470.22,0.436
470.23,0.436
470.24,0.436
470.25,0.436
470.26,0.436
470.27,0.436
470.28,0.436
470.29,0.436
470.30,0.436
470.31,0.436
470.32,0.436
470.33,0.436
470.34,0.436
470.35,0.436
470.36,0.436
470.37,0.436
470.38,0.436
470.39,0.436
470.40,0.436
470.41,0.436
470.42,0.436
470.43,0.436
470.44,0.436
470.45,0.436
470.46,0.436
470.47,0.436
470.48,0.436
470.49,0.436
470.50,0.435
470.51,0.435
470.52,0.435
470.53,0.435
470.54,0.435
470.55,0.435
470.56,0.435
470.57,0.435
470.58,0.435
470.59,0.435
470.60,0.435
470.61,0.435
470.62,0.435
470.63,0.435
470.64,0.435
470.65,0.435
470.66,0.435
470.67,0.435
470.68,0.435
470.69,0.435
470.70,0.435
470.71,0.435
470.72,0.435
470.73,0.435
470.74,0.435
470.75,0.435
470.76,0.435
470.77,0.435
470.78,0.435
470.79,0.435
470.80,0.435
470.81,0.435
470.82,0.435
470.83,0.435
470.84,0.435
470.85,0.435
470.86,0.435
470.87,0.435
470.88,0.435
470.89,0.435
470.90,0.435
470.91,0.435
470.92,0.435
470.93,0.435
470.94,0.435
470.95,0.435
470.96,0.435
470.97,0.435
470.98,0.435
470.99,0.435
471.00,0.435
