# Supplementary material for: Edible Oil-Based Extraction of Cannabis sativa L. Roots: Effect of Solvent and Temperature on Friedelin Yield and Antioxidant Activity
Source: Molecules. 2026 Apr 29;31(9):1473. doi: 10.3390/molecules31091473 (PMC13165115; doi:10.3390/molecules31091473)
Supplement: Supplementary file 1 [file molecules-31-01473-s001.zip › Raw data b-Carotene/final absorbances/GSO - 1.txt]

"GSO - 1 - RawData"
"Wavelength nm.","Abs."
469.00,2.183
469.01,2.183
469.02,2.183
469.03,2.183
469.04,2.183
469.05,2.183
469.06,2.183
469.07,2.183
469.08,2.182
469.09,2.182
469.10,2.182
469.11,2.182
469.12,2.182
469.13,2.182
469.14,2.182
469.15,2.182
469.16,2.182
469.17,2.182
469.18,2.182
469.19,2.182
469.20,2.182
469.21,2.182
469.22,2.181
469.23,2.181
469.24,2.181
469.25,2.181
469.26,2.181
469.27,2.181
469.28,2.181
469.29,2.181
469.30,2.181
469.31,2.181
469.32,2.181
469.33,2.181
469.34,2.180
469.35,2.180
469.36,2.180
469.37,2.180
469.38,2.180
469.39,2.180
469.40,2.180
469.41,2.180
469.42,2.180
469.43,2.180
469.44,2.180
469.45,2.179
469.46,2.179
469.47,2.179
469.48,2.179
469.49,2.179
469.50,2.179
469.51,2.179
469.52,2.179
469.53,2.179
469.54,2.179
469.55,2.179
469.56,2.178
469.57,2.178
469.58,2.178
469.59,2.178
469.60,2.178
469.61,2.178
469.62,2.178
469.63,2.178
469.64,2.178
469.65,2.178
469.66,2.178
469.67,2.177
469.68,2.177
469.69,2.177
469.70,2.177
469.71,2.177
469.72,2.177
469.73,2.177
469.74,2.177
469.75,2.177
469.76,2.177
469.77,2.176
469.78,2.176
469.79,2.176
469.80,2.176
469.81,2.176
469.82,2.176
469.83,2.176
469.84,2.176
469.85,2.176
469.86,2.176
469.87,2.176
469.88,2.175
469.89,2.175
469.90,2.175
469.91,2.175
469.92,2.175
469.93,2.175
469.94,2.175
469.95,2.175
469.96,2.175
469.97,2.174
469.98,2.174
469.99,2.174
470.00,2.174
470.01,2.174
470.02,2.174
470.03,2.174
470.04,2.174
470.05,2.174
470.06,2.173
470.07,2.173
470.08,2.173
470.09,2.173
470.10,2.173
470.11,2.173
470.12,2.173
470.13,2.173
470.14,2.173
470.15,2.172
470.16,2.172
470.17,2.172
470.18,2.172
470.19,2.172
470.20,2.172
470.21,2.172
470.22,2.172
470.23,2.171
470.24,2.171
470.25,2.171
470.26,2.171
470.27,2.171
470.28,2.171
470.29,2.171
470.30,2.171
470.31,2.171
470.32,2.170
470.33,2.170
470.34,2.170
470.35,2.170
470.36,2.170
470.37,2.170
470.38,2.170
470.39,2.169
470.40,2.169
470.41,2.169
470.42,2.169
470.43,2.169
470.44,2.169
470.45,2.169
470.46,2.168
470.47,2.168
470.48,2.168
470.49,2.168
470.50,2.168
470.51,2.167
470.52,2.167
470.53,2.167
470.54,2.167
470.55,2.166
470.56,2.166
470.57,2.166
470.58,2.166
470.59,2.165
470.60,2.165
470.61,2.165
470.62,2.165
470.63,2.165
470.64,2.164
470.65,2.164
470.66,2.164
470.67,2.164
470.68,2.163
470.69,2.163
470.70,2.163
470.71,2.163
470.72,2.163
470.73,2.162
470.74,2.162
470.75,2.162
470.76,2.162
470.77,2.161
470.78,2.161
470.79,2.161
470.80,2.161
470.81,2.161
470.82,2.161
470.83,2.160
470.84,2.160
470.85,2.160
470.86,2.160
470.87,2.159
470.88,2.159
470.89,2.159
470.90,2.159
470.91,2.159
470.92,2.158
470.93,2.158
470.94,2.158
470.95,2.158
470.96,2.158
470.97,2.158
470.98,2.157
470.99,2.157
471.00,2.157
