# Supplementary material for: Edible Oil-Based Extraction of Cannabis sativa L. Roots: Effect of Solvent and Temperature on Friedelin Yield and Antioxidant Activity
Source: Molecules. 2026 Apr 29;31(9):1473. doi: 10.3390/molecules31091473 (PMC13165115; doi:10.3390/molecules31091473)
Supplement: Supplementary file 1 [file molecules-31-01473-s001.zip › Raw data b-Carotene/final absorbances/GSO - 2.txt]

"GSO - 2 - RawData"
"Wavelength nm.","Abs."
469.00,2.212
469.01,2.212
469.02,2.212
469.03,2.212
469.04,2.212
469.05,2.212
469.06,2.212
469.07,2.212
469.08,2.212
469.09,2.212
469.10,2.212
469.11,2.212
469.12,2.212
469.13,2.212
469.14,2.213
469.15,2.213
469.16,2.213
469.17,2.213
469.18,2.213
469.19,2.213
469.20,2.213
469.21,2.213
469.22,2.213
469.23,2.213
469.24,2.213
469.25,2.213
469.26,2.213
469.27,2.213
469.28,2.213
469.29,2.213
469.30,2.214
469.31,2.214
469.32,2.214
469.33,2.214
469.34,2.214
469.35,2.214
469.36,2.214
469.37,2.214
469.38,2.214
469.39,2.214
469.40,2.214
469.41,2.214
469.42,2.214
469.43,2.214
469.44,2.214
469.45,2.215
469.46,2.215
469.47,2.215
469.48,2.215
469.49,2.215
469.50,2.215
469.51,2.215
469.52,2.215
469.53,2.215
469.54,2.215
469.55,2.215
469.56,2.215
469.57,2.216
469.58,2.216
469.59,2.216
469.60,2.216
469.61,2.216
469.62,2.216
469.63,2.216
469.64,2.217
469.65,2.217
469.66,2.217
469.67,2.217
469.68,2.217
469.69,2.217
469.70,2.217
469.71,2.217
469.72,2.218
469.73,2.218
469.74,2.218
469.75,2.218
469.76,2.218
469.77,2.218
469.78,2.218
469.79,2.218
469.80,2.219
469.81,2.219
469.82,2.219
469.83,2.219
469.84,2.219
469.85,2.219
469.86,2.219
469.87,2.219
469.88,2.220
469.89,2.220
469.90,2.220
469.91,2.220
469.92,2.220
469.93,2.220
469.94,2.220
469.95,2.221
469.96,2.221
469.97,2.221
469.98,2.221
469.99,2.221
470.00,2.221
470.01,2.221
470.02,2.222
470.03,2.222
470.04,2.222
470.05,2.222
470.06,2.222
470.07,2.222
470.08,2.223
470.09,2.223
470.10,2.223
470.11,2.223
470.12,2.223
470.13,2.223
470.14,2.223
470.15,2.224
470.16,2.224
470.17,2.224
470.18,2.224
470.19,2.224
470.20,2.224
470.21,2.225
470.22,2.225
470.23,2.225
470.24,2.225
470.25,2.225
470.26,2.225
470.27,2.226
470.28,2.226
470.29,2.226
470.30,2.226
470.31,2.226
470.32,2.227
470.33,2.227
470.34,2.227
470.35,2.227
470.36,2.227
470.37,2.228
470.38,2.228
470.39,2.228
470.40,2.228
470.41,2.228
470.42,2.228
470.43,2.229
470.44,2.229
470.45,2.229
470.46,2.229
470.47,2.229
470.48,2.229
470.49,2.229
470.50,2.229
470.51,2.229
470.52,2.229
470.53,2.229
470.54,2.229
470.55,2.229
470.56,2.229
470.57,2.229
470.58,2.229
470.59,2.229
470.60,2.229
470.61,2.229
470.62,2.229
470.63,2.229
470.64,2.229
470.65,2.229
470.66,2.229
470.67,2.229
470.68,2.229
470.69,2.229
470.70,2.229
470.71,2.229
470.72,2.229
470.73,2.229
470.74,2.229
470.75,2.228
470.76,2.228
470.77,2.228
470.78,2.228
470.79,2.228
470.80,2.228
470.81,2.228
470.82,2.228
470.83,2.228
470.84,2.228
470.85,2.228
470.86,2.228
470.87,2.228
470.88,2.228
470.89,2.227
470.90,2.227
470.91,2.227
470.92,2.227
470.93,2.227
470.94,2.227
470.95,2.227
470.96,2.227
470.97,2.227
470.98,2.227
470.99,2.227
471.00,2.226
