# Supplementary material for: Edible Oil-Based Extraction of Cannabis sativa L. Roots: Effect of Solvent and Temperature on Friedelin Yield and Antioxidant Activity
Source: Molecules. 2026 Apr 29;31(9):1473. doi: 10.3390/molecules31091473 (PMC13165115; doi:10.3390/molecules31091473)
Supplement: Supplementary file 1 [file molecules-31-01473-s001.zip › Raw data b-Carotene/final absorbances/GSO - 3.txt]

"GSO - 3 - RawData"
"Wavelength nm.","Abs."
469.00,2.063
469.01,2.063
469.02,2.063
469.03,2.063
469.04,2.063
469.05,2.063
469.06,2.063
469.07,2.063
469.08,2.063
469.09,2.063
469.10,2.063
469.11,2.063
469.12,2.063
469.13,2.063
469.14,2.063
469.15,2.063
469.16,2.063
469.17,2.063
469.18,2.063
469.19,2.063
469.20,2.063
469.21,2.062
469.22,2.062
469.23,2.062
469.24,2.062
469.25,2.062
469.26,2.062
469.27,2.062
469.28,2.062
469.29,2.062
469.30,2.062
469.31,2.062
469.32,2.062
469.33,2.062
469.34,2.062
469.35,2.062
469.36,2.062
469.37,2.062
469.38,2.062
469.39,2.062
469.40,2.062
469.41,2.062
469.42,2.062
469.43,2.062
469.44,2.062
469.45,2.062
469.46,2.062
469.47,2.062
469.48,2.062
469.49,2.062
469.50,2.062
469.51,2.062
469.52,2.062
469.53,2.062
469.54,2.062
469.55,2.062
469.56,2.062
469.57,2.062
469.58,2.062
469.59,2.062
469.60,2.062
469.61,2.062
469.62,2.062
469.63,2.062
469.64,2.062
469.65,2.063
469.66,2.063
469.67,2.063
469.68,2.063
469.69,2.063
469.70,2.063
469.71,2.063
469.72,2.063
469.73,2.063
469.74,2.063
469.75,2.063
469.76,2.063
469.77,2.063
469.78,2.063
469.79,2.063
469.80,2.063
469.81,2.063
469.82,2.063
469.83,2.063
469.84,2.063
469.85,2.063
469.86,2.063
469.87,2.063
469.88,2.063
469.89,2.063
469.90,2.063
469.91,2.063
469.92,2.063
469.93,2.063
469.94,2.063
469.95,2.063
469.96,2.063
469.97,2.063
469.98,2.063
469.99,2.063
470.00,2.063
470.01,2.063
470.02,2.063
470.03,2.063
470.04,2.063
470.05,2.063
470.06,2.063
470.07,2.063
470.08,2.063
470.09,2.063
470.10,2.063
470.11,2.063
470.12,2.063
470.13,2.063
470.14,2.063
470.15,2.063
470.16,2.064
470.17,2.064
470.18,2.064
470.19,2.064
470.20,2.064
470.21,2.064
470.22,2.064
470.23,2.064
470.24,2.064
470.25,2.064
470.26,2.064
470.27,2.064
470.28,2.064
470.29,2.064
470.30,2.064
470.31,2.064
470.32,2.064
470.33,2.064
470.34,2.064
470.35,2.064
470.36,2.064
470.37,2.064
470.38,2.064
470.39,2.064
470.40,2.064
470.41,2.064
470.42,2.064
470.43,2.064
470.44,2.064
470.45,2.064
470.46,2.064
470.47,2.064
470.48,2.064
470.49,2.064
470.50,2.064
470.51,2.064
470.52,2.064
470.53,2.064
470.54,2.063
470.55,2.063
470.56,2.063
470.57,2.063
470.58,2.063
470.59,2.063
470.60,2.063
470.61,2.063
470.62,2.063
470.63,2.062
470.64,2.062
470.65,2.062
470.66,2.062
470.67,2.062
470.68,2.062
470.69,2.062
470.70,2.062
470.71,2.062
470.72,2.062
470.73,2.062
470.74,2.061
470.75,2.061
470.76,2.061
470.77,2.061
470.78,2.061
470.79,2.061
470.80,2.061
470.81,2.061
470.82,2.061
470.83,2.061
470.84,2.061
470.85,2.060
470.86,2.060
470.87,2.060
470.88,2.060
470.89,2.060
470.90,2.060
470.91,2.060
470.92,2.060
470.93,2.060
470.94,2.060
470.95,2.060
470.96,2.060
470.97,2.059
470.98,2.059
470.99,2.059
471.00,2.059
