# Supplementary material for: Edible Oil-Based Extraction of Cannabis sativa L. Roots: Effect of Solvent and Temperature on Friedelin Yield and Antioxidant Activity
Source: Molecules. 2026 Apr 29;31(9):1473. doi: 10.3390/molecules31091473 (PMC13165115; doi:10.3390/molecules31091473)
Supplement: Supplementary file 1 [file molecules-31-01473-s001.zip › Raw data b-Carotene/final absorbances/GSO 50 - 1.txt]

"GSO 50 - 1 - RawData"
"Wavelength nm.","Abs."
469.00,2.248
469.01,2.248
469.02,2.248
469.03,2.248
469.04,2.248
469.05,2.248
469.06,2.248
469.07,2.248
469.08,2.248
469.09,2.248
469.10,2.248
469.11,2.248
469.12,2.248
469.13,2.248
469.14,2.248
469.15,2.248
469.16,2.248
469.17,2.249
469.18,2.249
469.19,2.249
469.20,2.249
469.21,2.249
469.22,2.249
469.23,2.249
469.24,2.249
469.25,2.249
469.26,2.249
469.27,2.249
469.28,2.249
469.29,2.249
469.30,2.249
469.31,2.249
469.32,2.249
469.33,2.249
469.34,2.249
469.35,2.249
469.36,2.249
469.37,2.249
469.38,2.249
469.39,2.249
469.40,2.250
469.41,2.250
469.42,2.250
469.43,2.250
469.44,2.250
469.45,2.250
469.46,2.250
469.47,2.250
469.48,2.250
469.49,2.250
469.50,2.250
469.51,2.250
469.52,2.250
469.53,2.250
469.54,2.250
469.55,2.250
469.56,2.250
469.57,2.250
469.58,2.250
469.59,2.250
469.60,2.250
469.61,2.250
469.62,2.250
469.63,2.251
469.64,2.251
469.65,2.251
469.66,2.251
469.67,2.251
469.68,2.251
469.69,2.251
469.70,2.251
469.71,2.251
469.72,2.251
469.73,2.251
469.74,2.251
469.75,2.251
469.76,2.251
469.77,2.251
469.78,2.251
469.79,2.251
469.80,2.251
469.81,2.251
469.82,2.251
469.83,2.251
469.84,2.251
469.85,2.251
469.86,2.251
469.87,2.251
469.88,2.251
469.89,2.251
469.90,2.251
469.91,2.251
469.92,2.252
469.93,2.252
469.94,2.252
469.95,2.252
469.96,2.252
469.97,2.252
469.98,2.252
469.99,2.252
470.00,2.252
470.01,2.252
470.02,2.252
470.03,2.252
470.04,2.252
470.05,2.252
470.06,2.252
470.07,2.252
470.08,2.252
470.09,2.252
470.10,2.252
470.11,2.253
470.12,2.253
470.13,2.253
470.14,2.253
470.15,2.253
470.16,2.253
470.17,2.253
470.18,2.253
470.19,2.253
470.20,2.253
470.21,2.253
470.22,2.253
470.23,2.253
470.24,2.253
470.25,2.253
470.26,2.253
470.27,2.254
470.28,2.254
470.29,2.254
470.30,2.254
470.31,2.254
470.32,2.254
470.33,2.254
470.34,2.254
470.35,2.254
470.36,2.254
470.37,2.255
470.38,2.255
470.39,2.255
470.40,2.255
470.41,2.255
470.42,2.255
470.43,2.255
470.44,2.255
470.45,2.255
470.46,2.255
470.47,2.256
470.48,2.256
470.49,2.256
470.50,2.256
470.51,2.256
470.52,2.256
470.53,2.256
470.54,2.256
470.55,2.256
470.56,2.256
470.57,2.256
470.58,2.256
470.59,2.255
470.60,2.255
470.61,2.255
470.62,2.255
470.63,2.255
470.64,2.255
470.65,2.255
470.66,2.255
470.67,2.255
470.68,2.255
470.69,2.255
470.70,2.255
470.71,2.255
470.72,2.255
470.73,2.255
470.74,2.255
470.75,2.255
470.76,2.255
470.77,2.255
470.78,2.255
470.79,2.255
470.80,2.255
470.81,2.255
470.82,2.255
470.83,2.255
470.84,2.255
470.85,2.255
470.86,2.255
470.87,2.255
470.88,2.255
470.89,2.255
470.90,2.255
470.91,2.255
470.92,2.255
470.93,2.254
470.94,2.254
470.95,2.254
470.96,2.254
470.97,2.254
470.98,2.254
470.99,2.254
471.00,2.254
