# Supplementary material for: Edible Oil-Based Extraction of Cannabis sativa L. Roots: Effect of Solvent and Temperature on Friedelin Yield and Antioxidant Activity
Source: Molecules. 2026 Apr 29;31(9):1473. doi: 10.3390/molecules31091473 (PMC13165115; doi:10.3390/molecules31091473)
Supplement: Supplementary file 1 [file molecules-31-01473-s001.zip › Raw data b-Carotene/final absorbances/GSO 50 - 2.txt]

"GSO 50 - 2 - RawData"
"Wavelength nm.","Abs."
469.00,2.496
469.01,2.496
469.02,2.496
469.03,2.496
469.04,2.496
469.05,2.496
469.06,2.496
469.07,2.496
469.08,2.496
469.09,2.496
469.10,2.496
469.11,2.496
469.12,2.496
469.13,2.496
469.14,2.496
469.15,2.496
469.16,2.496
469.17,2.496
469.18,2.496
469.19,2.496
469.20,2.496
469.21,2.496
469.22,2.496
469.23,2.496
469.24,2.496
469.25,2.496
469.26,2.496
469.27,2.496
469.28,2.496
469.29,2.496
469.30,2.496
469.31,2.496
469.32,2.496
469.33,2.496
469.34,2.496
469.35,2.496
469.36,2.496
469.37,2.496
469.38,2.496
469.39,2.496
469.40,2.496
469.41,2.496
469.42,2.496
469.43,2.496
469.44,2.496
469.45,2.496
469.46,2.496
469.47,2.496
469.48,2.496
469.49,2.496
469.50,2.496
469.51,2.496
469.52,2.496
469.53,2.496
469.54,2.496
469.55,2.497
469.56,2.497
469.57,2.497
469.58,2.497
469.59,2.497
469.60,2.497
469.61,2.497
469.62,2.497
469.63,2.497
469.64,2.497
469.65,2.497
469.66,2.497
469.67,2.497
469.68,2.497
469.69,2.497
469.70,2.497
469.71,2.497
469.72,2.497
469.73,2.497
469.74,2.497
469.75,2.497
469.76,2.497
469.77,2.497
469.78,2.497
469.79,2.497
469.80,2.497
469.81,2.497
469.82,2.497
469.83,2.497
469.84,2.498
469.85,2.498
469.86,2.498
469.87,2.498
469.88,2.498
469.89,2.498
469.90,2.498
469.91,2.498
469.92,2.498
469.93,2.498
469.94,2.498
469.95,2.498
469.96,2.498
469.97,2.499
469.98,2.499
469.99,2.499
470.00,2.499
470.01,2.499
470.02,2.499
470.03,2.499
470.04,2.499
470.05,2.499
470.06,2.499
470.07,2.499
470.08,2.500
470.09,2.500
470.10,2.500
470.11,2.500
470.12,2.500
470.13,2.500
470.14,2.500
470.15,2.500
470.16,2.500
470.17,2.500
470.18,2.501
470.19,2.501
470.20,2.501
470.21,2.501
470.22,2.501
470.23,2.501
470.24,2.501
470.25,2.501
470.26,2.501
470.27,2.501
470.28,2.501
470.29,2.502
470.30,2.502
470.31,2.502
470.32,2.502
470.33,2.502
470.34,2.502
470.35,2.502
470.36,2.502
470.37,2.502
470.38,2.502
470.39,2.502
470.40,2.503
470.41,2.503
470.42,2.503
470.43,2.503
470.44,2.503
470.45,2.503
470.46,2.503
470.47,2.503
470.48,2.503
470.49,2.503
470.50,2.503
470.51,2.503
470.52,2.503
470.53,2.503
470.54,2.503
470.55,2.503
470.56,2.502
470.57,2.502
470.58,2.502
470.59,2.502
470.60,2.502
470.61,2.502
470.62,2.502
470.63,2.502
470.64,2.501
470.65,2.501
470.66,2.501
470.67,2.501
470.68,2.501
470.69,2.501
470.70,2.501
470.71,2.500
470.72,2.500
470.73,2.500
470.74,2.500
470.75,2.500
470.76,2.500
470.77,2.499
470.78,2.499
470.79,2.499
470.80,2.499
470.81,2.499
470.82,2.499
470.83,2.498
470.84,2.498
470.85,2.498
470.86,2.498
470.87,2.498
470.88,2.498
470.89,2.497
470.90,2.497
470.91,2.497
470.92,2.497
470.93,2.497
470.94,2.496
470.95,2.496
470.96,2.496
470.97,2.496
470.98,2.496
470.99,2.495
471.00,2.495
