# Supplementary material for: Edible Oil-Based Extraction of Cannabis sativa L. Roots: Effect of Solvent and Temperature on Friedelin Yield and Antioxidant Activity
Source: Molecules. 2026 Apr 29;31(9):1473. doi: 10.3390/molecules31091473 (PMC13165115; doi:10.3390/molecules31091473)
Supplement: Supplementary file 1 [file molecules-31-01473-s001.zip › Raw data b-Carotene/final absorbances/GSO 50 - 3.txt]

"GSO 50 - 3 - RawData"
"Wavelength nm.","Abs."
469.00,2.252
469.01,2.252
469.02,2.252
469.03,2.252
469.04,2.252
469.05,2.252
469.06,2.252
469.07,2.252
469.08,2.252
469.09,2.252
469.10,2.251
469.11,2.251
469.12,2.251
469.13,2.251
469.14,2.251
469.15,2.251
469.16,2.251
469.17,2.251
469.18,2.251
469.19,2.251
469.20,2.251
469.21,2.251
469.22,2.251
469.23,2.251
469.24,2.250
469.25,2.250
469.26,2.250
469.27,2.250
469.28,2.250
469.29,2.250
469.30,2.250
469.31,2.250
469.32,2.250
469.33,2.250
469.34,2.250
469.35,2.249
469.36,2.249
469.37,2.249
469.38,2.249
469.39,2.249
469.40,2.249
469.41,2.249
469.42,2.249
469.43,2.249
469.44,2.248
469.45,2.248
469.46,2.248
469.47,2.248
469.48,2.248
469.49,2.248
469.50,2.248
469.51,2.248
469.52,2.248
469.53,2.247
469.54,2.247
469.55,2.247
469.56,2.247
469.57,2.247
469.58,2.247
469.59,2.247
469.60,2.246
469.61,2.246
469.62,2.246
469.63,2.246
469.64,2.246
469.65,2.246
469.66,2.246
469.67,2.246
469.68,2.245
469.69,2.245
469.70,2.245
469.71,2.245
469.72,2.245
469.73,2.245
469.74,2.245
469.75,2.244
469.76,2.244
469.77,2.244
469.78,2.244
469.79,2.244
469.80,2.244
469.81,2.244
469.82,2.244
469.83,2.243
469.84,2.243
469.85,2.243
469.86,2.243
469.87,2.243
469.88,2.243
469.89,2.243
469.90,2.242
469.91,2.242
469.92,2.242
469.93,2.242
469.94,2.242
469.95,2.242
469.96,2.242
469.97,2.242
469.98,2.242
469.99,2.241
470.00,2.241
470.01,2.241
470.02,2.241
470.03,2.241
470.04,2.241
470.05,2.241
470.06,2.240
470.07,2.240
470.08,2.240
470.09,2.240
470.10,2.240
470.11,2.240
470.12,2.240
470.13,2.240
470.14,2.239
470.15,2.239
470.16,2.239
470.17,2.239
470.18,2.239
470.19,2.239
470.20,2.239
470.21,2.238
470.22,2.238
470.23,2.238
470.24,2.238
470.25,2.238
470.26,2.238
470.27,2.238
470.28,2.237
470.29,2.237
470.30,2.237
470.31,2.237
470.32,2.237
470.33,2.237
470.34,2.237
470.35,2.236
470.36,2.236
470.37,2.236
470.38,2.236
470.39,2.236
470.40,2.236
470.41,2.236
470.42,2.235
470.43,2.235
470.44,2.235
470.45,2.235
470.46,2.235
470.47,2.235
470.48,2.234
470.49,2.234
470.50,2.234
470.51,2.234
470.52,2.233
470.53,2.233
470.54,2.233
470.55,2.233
470.56,2.232
470.57,2.232
470.58,2.232
470.59,2.232
470.60,2.231
470.61,2.231
470.62,2.231
470.63,2.231
470.64,2.230
470.65,2.230
470.66,2.230
470.67,2.230
470.68,2.229
470.69,2.229
470.70,2.229
470.71,2.229
470.72,2.228
470.73,2.228
470.74,2.228
470.75,2.228
470.76,2.227
470.77,2.227
470.78,2.227
470.79,2.227
470.80,2.227
470.81,2.226
470.82,2.226
470.83,2.226
470.84,2.226
470.85,2.225
470.86,2.225
470.87,2.225
470.88,2.225
470.89,2.225
470.90,2.224
470.91,2.224
470.92,2.224
470.93,2.224
470.94,2.223
470.95,2.223
470.96,2.223
470.97,2.223
470.98,2.222
470.99,2.222
471.00,2.222
