# Supplementary material for: Edible Oil-Based Extraction of Cannabis sativa L. Roots: Effect of Solvent and Temperature on Friedelin Yield and Antioxidant Activity
Source: Molecules. 2026 Apr 29;31(9):1473. doi: 10.3390/molecules31091473 (PMC13165115; doi:10.3390/molecules31091473)
Supplement: Supplementary file 1 [file molecules-31-01473-s001.zip › Raw data b-Carotene/final absorbances/GSO 70 - 1.txt]

"GSO 70 - 1 - RawData"
"Wavelength nm.","Abs."
469.00,2.218
469.01,2.218
469.02,2.218
469.03,2.218
469.04,2.218
469.05,2.219
469.06,2.219
469.07,2.219
469.08,2.219
469.09,2.219
469.10,2.219
469.11,2.219
469.12,2.219
469.13,2.219
469.14,2.219
469.15,2.219
469.16,2.219
469.17,2.219
469.18,2.219
469.19,2.219
469.20,2.219
469.21,2.219
469.22,2.220
469.23,2.220
469.24,2.220
469.25,2.220
469.26,2.220
469.27,2.220
469.28,2.220
469.29,2.220
469.30,2.220
469.31,2.220
469.32,2.220
469.33,2.220
469.34,2.221
469.35,2.221
469.36,2.221
469.37,2.221
469.38,2.221
469.39,2.221
469.40,2.221
469.41,2.221
469.42,2.221
469.43,2.221
469.44,2.221
469.45,2.222
469.46,2.222
469.47,2.222
469.48,2.222
469.49,2.222
469.50,2.222
469.51,2.222
469.52,2.222
469.53,2.222
469.54,2.222
469.55,2.222
469.56,2.222
469.57,2.223
469.58,2.223
469.59,2.223
469.60,2.223
469.61,2.223
469.62,2.223
469.63,2.223
469.64,2.223
469.65,2.223
469.66,2.223
469.67,2.223
469.68,2.223
469.69,2.223
469.70,2.224
469.71,2.224
469.72,2.224
469.73,2.224
469.74,2.224
469.75,2.224
469.76,2.224
469.77,2.224
469.78,2.224
469.79,2.224
469.80,2.224
469.81,2.224
469.82,2.224
469.83,2.224
469.84,2.225
469.85,2.225
469.86,2.225
469.87,2.225
469.88,2.225
469.89,2.225
469.90,2.225
469.91,2.225
469.92,2.225
469.93,2.225
469.94,2.225
469.95,2.225
469.96,2.225
469.97,2.225
469.98,2.226
469.99,2.226
470.00,2.226
470.01,2.226
470.02,2.226
470.03,2.226
470.04,2.226
470.05,2.226
470.06,2.226
470.07,2.226
470.08,2.226
470.09,2.226
470.10,2.227
470.11,2.227
470.12,2.227
470.13,2.227
470.14,2.227
470.15,2.227
470.16,2.227
470.17,2.227
470.18,2.227
470.19,2.227
470.20,2.228
470.21,2.228
470.22,2.228
470.23,2.228
470.24,2.228
470.25,2.228
470.26,2.228
470.27,2.228
470.28,2.228
470.29,2.228
470.30,2.229
470.31,2.229
470.32,2.229
470.33,2.229
470.34,2.229
470.35,2.229
470.36,2.229
470.37,2.229
470.38,2.229
470.39,2.230
470.40,2.230
470.41,2.230
470.42,2.230
470.43,2.230
470.44,2.230
470.45,2.230
470.46,2.230
470.47,2.230
470.48,2.230
470.49,2.231
470.50,2.231
470.51,2.231
470.52,2.231
470.53,2.231
470.54,2.231
470.55,2.231
470.56,2.231
470.57,2.231
470.58,2.231
470.59,2.231
470.60,2.231
470.61,2.231
470.62,2.231
470.63,2.231
470.64,2.231
470.65,2.231
470.66,2.231
470.67,2.231
470.68,2.231
470.69,2.231
470.70,2.231
470.71,2.231
470.72,2.231
470.73,2.231
470.74,2.231
470.75,2.231
470.76,2.231
470.77,2.230
470.78,2.230
470.79,2.230
470.80,2.230
470.81,2.230
470.82,2.230
470.83,2.230
470.84,2.230
470.85,2.230
470.86,2.230
470.87,2.230
470.88,2.230
470.89,2.230
470.90,2.230
470.91,2.230
470.92,2.230
470.93,2.230
470.94,2.230
470.95,2.230
470.96,2.230
470.97,2.230
470.98,2.230
470.99,2.230
471.00,2.230
