# Supplementary material for: Edible Oil-Based Extraction of Cannabis sativa L. Roots: Effect of Solvent and Temperature on Friedelin Yield and Antioxidant Activity
Source: Molecules. 2026 Apr 29;31(9):1473. doi: 10.3390/molecules31091473 (PMC13165115; doi:10.3390/molecules31091473)
Supplement: Supplementary file 1 [file molecules-31-01473-s001.zip › Raw data b-Carotene/final absorbances/GSO 70 - 2.txt]

"GSO 70 - 2 - RawData"
"Wavelength nm.","Abs."
469.00,2.190
469.01,2.190
469.02,2.190
469.03,2.190
469.04,2.190
469.05,2.190
469.06,2.190
469.07,2.190
469.08,2.190
469.09,2.190
469.10,2.190
469.11,2.190
469.12,2.190
469.13,2.190
469.14,2.191
469.15,2.191
469.16,2.191
469.17,2.191
469.18,2.191
469.19,2.191
469.20,2.191
469.21,2.191
469.22,2.191
469.23,2.191
469.24,2.191
469.25,2.191
469.26,2.191
469.27,2.191
469.28,2.191
469.29,2.191
469.30,2.191
469.31,2.191
469.32,2.191
469.33,2.191
469.34,2.191
469.35,2.192
469.36,2.192
469.37,2.192
469.38,2.192
469.39,2.192
469.40,2.192
469.41,2.192
469.42,2.192
469.43,2.192
469.44,2.192
469.45,2.192
469.46,2.192
469.47,2.192
469.48,2.192
469.49,2.193
469.50,2.193
469.51,2.193
469.52,2.193
469.53,2.193
469.54,2.193
469.55,2.193
469.56,2.193
469.57,2.193
469.58,2.193
469.59,2.193
469.60,2.193
469.61,2.193
469.62,2.193
469.63,2.194
469.64,2.194
469.65,2.194
469.66,2.194
469.67,2.194
469.68,2.194
469.69,2.194
469.70,2.194
469.71,2.194
469.72,2.194
469.73,2.194
469.74,2.194
469.75,2.194
469.76,2.195
469.77,2.195
469.78,2.195
469.79,2.195
469.80,2.195
469.81,2.195
469.82,2.195
469.83,2.195
469.84,2.195
469.85,2.195
469.86,2.195
469.87,2.195
469.88,2.195
469.89,2.195
469.90,2.195
469.91,2.195
469.92,2.195
469.93,2.195
469.94,2.196
469.95,2.196
469.96,2.196
469.97,2.196
469.98,2.196
469.99,2.196
470.00,2.196
470.01,2.196
470.02,2.196
470.03,2.196
470.04,2.196
470.05,2.196
470.06,2.196
470.07,2.196
470.08,2.196
470.09,2.196
470.10,2.196
470.11,2.196
470.12,2.197
470.13,2.197
470.14,2.197
470.15,2.197
470.16,2.197
470.17,2.197
470.18,2.197
470.19,2.197
470.20,2.197
470.21,2.197
470.22,2.197
470.23,2.197
470.24,2.197
470.25,2.197
470.26,2.197
470.27,2.197
470.28,2.197
470.29,2.197
470.30,2.198
470.31,2.198
470.32,2.198
470.33,2.198
470.34,2.198
470.35,2.198
470.36,2.198
470.37,2.198
470.38,2.198
470.39,2.198
470.40,2.198
470.41,2.198
470.42,2.198
470.43,2.198
470.44,2.198
470.45,2.198
470.46,2.198
470.47,2.198
470.48,2.198
470.49,2.198
470.50,2.198
470.51,2.198
470.52,2.198
470.53,2.198
470.54,2.198
470.55,2.197
470.56,2.197
470.57,2.197
470.58,2.197
470.59,2.197
470.60,2.197
470.61,2.197
470.62,2.197
470.63,2.197
470.64,2.197
470.65,2.197
470.66,2.197
470.67,2.196
470.68,2.196
470.69,2.196
470.70,2.196
470.71,2.196
470.72,2.196
470.73,2.196
470.74,2.196
470.75,2.196
470.76,2.196
470.77,2.196
470.78,2.196
470.79,2.196
470.80,2.195
470.81,2.195
470.82,2.195
470.83,2.195
470.84,2.195
470.85,2.195
470.86,2.195
470.87,2.195
470.88,2.195
470.89,2.195
470.90,2.195
470.91,2.194
470.92,2.194
470.93,2.194
470.94,2.194
470.95,2.194
470.96,2.194
470.97,2.194
470.98,2.194
470.99,2.194
471.00,2.194
