# Supplementary material for: Edible Oil-Based Extraction of Cannabis sativa L. Roots: Effect of Solvent and Temperature on Friedelin Yield and Antioxidant Activity
Source: Molecules. 2026 Apr 29;31(9):1473. doi: 10.3390/molecules31091473 (PMC13165115; doi:10.3390/molecules31091473)
Supplement: Supplementary file 1 [file molecules-31-01473-s001.zip › Raw data b-Carotene/final absorbances/GSO 70 - 3.txt]

"GSO 70 - 3 - RawData"
"Wavelength nm.","Abs."
469.00,2.190
469.01,2.190
469.02,2.190
469.03,2.190
469.04,2.190
469.05,2.190
469.06,2.190
469.07,2.190
469.08,2.190
469.09,2.190
469.10,2.190
469.11,2.190
469.12,2.190
469.13,2.190
469.14,2.190
469.15,2.190
469.16,2.190
469.17,2.190
469.18,2.189
469.19,2.189
469.20,2.189
469.21,2.189
469.22,2.189
469.23,2.189
469.24,2.189
469.25,2.189
469.26,2.189
469.27,2.189
469.28,2.189
469.29,2.189
469.30,2.189
469.31,2.189
469.32,2.189
469.33,2.189
469.34,2.189
469.35,2.189
469.36,2.189
469.37,2.189
469.38,2.189
469.39,2.189
469.40,2.189
469.41,2.189
469.42,2.189
469.43,2.188
469.44,2.188
469.45,2.188
469.46,2.188
469.47,2.188
469.48,2.188
469.49,2.188
469.50,2.188
469.51,2.188
469.52,2.188
469.53,2.188
469.54,2.188
469.55,2.188
469.56,2.188
469.57,2.188
469.58,2.188
469.59,2.188
469.60,2.188
469.61,2.188
469.62,2.188
469.63,2.188
469.64,2.188
469.65,2.188
469.66,2.188
469.67,2.188
469.68,2.188
469.69,2.188
469.70,2.188
469.71,2.188
469.72,2.188
469.73,2.188
469.74,2.188
469.75,2.188
469.76,2.187
469.77,2.187
469.78,2.187
469.79,2.187
469.80,2.187
469.81,2.187
469.82,2.187
469.83,2.187
469.84,2.187
469.85,2.187
469.86,2.187
469.87,2.187
469.88,2.187
469.89,2.187
469.90,2.187
469.91,2.187
469.92,2.187
469.93,2.187
469.94,2.187
469.95,2.187
469.96,2.187
469.97,2.187
469.98,2.187
469.99,2.187
470.00,2.187
470.01,2.187
470.02,2.187
470.03,2.187
470.04,2.187
470.05,2.187
470.06,2.187
470.07,2.187
470.08,2.187
470.09,2.187
470.10,2.187
470.11,2.187
470.12,2.187
470.13,2.187
470.14,2.187
470.15,2.187
470.16,2.187
470.17,2.187
470.18,2.187
470.19,2.187
470.20,2.187
470.21,2.187
470.22,2.187
470.23,2.187
470.24,2.187
470.25,2.187
470.26,2.187
470.27,2.187
470.28,2.187
470.29,2.187
470.30,2.187
470.31,2.187
470.32,2.187
470.33,2.187
470.34,2.187
470.35,2.187
470.36,2.187
470.37,2.187
470.38,2.187
470.39,2.187
470.40,2.187
470.41,2.187
470.42,2.187
470.43,2.187
470.44,2.187
470.45,2.187
470.46,2.186
470.47,2.186
470.48,2.186
470.49,2.186
470.50,2.186
470.51,2.186
470.52,2.186
470.53,2.186
470.54,2.186
470.55,2.185
470.56,2.185
470.57,2.185
470.58,2.185
470.59,2.185
470.60,2.185
470.61,2.185
470.62,2.184
470.63,2.184
470.64,2.184
470.65,2.184
470.66,2.184
470.67,2.184
470.68,2.184
470.69,2.183
470.70,2.183
470.71,2.183
470.72,2.183
470.73,2.183
470.74,2.183
470.75,2.183
470.76,2.183
470.77,2.182
470.78,2.182
470.79,2.182
470.80,2.182
470.81,2.182
470.82,2.182
470.83,2.182
470.84,2.181
470.85,2.181
470.86,2.181
470.87,2.181
470.88,2.181
470.89,2.181
470.90,2.181
470.91,2.180
470.92,2.180
470.93,2.180
470.94,2.180
470.95,2.180
470.96,2.180
470.97,2.180
470.98,2.179
470.99,2.179
471.00,2.179
