# Supplementary material for: Edible Oil-Based Extraction of Cannabis sativa L. Roots: Effect of Solvent and Temperature on Friedelin Yield and Antioxidant Activity
Source: Molecules. 2026 Apr 29;31(9):1473. doi: 10.3390/molecules31091473 (PMC13165115; doi:10.3390/molecules31091473)
Supplement: Supplementary file 1 [file molecules-31-01473-s001.zip › Raw data b-Carotene/final absorbances/GSO 90 - 1R.txt]

"GSO 90 - 1 - RawData"
"Wavelength nm.","Abs."
469.00,1.501
469.01,1.501
469.02,1.501
469.03,1.501
469.04,1.501
469.05,1.501
469.06,1.501
469.07,1.501
469.08,1.501
469.09,1.501
469.10,1.501
469.11,1.501
469.12,1.501
469.13,1.501
469.14,1.501
469.15,1.501
469.16,1.501
469.17,1.501
469.18,1.501
469.19,1.501
469.20,1.501
469.21,1.501
469.22,1.500
469.23,1.500
469.24,1.500
469.25,1.500
469.26,1.500
469.27,1.500
469.28,1.500
469.29,1.500
469.30,1.500
469.31,1.500
469.32,1.500
469.33,1.500
469.34,1.500
469.35,1.500
469.36,1.500
469.37,1.500
469.38,1.500
469.39,1.499
469.40,1.499
469.41,1.499
469.42,1.499
469.43,1.499
469.44,1.499
469.45,1.499
469.46,1.499
469.47,1.499
469.48,1.499
469.49,1.499
469.50,1.499
469.51,1.499
469.52,1.499
469.53,1.499
469.54,1.498
469.55,1.498
469.56,1.498
469.57,1.498
469.58,1.498
469.59,1.498
469.60,1.498
469.61,1.498
469.62,1.498
469.63,1.498
469.64,1.498
469.65,1.498
469.66,1.498
469.67,1.498
469.68,1.498
469.69,1.497
469.70,1.497
469.71,1.497
469.72,1.497
469.73,1.497
469.74,1.497
469.75,1.497
469.76,1.497
469.77,1.497
469.78,1.497
469.79,1.497
469.80,1.497
469.81,1.497
469.82,1.497
469.83,1.497
469.84,1.496
469.85,1.496
469.86,1.496
469.87,1.496
469.88,1.496
469.89,1.496
469.90,1.496
469.91,1.496
469.92,1.496
469.93,1.496
469.94,1.496
469.95,1.496
469.96,1.496
469.97,1.496
469.98,1.496
469.99,1.495
470.00,1.495
470.01,1.495
470.02,1.495
470.03,1.495
470.04,1.495
470.05,1.495
470.06,1.495
470.07,1.495
470.08,1.495
470.09,1.495
470.10,1.495
470.11,1.495
470.12,1.495
470.13,1.495
470.14,1.494
470.15,1.494
470.16,1.494
470.17,1.494
470.18,1.494
470.19,1.494
470.20,1.494
470.21,1.494
470.22,1.494
470.23,1.494
470.24,1.494
470.25,1.494
470.26,1.494
470.27,1.493
470.28,1.493
470.29,1.493
470.30,1.493
470.31,1.493
470.32,1.493
470.33,1.493
470.34,1.493
470.35,1.493
470.36,1.493
470.37,1.493
470.38,1.493
470.39,1.493
470.40,1.493
470.41,1.493
470.42,1.492
470.43,1.492
470.44,1.492
470.45,1.492
470.46,1.492
470.47,1.492
470.48,1.492
470.49,1.492
470.50,1.492
470.51,1.492
470.52,1.492
470.53,1.492
470.54,1.491
470.55,1.491
470.56,1.491
470.57,1.491
470.58,1.491
470.59,1.491
470.60,1.491
470.61,1.491
470.62,1.491
470.63,1.491
470.64,1.490
470.65,1.490
470.66,1.490
470.67,1.490
470.68,1.490
470.69,1.490
470.70,1.490
470.71,1.490
470.72,1.490
470.73,1.490
470.74,1.490
470.75,1.490
470.76,1.489
470.77,1.489
470.78,1.489
470.79,1.489
470.80,1.489
470.81,1.489
470.82,1.489
470.83,1.489
470.84,1.489
470.85,1.489
470.86,1.489
470.87,1.489
470.88,1.489
470.89,1.488
470.90,1.488
470.91,1.488
470.92,1.488
470.93,1.488
470.94,1.488
470.95,1.488
470.96,1.488
470.97,1.488
470.98,1.488
470.99,1.488
471.00,1.488
