# Supplementary material for: Edible Oil-Based Extraction of Cannabis sativa L. Roots: Effect of Solvent and Temperature on Friedelin Yield and Antioxidant Activity
Source: Molecules. 2026 Apr 29;31(9):1473. doi: 10.3390/molecules31091473 (PMC13165115; doi:10.3390/molecules31091473)
Supplement: Supplementary file 1 [file molecules-31-01473-s001.zip › Raw data b-Carotene/final absorbances/GSO 90 - 2.txt]

"GSO 90 - 2 - RawData"
"Wavelength nm.","Abs."
469.00,1.588
469.01,1.588
469.02,1.588
469.03,1.588
469.04,1.588
469.05,1.588
469.06,1.588
469.07,1.588
469.08,1.588
469.09,1.588
469.10,1.588
469.11,1.588
469.12,1.588
469.13,1.588
469.14,1.588
469.15,1.588
469.16,1.588
469.17,1.588
469.18,1.588
469.19,1.588
469.20,1.588
469.21,1.588
469.22,1.588
469.23,1.588
469.24,1.588
469.25,1.588
469.26,1.588
469.27,1.588
469.28,1.588
469.29,1.588
469.30,1.588
469.31,1.588
469.32,1.588
469.33,1.587
469.34,1.587
469.35,1.587
469.36,1.587
469.37,1.587
469.38,1.587
469.39,1.587
469.40,1.587
469.41,1.587
469.42,1.587
469.43,1.587
469.44,1.587
469.45,1.587
469.46,1.587
469.47,1.587
469.48,1.587
469.49,1.587
469.50,1.587
469.51,1.587
469.52,1.587
469.53,1.587
469.54,1.587
469.55,1.587
469.56,1.587
469.57,1.587
469.58,1.587
469.59,1.587
469.60,1.587
469.61,1.586
469.62,1.586
469.63,1.586
469.64,1.586
469.65,1.586
469.66,1.586
469.67,1.586
469.68,1.586
469.69,1.586
469.70,1.586
469.71,1.586
469.72,1.586
469.73,1.586
469.74,1.586
469.75,1.586
469.76,1.586
469.77,1.586
469.78,1.586
469.79,1.586
469.80,1.586
469.81,1.586
469.82,1.585
469.83,1.585
469.84,1.585
469.85,1.585
469.86,1.585
469.87,1.585
469.88,1.585
469.89,1.585
469.90,1.585
469.91,1.585
469.92,1.585
469.93,1.585
469.94,1.585
469.95,1.585
469.96,1.585
469.97,1.585
469.98,1.585
469.99,1.584
470.00,1.584
470.01,1.584
470.02,1.584
470.03,1.584
470.04,1.584
470.05,1.584
470.06,1.584
470.07,1.584
470.08,1.584
470.09,1.584
470.10,1.584
470.11,1.584
470.12,1.584
470.13,1.584
470.14,1.584
470.15,1.584
470.16,1.584
470.17,1.584
470.18,1.584
470.19,1.583
470.20,1.583
470.21,1.583
470.22,1.583
470.23,1.583
470.24,1.583
470.25,1.583
470.26,1.583
470.27,1.583
470.28,1.583
470.29,1.583
470.30,1.583
470.31,1.583
470.32,1.583
470.33,1.583
470.34,1.583
470.35,1.583
470.36,1.583
470.37,1.583
470.38,1.583
470.39,1.582
470.40,1.582
470.41,1.582
470.42,1.582
470.43,1.582
470.44,1.582
470.45,1.582
470.46,1.582
470.47,1.582
470.48,1.582
470.49,1.582
470.50,1.582
470.51,1.582
470.52,1.582
470.53,1.582
470.54,1.582
470.55,1.582
470.56,1.581
470.57,1.581
470.58,1.581
470.59,1.581
470.60,1.581
470.61,1.581
470.62,1.581
470.63,1.581
470.64,1.581
470.65,1.581
470.66,1.581
470.67,1.581
470.68,1.581
470.69,1.581
470.70,1.580
470.71,1.580
470.72,1.580
470.73,1.580
470.74,1.580
470.75,1.580
470.76,1.580
470.77,1.580
470.78,1.580
470.79,1.580
470.80,1.580
470.81,1.580
470.82,1.580
470.83,1.580
470.84,1.580
470.85,1.580
470.86,1.579
470.87,1.579
470.88,1.579
470.89,1.579
470.90,1.579
470.91,1.579
470.92,1.579
470.93,1.579
470.94,1.579
470.95,1.579
470.96,1.579
470.97,1.579
470.98,1.579
470.99,1.579
471.00,1.579
