# Supplementary material for: Edible Oil-Based Extraction of Cannabis sativa L. Roots: Effect of Solvent and Temperature on Friedelin Yield and Antioxidant Activity
Source: Molecules. 2026 Apr 29;31(9):1473. doi: 10.3390/molecules31091473 (PMC13165115; doi:10.3390/molecules31091473)
Supplement: Supplementary file 1 [file molecules-31-01473-s001.zip › Raw data b-Carotene/final absorbances/GSO 90 - 3.txt]

"GSO 90 - 3 - RawData"
"Wavelength nm.","Abs."
469.00,1.557
469.01,1.557
469.02,1.557
469.03,1.557
469.04,1.557
469.05,1.557
469.06,1.557
469.07,1.557
469.08,1.557
469.09,1.557
469.10,1.557
469.11,1.557
469.12,1.557
469.13,1.557
469.14,1.557
469.15,1.557
469.16,1.557
469.17,1.558
469.18,1.558
469.19,1.558
469.20,1.558
469.21,1.558
469.22,1.558
469.23,1.558
469.24,1.558
469.25,1.558
469.26,1.558
469.27,1.558
469.28,1.558
469.29,1.558
469.30,1.558
469.31,1.558
469.32,1.558
469.33,1.558
469.34,1.558
469.35,1.558
469.36,1.559
469.37,1.559
469.38,1.559
469.39,1.559
469.40,1.559
469.41,1.559
469.42,1.559
469.43,1.559
469.44,1.559
469.45,1.559
469.46,1.559
469.47,1.559
469.48,1.559
469.49,1.559
469.50,1.559
469.51,1.560
469.52,1.560
469.53,1.560
469.54,1.560
469.55,1.560
469.56,1.560
469.57,1.560
469.58,1.560
469.59,1.560
469.60,1.560
469.61,1.560
469.62,1.560
469.63,1.560
469.64,1.560
469.65,1.561
469.66,1.561
469.67,1.561
469.68,1.561
469.69,1.561
469.70,1.561
469.71,1.561
469.72,1.561
469.73,1.561
469.74,1.561
469.75,1.561
469.76,1.561
469.77,1.561
469.78,1.561
469.79,1.561
469.80,1.561
469.81,1.561
469.82,1.561
469.83,1.561
469.84,1.561
469.85,1.561
469.86,1.561
469.87,1.562
469.88,1.562
469.89,1.562
469.90,1.562
469.91,1.562
469.92,1.562
469.93,1.562
469.94,1.562
469.95,1.562
469.96,1.562
469.97,1.562
469.98,1.562
469.99,1.562
470.00,1.562
470.01,1.562
470.02,1.562
470.03,1.563
470.04,1.563
470.05,1.563
470.06,1.563
470.07,1.563
470.08,1.563
470.09,1.563
470.10,1.563
470.11,1.563
470.12,1.563
470.13,1.563
470.14,1.563
470.15,1.563
470.16,1.563
470.17,1.563
470.18,1.563
470.19,1.563
470.20,1.563
470.21,1.563
470.22,1.563
470.23,1.563
470.24,1.564
470.25,1.564
470.26,1.564
470.27,1.564
470.28,1.564
470.29,1.564
470.30,1.564
470.31,1.564
470.32,1.564
470.33,1.564
470.34,1.564
470.35,1.564
470.36,1.564
470.37,1.564
470.38,1.564
470.39,1.564
470.40,1.564
470.41,1.564
470.42,1.564
470.43,1.565
470.44,1.565
470.45,1.565
470.46,1.565
470.47,1.565
470.48,1.565
470.49,1.565
470.50,1.565
470.51,1.565
470.52,1.565
470.53,1.565
470.54,1.565
470.55,1.565
470.56,1.565
470.57,1.565
470.58,1.565
470.59,1.565
470.60,1.565
470.61,1.565
470.62,1.566
470.63,1.566
470.64,1.566
470.65,1.566
470.66,1.566
470.67,1.566
470.68,1.566
470.69,1.566
470.70,1.566
470.71,1.566
470.72,1.566
470.73,1.566
470.74,1.566
470.75,1.566
470.76,1.566
470.77,1.566
470.78,1.566
470.79,1.566
470.80,1.567
470.81,1.567
470.82,1.567
470.83,1.567
470.84,1.567
470.85,1.567
470.86,1.567
470.87,1.567
470.88,1.567
470.89,1.567
470.90,1.567
470.91,1.567
470.92,1.567
470.93,1.567
470.94,1.567
470.95,1.567
470.96,1.567
470.97,1.567
470.98,1.567
470.99,1.567
471.00,1.567
