# Supplementary material for: Edible Oil-Based Extraction of Cannabis sativa L. Roots: Effect of Solvent and Temperature on Friedelin Yield and Antioxidant Activity
Source: Molecules. 2026 Apr 29;31(9):1473. doi: 10.3390/molecules31091473 (PMC13165115; doi:10.3390/molecules31091473)
Supplement: Supplementary file 1 [file molecules-31-01473-s001.zip › Raw data b-Carotene/final absorbances/HSO - 1.txt]

"HSO - 1 - RawData"
"Wavelength nm.","Abs."
469.00,1.426
469.01,1.426
469.02,1.426
469.03,1.426
469.04,1.426
469.05,1.426
469.06,1.426
469.07,1.426
469.08,1.426
469.09,1.426
469.10,1.426
469.11,1.426
469.12,1.426
469.13,1.426
469.14,1.427
469.15,1.427
469.16,1.427
469.17,1.427
469.18,1.427
469.19,1.427
469.20,1.427
469.21,1.427
469.22,1.427
469.23,1.427
469.24,1.427
469.25,1.427
469.26,1.427
469.27,1.427
469.28,1.427
469.29,1.428
469.30,1.428
469.31,1.428
469.32,1.428
469.33,1.428
469.34,1.428
469.35,1.428
469.36,1.428
469.37,1.428
469.38,1.428
469.39,1.428
469.40,1.428
469.41,1.428
469.42,1.428
469.43,1.429
469.44,1.429
469.45,1.429
469.46,1.429
469.47,1.429
469.48,1.429
469.49,1.429
469.50,1.429
469.51,1.429
469.52,1.429
469.53,1.429
469.54,1.429
469.55,1.430
469.56,1.430
469.57,1.430
469.58,1.430
469.59,1.430
469.60,1.430
469.61,1.430
469.62,1.430
469.63,1.430
469.64,1.430
469.65,1.430
469.66,1.430
469.67,1.430
469.68,1.430
469.69,1.431
469.70,1.431
469.71,1.431
469.72,1.431
469.73,1.431
469.74,1.431
469.75,1.431
469.76,1.431
469.77,1.431
469.78,1.431
469.79,1.431
469.80,1.431
469.81,1.431
469.82,1.431
469.83,1.432
469.84,1.432
469.85,1.432
469.86,1.432
469.87,1.432
469.88,1.432
469.89,1.432
469.90,1.432
469.91,1.432
469.92,1.432
469.93,1.432
469.94,1.432
469.95,1.432
469.96,1.432
469.97,1.432
469.98,1.433
469.99,1.433
470.00,1.433
470.01,1.433
470.02,1.433
470.03,1.433
470.04,1.433
470.05,1.433
470.06,1.433
470.07,1.433
470.08,1.433
470.09,1.433
470.10,1.433
470.11,1.433
470.12,1.434
470.13,1.434
470.14,1.434
470.15,1.434
470.16,1.434
470.17,1.434
470.18,1.434
470.19,1.434
470.20,1.434
470.21,1.434
470.22,1.434
470.23,1.434
470.24,1.435
470.25,1.435
470.26,1.435
470.27,1.435
470.28,1.435
470.29,1.435
470.30,1.435
470.31,1.435
470.32,1.435
470.33,1.435
470.34,1.435
470.35,1.435
470.36,1.435
470.37,1.436
470.38,1.436
470.39,1.436
470.40,1.436
470.41,1.436
470.42,1.436
470.43,1.436
470.44,1.436
470.45,1.436
470.46,1.436
470.47,1.436
470.48,1.436
470.49,1.436
470.50,1.437
470.51,1.437
470.52,1.437
470.53,1.437
470.54,1.437
470.55,1.437
470.56,1.437
470.57,1.437
470.58,1.437
470.59,1.437
470.60,1.437
470.61,1.437
470.62,1.437
470.63,1.437
470.64,1.437
470.65,1.437
470.66,1.437
470.67,1.438
470.68,1.438
470.69,1.438
470.70,1.438
470.71,1.438
470.72,1.438
470.73,1.438
470.74,1.438
470.75,1.438
470.76,1.438
470.77,1.438
470.78,1.438
470.79,1.438
470.80,1.438
470.81,1.438
470.82,1.438
470.83,1.438
470.84,1.438
470.85,1.438
470.86,1.438
470.87,1.438
470.88,1.439
470.89,1.439
470.90,1.439
470.91,1.439
470.92,1.439
470.93,1.439
470.94,1.439
470.95,1.439
470.96,1.439
470.97,1.439
470.98,1.439
470.99,1.439
471.00,1.439
