# Supplementary material for: Edible Oil-Based Extraction of Cannabis sativa L. Roots: Effect of Solvent and Temperature on Friedelin Yield and Antioxidant Activity
Source: Molecules. 2026 Apr 29;31(9):1473. doi: 10.3390/molecules31091473 (PMC13165115; doi:10.3390/molecules31091473)
Supplement: Supplementary file 1 [file molecules-31-01473-s001.zip › Raw data b-Carotene/final absorbances/HSO - 2.txt]

"HSO - 2 - RawData"
"Wavelength nm.","Abs."
469.00,1.355
469.01,1.355
469.02,1.355
469.03,1.355
469.04,1.355
469.05,1.355
469.06,1.355
469.07,1.355
469.08,1.356
469.09,1.356
469.10,1.356
469.11,1.356
469.12,1.356
469.13,1.356
469.14,1.356
469.15,1.356
469.16,1.356
469.17,1.356
469.18,1.356
469.19,1.357
469.20,1.357
469.21,1.357
469.22,1.357
469.23,1.357
469.24,1.357
469.25,1.357
469.26,1.357
469.27,1.357
469.28,1.357
469.29,1.357
469.30,1.358
469.31,1.358
469.32,1.358
469.33,1.358
469.34,1.358
469.35,1.358
469.36,1.358
469.37,1.358
469.38,1.359
469.39,1.359
469.40,1.359
469.41,1.359
469.42,1.359
469.43,1.359
469.44,1.359
469.45,1.360
469.46,1.360
469.47,1.360
469.48,1.360
469.49,1.360
469.50,1.360
469.51,1.360
469.52,1.361
469.53,1.361
469.54,1.361
469.55,1.361
469.56,1.361
469.57,1.362
469.58,1.362
469.59,1.362
469.60,1.362
469.61,1.362
469.62,1.362
469.63,1.362
469.64,1.363
469.65,1.363
469.66,1.363
469.67,1.363
469.68,1.363
469.69,1.363
469.70,1.363
469.71,1.364
469.72,1.364
469.73,1.364
469.74,1.364
469.75,1.364
469.76,1.364
469.77,1.364
469.78,1.365
469.79,1.365
469.80,1.365
469.81,1.365
469.82,1.365
469.83,1.365
469.84,1.366
469.85,1.366
469.86,1.366
469.87,1.366
469.88,1.366
469.89,1.366
469.90,1.366
469.91,1.367
469.92,1.367
469.93,1.367
469.94,1.367
469.95,1.367
469.96,1.367
469.97,1.367
469.98,1.368
469.99,1.368
470.00,1.368
470.01,1.368
470.02,1.368
470.03,1.368
470.04,1.369
470.05,1.369
470.06,1.369
470.07,1.369
470.08,1.369
470.09,1.369
470.10,1.370
470.11,1.370
470.12,1.370
470.13,1.370
470.14,1.370
470.15,1.370
470.16,1.371
470.17,1.371
470.18,1.371
470.19,1.371
470.20,1.371
470.21,1.372
470.22,1.372
470.23,1.372
470.24,1.372
470.25,1.372
470.26,1.372
470.27,1.373
470.28,1.373
470.29,1.373
470.30,1.373
470.31,1.373
470.32,1.373
470.33,1.374
470.34,1.374
470.35,1.374
470.36,1.374
470.37,1.374
470.38,1.374
470.39,1.375
470.40,1.375
470.41,1.375
470.42,1.375
470.43,1.375
470.44,1.375
470.45,1.376
470.46,1.376
470.47,1.376
470.48,1.376
470.49,1.376
470.50,1.376
470.51,1.376
470.52,1.377
470.53,1.377
470.54,1.377
470.55,1.377
470.56,1.377
470.57,1.377
470.58,1.377
470.59,1.377
470.60,1.378
470.61,1.378
470.62,1.378
470.63,1.378
470.64,1.378
470.65,1.378
470.66,1.378
470.67,1.378
470.68,1.379
470.69,1.379
470.70,1.379
470.71,1.379
470.72,1.379
470.73,1.379
470.74,1.379
470.75,1.379
470.76,1.379
470.77,1.380
470.78,1.380
470.79,1.380
470.80,1.380
470.81,1.380
470.82,1.380
470.83,1.380
470.84,1.380
470.85,1.380
470.86,1.380
470.87,1.381
470.88,1.381
470.89,1.381
470.90,1.381
470.91,1.381
470.92,1.381
470.93,1.381
470.94,1.381
470.95,1.381
470.96,1.381
470.97,1.381
470.98,1.381
470.99,1.382
471.00,1.382
