# Supplementary material for: Edible Oil-Based Extraction of Cannabis sativa L. Roots: Effect of Solvent and Temperature on Friedelin Yield and Antioxidant Activity
Source: Molecules. 2026 Apr 29;31(9):1473. doi: 10.3390/molecules31091473 (PMC13165115; doi:10.3390/molecules31091473)
Supplement: Supplementary file 1 [file molecules-31-01473-s001.zip › Raw data b-Carotene/final absorbances/HSO - 3.txt]

"HSO - 3 - RawData"
"Wavelength nm.","Abs."
469.00,1.520
469.01,1.520
469.02,1.520
469.03,1.520
469.04,1.520
469.05,1.521
469.06,1.521
469.07,1.521
469.08,1.521
469.09,1.521
469.10,1.521
469.11,1.521
469.12,1.521
469.13,1.521
469.14,1.521
469.15,1.522
469.16,1.522
469.17,1.522
469.18,1.522
469.19,1.522
469.20,1.522
469.21,1.522
469.22,1.522
469.23,1.523
469.24,1.523
469.25,1.523
469.26,1.523
469.27,1.523
469.28,1.523
469.29,1.523
469.30,1.523
469.31,1.524
469.32,1.524
469.33,1.524
469.34,1.524
469.35,1.524
469.36,1.524
469.37,1.524
469.38,1.525
469.39,1.525
469.40,1.525
469.41,1.525
469.42,1.525
469.43,1.525
469.44,1.526
469.45,1.526
469.46,1.526
469.47,1.526
469.48,1.526
469.49,1.526
469.50,1.527
469.51,1.527
469.52,1.527
469.53,1.527
469.54,1.527
469.55,1.527
469.56,1.528
469.57,1.528
469.58,1.528
469.59,1.528
469.60,1.528
469.61,1.529
469.62,1.529
469.63,1.529
469.64,1.529
469.65,1.529
469.66,1.530
469.67,1.530
469.68,1.530
469.69,1.530
469.70,1.530
469.71,1.531
469.72,1.531
469.73,1.531
469.74,1.531
469.75,1.531
469.76,1.531
469.77,1.532
469.78,1.532
469.79,1.532
469.80,1.532
469.81,1.532
469.82,1.533
469.83,1.533
469.84,1.533
469.85,1.533
469.86,1.533
469.87,1.533
469.88,1.534
469.89,1.534
469.90,1.534
469.91,1.534
469.92,1.535
469.93,1.535
469.94,1.535
469.95,1.535
469.96,1.535
469.97,1.536
469.98,1.536
469.99,1.536
470.00,1.536
470.01,1.536
470.02,1.537
470.03,1.537
470.04,1.537
470.05,1.537
470.06,1.537
470.07,1.538
470.08,1.538
470.09,1.538
470.10,1.538
470.11,1.538
470.12,1.539
470.13,1.539
470.14,1.539
470.15,1.539
470.16,1.540
470.17,1.540
470.18,1.540
470.19,1.540
470.20,1.540
470.21,1.540
470.22,1.541
470.23,1.541
470.24,1.541
470.25,1.541
470.26,1.541
470.27,1.542
470.28,1.542
470.29,1.542
470.30,1.542
470.31,1.542
470.32,1.542
470.33,1.543
470.34,1.543
470.35,1.543
470.36,1.543
470.37,1.543
470.38,1.544
470.39,1.544
470.40,1.544
470.41,1.544
470.42,1.544
470.43,1.545
470.44,1.545
470.45,1.545
470.46,1.545
470.47,1.545
470.48,1.545
470.49,1.546
470.50,1.546
470.51,1.546
470.52,1.546
470.53,1.546
470.54,1.546
470.55,1.546
470.56,1.546
470.57,1.547
470.58,1.547
470.59,1.547
470.60,1.547
470.61,1.547
470.62,1.547
470.63,1.547
470.64,1.547
470.65,1.547
470.66,1.548
470.67,1.548
470.68,1.548
470.69,1.548
470.70,1.548
470.71,1.548
470.72,1.548
470.73,1.548
470.74,1.548
470.75,1.548
470.76,1.549
470.77,1.549
470.78,1.549
470.79,1.549
470.80,1.549
470.81,1.549
470.82,1.549
470.83,1.549
470.84,1.549
470.85,1.549
470.86,1.549
470.87,1.549
470.88,1.550
470.89,1.550
470.90,1.550
470.91,1.550
470.92,1.550
470.93,1.550
470.94,1.550
470.95,1.550
470.96,1.550
470.97,1.550
470.98,1.550
470.99,1.550
471.00,1.550
