# Supplementary material for: Edible Oil-Based Extraction of Cannabis sativa L. Roots: Effect of Solvent and Temperature on Friedelin Yield and Antioxidant Activity
Source: Molecules. 2026 Apr 29;31(9):1473. doi: 10.3390/molecules31091473 (PMC13165115; doi:10.3390/molecules31091473)
Supplement: Supplementary file 1 [file molecules-31-01473-s001.zip › Raw data b-Carotene/final absorbances/HSO 50 - 1.txt]

"HSO 50 - 1 - RawData"
"Wavelength nm.","Abs."
469.00,2.102
469.01,2.102
469.02,2.102
469.03,2.102
469.04,2.102
469.05,2.102
469.06,2.103
469.07,2.103
469.08,2.103
469.09,2.103
469.10,2.103
469.11,2.103
469.12,2.103
469.13,2.104
469.14,2.104
469.15,2.104
469.16,2.104
469.17,2.104
469.18,2.104
469.19,2.105
469.20,2.105
469.21,2.105
469.22,2.105
469.23,2.105
469.24,2.105
469.25,2.105
469.26,2.106
469.27,2.106
469.28,2.106
469.29,2.106
469.30,2.106
469.31,2.107
469.32,2.107
469.33,2.107
469.34,2.107
469.35,2.107
469.36,2.108
469.37,2.108
469.38,2.108
469.39,2.108
469.40,2.109
469.41,2.109
469.42,2.109
469.43,2.109
469.44,2.110
469.45,2.110
469.46,2.110
469.47,2.110
469.48,2.111
469.49,2.111
469.50,2.111
469.51,2.111
469.52,2.112
469.53,2.112
469.54,2.112
469.55,2.112
469.56,2.113
469.57,2.113
469.58,2.113
469.59,2.114
469.60,2.114
469.61,2.114
469.62,2.115
469.63,2.115
469.64,2.115
469.65,2.115
469.66,2.116
469.67,2.116
469.68,2.116
469.69,2.117
469.70,2.117
469.71,2.117
469.72,2.117
469.73,2.118
469.74,2.118
469.75,2.118
469.76,2.119
469.77,2.119
469.78,2.119
469.79,2.120
469.80,2.120
469.81,2.120
469.82,2.121
469.83,2.121
469.84,2.121
469.85,2.122
469.86,2.122
469.87,2.122
469.88,2.123
469.89,2.123
469.90,2.123
469.91,2.124
469.92,2.124
469.93,2.124
469.94,2.125
469.95,2.125
469.96,2.125
469.97,2.126
469.98,2.126
469.99,2.126
470.00,2.127
470.01,2.127
470.02,2.127
470.03,2.128
470.04,2.128
470.05,2.128
470.06,2.128
470.07,2.129
470.08,2.129
470.09,2.129
470.10,2.130
470.11,2.130
470.12,2.130
470.13,2.131
470.14,2.131
470.15,2.131
470.16,2.131
470.17,2.132
470.18,2.132
470.19,2.132
470.20,2.133
470.21,2.133
470.22,2.133
470.23,2.134
470.24,2.134
470.25,2.134
470.26,2.135
470.27,2.135
470.28,2.135
470.29,2.136
470.30,2.136
470.31,2.136
470.32,2.137
470.33,2.137
470.34,2.137
470.35,2.137
470.36,2.138
470.37,2.138
470.38,2.138
470.39,2.139
470.40,2.139
470.41,2.139
470.42,2.140
470.43,2.140
470.44,2.140
470.45,2.140
470.46,2.141
470.47,2.141
470.48,2.141
470.49,2.141
470.50,2.142
470.51,2.142
470.52,2.142
470.53,2.142
470.54,2.142
470.55,2.143
470.56,2.143
470.57,2.143
470.58,2.143
470.59,2.143
470.60,2.143
470.61,2.144
470.62,2.144
470.63,2.144
470.64,2.144
470.65,2.144
470.66,2.144
470.67,2.144
470.68,2.145
470.69,2.145
470.70,2.145
470.71,2.145
470.72,2.145
470.73,2.145
470.74,2.145
470.75,2.145
470.76,2.145
470.77,2.146
470.78,2.146
470.79,2.146
470.80,2.146
470.81,2.146
470.82,2.146
470.83,2.146
470.84,2.146
470.85,2.146
470.86,2.146
470.87,2.146
470.88,2.146
470.89,2.146
470.90,2.146
470.91,2.146
470.92,2.146
470.93,2.146
470.94,2.146
470.95,2.146
470.96,2.146
470.97,2.146
470.98,2.146
470.99,2.146
471.00,2.146
