# Supplementary material for: Edible Oil-Based Extraction of Cannabis sativa L. Roots: Effect of Solvent and Temperature on Friedelin Yield and Antioxidant Activity
Source: Molecules. 2026 Apr 29;31(9):1473. doi: 10.3390/molecules31091473 (PMC13165115; doi:10.3390/molecules31091473)
Supplement: Supplementary file 1 [file molecules-31-01473-s001.zip › Raw data b-Carotene/final absorbances/HSO 50 - 2.txt]

"HSO 50 - 2 - RawData"
"Wavelength nm.","Abs."
469.00,2.151
469.01,2.151
469.02,2.151
469.03,2.151
469.04,2.150
469.05,2.150
469.06,2.150
469.07,2.150
469.08,2.150
469.09,2.150
469.10,2.150
469.11,2.150
469.12,2.150
469.13,2.149
469.14,2.149
469.15,2.149
469.16,2.149
469.17,2.149
469.18,2.149
469.19,2.149
469.20,2.149
469.21,2.149
469.22,2.148
469.23,2.148
469.24,2.148
469.25,2.148
469.26,2.148
469.27,2.148
469.28,2.148
469.29,2.147
469.30,2.147
469.31,2.147
469.32,2.147
469.33,2.147
469.34,2.147
469.35,2.147
469.36,2.146
469.37,2.146
469.38,2.146
469.39,2.146
469.40,2.146
469.41,2.146
469.42,2.145
469.43,2.145
469.44,2.145
469.45,2.145
469.46,2.145
469.47,2.144
469.48,2.144
469.49,2.144
469.50,2.144
469.51,2.144
469.52,2.144
469.53,2.143
469.54,2.143
469.55,2.143
469.56,2.143
469.57,2.143
469.58,2.142
469.59,2.142
469.60,2.142
469.61,2.142
469.62,2.142
469.63,2.141
469.64,2.141
469.65,2.141
469.66,2.141
469.67,2.141
469.68,2.140
469.69,2.140
469.70,2.140
469.71,2.140
469.72,2.140
469.73,2.139
469.74,2.139
469.75,2.139
469.76,2.139
469.77,2.139
469.78,2.139
469.79,2.138
469.80,2.138
469.81,2.138
469.82,2.138
469.83,2.138
469.84,2.137
469.85,2.137
469.86,2.137
469.87,2.137
469.88,2.137
469.89,2.136
469.90,2.136
469.91,2.136
469.92,2.136
469.93,2.136
469.94,2.136
469.95,2.135
469.96,2.135
469.97,2.135
469.98,2.135
469.99,2.135
470.00,2.134
470.01,2.134
470.02,2.134
470.03,2.134
470.04,2.134
470.05,2.134
470.06,2.133
470.07,2.133
470.08,2.133
470.09,2.133
470.10,2.133
470.11,2.132
470.12,2.132
470.13,2.132
470.14,2.132
470.15,2.132
470.16,2.132
470.17,2.131
470.18,2.131
470.19,2.131
470.20,2.131
470.21,2.131
470.22,2.130
470.23,2.130
470.24,2.130
470.25,2.130
470.26,2.130
470.27,2.129
470.28,2.129
470.29,2.129
470.30,2.129
470.31,2.129
470.32,2.129
470.33,2.128
470.34,2.128
470.35,2.128
470.36,2.128
470.37,2.128
470.38,2.127
470.39,2.127
470.40,2.127
470.41,2.127
470.42,2.127
470.43,2.126
470.44,2.126
470.45,2.126
470.46,2.126
470.47,2.126
470.48,2.125
470.49,2.125
470.50,2.125
470.51,2.125
470.52,2.124
470.53,2.124
470.54,2.124
470.55,2.123
470.56,2.123
470.57,2.123
470.58,2.123
470.59,2.122
470.60,2.122
470.61,2.122
470.62,2.121
470.63,2.121
470.64,2.121
470.65,2.121
470.66,2.120
470.67,2.120
470.68,2.120
470.69,2.120
470.70,2.119
470.71,2.119
470.72,2.119
470.73,2.119
470.74,2.118
470.75,2.118
470.76,2.118
470.77,2.118
470.78,2.117
470.79,2.117
470.80,2.117
470.81,2.117
470.82,2.116
470.83,2.116
470.84,2.116
470.85,2.116
470.86,2.115
470.87,2.115
470.88,2.115
470.89,2.115
470.90,2.115
470.91,2.114
470.92,2.114
470.93,2.114
470.94,2.114
470.95,2.113
470.96,2.113
470.97,2.113
470.98,2.113
470.99,2.113
471.00,2.112
