# Supplementary material for: Edible Oil-Based Extraction of Cannabis sativa L. Roots: Effect of Solvent and Temperature on Friedelin Yield and Antioxidant Activity
Source: Molecules. 2026 Apr 29;31(9):1473. doi: 10.3390/molecules31091473 (PMC13165115; doi:10.3390/molecules31091473)
Supplement: Supplementary file 1 [file molecules-31-01473-s001.zip › Raw data b-Carotene/final absorbances/HSO 50 - 3.txt]

"HSO 50 - 3 - RawData"
"Wavelength nm.","Abs."
469.00,2.165
469.01,2.165
469.02,2.164
469.03,2.164
469.04,2.164
469.05,2.164
469.06,2.164
469.07,2.164
469.08,2.164
469.09,2.164
469.10,2.163
469.11,2.163
469.12,2.163
469.13,2.163
469.14,2.163
469.15,2.163
469.16,2.163
469.17,2.162
469.18,2.162
469.19,2.162
469.20,2.162
469.21,2.162
469.22,2.162
469.23,2.161
469.24,2.161
469.25,2.161
469.26,2.161
469.27,2.161
469.28,2.161
469.29,2.160
469.30,2.160
469.31,2.160
469.32,2.160
469.33,2.160
469.34,2.159
469.35,2.159
469.36,2.159
469.37,2.159
469.38,2.159
469.39,2.158
469.40,2.158
469.41,2.158
469.42,2.158
469.43,2.158
469.44,2.157
469.45,2.157
469.46,2.157
469.47,2.157
469.48,2.157
469.49,2.156
469.50,2.156
469.51,2.156
469.52,2.156
469.53,2.155
469.54,2.155
469.55,2.155
469.56,2.155
469.57,2.154
469.58,2.154
469.59,2.154
469.60,2.154
469.61,2.154
469.62,2.153
469.63,2.153
469.64,2.153
469.65,2.153
469.66,2.152
469.67,2.152
469.68,2.152
469.69,2.152
469.70,2.152
469.71,2.151
469.72,2.151
469.73,2.151
469.74,2.151
469.75,2.150
469.76,2.150
469.77,2.150
469.78,2.150
469.79,2.150
469.80,2.149
469.81,2.149
469.82,2.149
469.83,2.149
469.84,2.148
469.85,2.148
469.86,2.148
469.87,2.148
469.88,2.148
469.89,2.147
469.90,2.147
469.91,2.147
469.92,2.147
469.93,2.146
469.94,2.146
469.95,2.146
469.96,2.146
469.97,2.146
469.98,2.145
469.99,2.145
470.00,2.145
470.01,2.145
470.02,2.144
470.03,2.144
470.04,2.144
470.05,2.144
470.06,2.144
470.07,2.143
470.08,2.143
470.09,2.143
470.10,2.143
470.11,2.142
470.12,2.142
470.13,2.142
470.14,2.142
470.15,2.142
470.16,2.141
470.17,2.141
470.18,2.141
470.19,2.141
470.20,2.140
470.21,2.140
470.22,2.140
470.23,2.140
470.24,2.140
470.25,2.139
470.26,2.139
470.27,2.139
470.28,2.139
470.29,2.138
470.30,2.138
470.31,2.138
470.32,2.138
470.33,2.137
470.34,2.137
470.35,2.137
470.36,2.137
470.37,2.137
470.38,2.136
470.39,2.136
470.40,2.136
470.41,2.136
470.42,2.135
470.43,2.135
470.44,2.135
470.45,2.135
470.46,2.134
470.47,2.134
470.48,2.134
470.49,2.134
470.50,2.133
470.51,2.133
470.52,2.133
470.53,2.132
470.54,2.132
470.55,2.132
470.56,2.131
470.57,2.131
470.58,2.131
470.59,2.130
470.60,2.130
470.61,2.130
470.62,2.129
470.63,2.129
470.64,2.129
470.65,2.129
470.66,2.128
470.67,2.128
470.68,2.128
470.69,2.127
470.70,2.127
470.71,2.127
470.72,2.127
470.73,2.126
470.74,2.126
470.75,2.126
470.76,2.125
470.77,2.125
470.78,2.125
470.79,2.125
470.80,2.124
470.81,2.124
470.82,2.124
470.83,2.124
470.84,2.123
470.85,2.123
470.86,2.123
470.87,2.123
470.88,2.122
470.89,2.122
470.90,2.122
470.91,2.122
470.92,2.121
470.93,2.121
470.94,2.121
470.95,2.121
470.96,2.121
470.97,2.120
470.98,2.120
470.99,2.120
471.00,2.120
