# Supplementary material for: Edible Oil-Based Extraction of Cannabis sativa L. Roots: Effect of Solvent and Temperature on Friedelin Yield and Antioxidant Activity
Source: Molecules. 2026 Apr 29;31(9):1473. doi: 10.3390/molecules31091473 (PMC13165115; doi:10.3390/molecules31091473)
Supplement: Supplementary file 1 [file molecules-31-01473-s001.zip › Raw data b-Carotene/final absorbances/HSO 70 - 1.txt]

"HSO 70 - 1 - RawData"
"Wavelength nm.","Abs."
469.00,2.008
469.01,2.008
469.02,2.008
469.03,2.008
469.04,2.008
469.05,2.008
469.06,2.008
469.07,2.008
469.08,2.008
469.09,2.008
469.10,2.008
469.11,2.008
469.12,2.008
469.13,2.008
469.14,2.008
469.15,2.008
469.16,2.008
469.17,2.008
469.18,2.008
469.19,2.008
469.20,2.008
469.21,2.008
469.22,2.008
469.23,2.008
469.24,2.008
469.25,2.008
469.26,2.008
469.27,2.008
469.28,2.008
469.29,2.007
469.30,2.007
469.31,2.007
469.32,2.007
469.33,2.007
469.34,2.007
469.35,2.007
469.36,2.007
469.37,2.007
469.38,2.007
469.39,2.007
469.40,2.007
469.41,2.007
469.42,2.007
469.43,2.007
469.44,2.007
469.45,2.007
469.46,2.007
469.47,2.007
469.48,2.007
469.49,2.006
469.50,2.006
469.51,2.006
469.52,2.006
469.53,2.006
469.54,2.006
469.55,2.006
469.56,2.006
469.57,2.006
469.58,2.006
469.59,2.006
469.60,2.006
469.61,2.006
469.62,2.006
469.63,2.006
469.64,2.006
469.65,2.006
469.66,2.006
469.67,2.005
469.68,2.005
469.69,2.005
469.70,2.005
469.71,2.005
469.72,2.005
469.73,2.005
469.74,2.005
469.75,2.005
469.76,2.005
469.77,2.005
469.78,2.005
469.79,2.005
469.80,2.005
469.81,2.005
469.82,2.005
469.83,2.004
469.84,2.004
469.85,2.004
469.86,2.004
469.87,2.004
469.88,2.004
469.89,2.004
469.90,2.004
469.91,2.004
469.92,2.004
469.93,2.004
469.94,2.004
469.95,2.004
469.96,2.004
469.97,2.004
469.98,2.004
469.99,2.004
470.00,2.004
470.01,2.003
470.02,2.003
470.03,2.003
470.04,2.003
470.05,2.003
470.06,2.003
470.07,2.003
470.08,2.003
470.09,2.003
470.10,2.003
470.11,2.003
470.12,2.003
470.13,2.003
470.14,2.002
470.15,2.002
470.16,2.002
470.17,2.002
470.18,2.002
470.19,2.002
470.20,2.002
470.21,2.002
470.22,2.002
470.23,2.002
470.24,2.002
470.25,2.002
470.26,2.002
470.27,2.002
470.28,2.001
470.29,2.001
470.30,2.001
470.31,2.001
470.32,2.001
470.33,2.001
470.34,2.001
470.35,2.001
470.36,2.001
470.37,2.001
470.38,2.001
470.39,2.001
470.40,2.001
470.41,2.001
470.42,2.001
470.43,2.000
470.44,2.000
470.45,2.000
470.46,2.000
470.47,2.000
470.48,2.000
470.49,2.000
470.50,2.000
470.51,2.000
470.52,1.999
470.53,1.999
470.54,1.999
470.55,1.999
470.56,1.999
470.57,1.999
470.58,1.998
470.59,1.998
470.60,1.998
470.61,1.998
470.62,1.998
470.63,1.998
470.64,1.998
470.65,1.997
470.66,1.997
470.67,1.997
470.68,1.997
470.69,1.997
470.70,1.997
470.71,1.997
470.72,1.996
470.73,1.996
470.74,1.996
470.75,1.996
470.76,1.996
470.77,1.996
470.78,1.996
470.79,1.995
470.80,1.995
470.81,1.995
470.82,1.995
470.83,1.995
470.84,1.995
470.85,1.995
470.86,1.994
470.87,1.994
470.88,1.994
470.89,1.994
470.90,1.994
470.91,1.994
470.92,1.994
470.93,1.994
470.94,1.993
470.95,1.993
470.96,1.993
470.97,1.993
470.98,1.993
470.99,1.993
471.00,1.993
