# Supplementary material for: Edible Oil-Based Extraction of Cannabis sativa L. Roots: Effect of Solvent and Temperature on Friedelin Yield and Antioxidant Activity
Source: Molecules. 2026 Apr 29;31(9):1473. doi: 10.3390/molecules31091473 (PMC13165115; doi:10.3390/molecules31091473)
Supplement: Supplementary file 1 [file molecules-31-01473-s001.zip › Raw data b-Carotene/final absorbances/HSO 70 - 2.txt]

"HSO 70 - 2 - RawData"
"Wavelength nm.","Abs."
469.00,2.058
469.01,2.057
469.02,2.057
469.03,2.057
469.04,2.057
469.05,2.057
469.06,2.057
469.07,2.057
469.08,2.057
469.09,2.057
469.10,2.057
469.11,2.057
469.12,2.057
469.13,2.057
469.14,2.057
469.15,2.057
469.16,2.057
469.17,2.057
469.18,2.057
469.19,2.057
469.20,2.057
469.21,2.057
469.22,2.057
469.23,2.057
469.24,2.056
469.25,2.056
469.26,2.056
469.27,2.056
469.28,2.056
469.29,2.056
469.30,2.056
469.31,2.056
469.32,2.056
469.33,2.056
469.34,2.056
469.35,2.056
469.36,2.056
469.37,2.056
469.38,2.056
469.39,2.056
469.40,2.056
469.41,2.055
469.42,2.055
469.43,2.055
469.44,2.055
469.45,2.055
469.46,2.055
469.47,2.055
469.48,2.055
469.49,2.055
469.50,2.055
469.51,2.055
469.52,2.055
469.53,2.055
469.54,2.055
469.55,2.055
469.56,2.055
469.57,2.055
469.58,2.054
469.59,2.054
469.60,2.054
469.61,2.054
469.62,2.054
469.63,2.054
469.64,2.054
469.65,2.054
469.66,2.054
469.67,2.054
469.68,2.054
469.69,2.054
469.70,2.054
469.71,2.054
469.72,2.054
469.73,2.054
469.74,2.054
469.75,2.053
469.76,2.053
469.77,2.053
469.78,2.053
469.79,2.053
469.80,2.053
469.81,2.053
469.82,2.053
469.83,2.053
469.84,2.053
469.85,2.053
469.86,2.053
469.87,2.053
469.88,2.053
469.89,2.052
469.90,2.052
469.91,2.052
469.92,2.052
469.93,2.052
469.94,2.052
469.95,2.052
469.96,2.052
469.97,2.052
469.98,2.052
469.99,2.052
470.00,2.052
470.01,2.052
470.02,2.052
470.03,2.052
470.04,2.052
470.05,2.051
470.06,2.051
470.07,2.051
470.08,2.051
470.09,2.051
470.10,2.051
470.11,2.051
470.12,2.051
470.13,2.051
470.14,2.051
470.15,2.051
470.16,2.051
470.17,2.051
470.18,2.051
470.19,2.051
470.20,2.051
470.21,2.051
470.22,2.050
470.23,2.050
470.24,2.050
470.25,2.050
470.26,2.050
470.27,2.050
470.28,2.050
470.29,2.050
470.30,2.050
470.31,2.050
470.32,2.050
470.33,2.050
470.34,2.050
470.35,2.050
470.36,2.050
470.37,2.050
470.38,2.050
470.39,2.050
470.40,2.050
470.41,2.050
470.42,2.050
470.43,2.049
470.44,2.049
470.45,2.049
470.46,2.049
470.47,2.049
470.48,2.049
470.49,2.049
470.50,2.049
470.51,2.049
470.52,2.049
470.53,2.048
470.54,2.048
470.55,2.048
470.56,2.048
470.57,2.048
470.58,2.048
470.59,2.047
470.60,2.047
470.61,2.047
470.62,2.047
470.63,2.047
470.64,2.047
470.65,2.047
470.66,2.046
470.67,2.046
470.68,2.046
470.69,2.046
470.70,2.046
470.71,2.046
470.72,2.046
470.73,2.045
470.74,2.045
470.75,2.045
470.76,2.045
470.77,2.045
470.78,2.045
470.79,2.045
470.80,2.044
470.81,2.044
470.82,2.044
470.83,2.044
470.84,2.044
470.85,2.044
470.86,2.044
470.87,2.043
470.88,2.043
470.89,2.043
470.90,2.043
470.91,2.043
470.92,2.043
470.93,2.043
470.94,2.043
470.95,2.042
470.96,2.042
470.97,2.042
470.98,2.042
470.99,2.042
471.00,2.042
