# Supplementary material for: Edible Oil-Based Extraction of Cannabis sativa L. Roots: Effect of Solvent and Temperature on Friedelin Yield and Antioxidant Activity
Source: Molecules. 2026 Apr 29;31(9):1473. doi: 10.3390/molecules31091473 (PMC13165115; doi:10.3390/molecules31091473)
Supplement: Supplementary file 1 [file molecules-31-01473-s001.zip › Raw data b-Carotene/final absorbances/HSO 70 - 3.txt]

"HSO 70 - 3 - RawData"
"Wavelength nm.","Abs."
469.00,2.144
469.01,2.144
469.02,2.144
469.03,2.144
469.04,2.144
469.05,2.144
469.06,2.144
469.07,2.144
469.08,2.144
469.09,2.144
469.10,2.144
469.11,2.144
469.12,2.144
469.13,2.144
469.14,2.144
469.15,2.144
469.16,2.144
469.17,2.144
469.18,2.144
469.19,2.144
469.20,2.144
469.21,2.144
469.22,2.144
469.23,2.144
469.24,2.144
469.25,2.144
469.26,2.144
469.27,2.144
469.28,2.144
469.29,2.144
469.30,2.144
469.31,2.144
469.32,2.144
469.33,2.144
469.34,2.144
469.35,2.144
469.36,2.144
469.37,2.144
469.38,2.144
469.39,2.144
469.40,2.144
469.41,2.144
469.42,2.144
469.43,2.144
469.44,2.144
469.45,2.144
469.46,2.144
469.47,2.144
469.48,2.144
469.49,2.144
469.50,2.144
469.51,2.144
469.52,2.144
469.53,2.144
469.54,2.144
469.55,2.144
469.56,2.144
469.57,2.144
469.58,2.144
469.59,2.144
469.60,2.144
469.61,2.144
469.62,2.144
469.63,2.144
469.64,2.144
469.65,2.144
469.66,2.144
469.67,2.144
469.68,2.144
469.69,2.144
469.70,2.144
469.71,2.144
469.72,2.145
469.73,2.145
469.74,2.145
469.75,2.145
469.76,2.145
469.77,2.145
469.78,2.145
469.79,2.145
469.80,2.145
469.81,2.145
469.82,2.145
469.83,2.145
469.84,2.145
469.85,2.145
469.86,2.145
469.87,2.145
469.88,2.145
469.89,2.145
469.90,2.145
469.91,2.145
469.92,2.145
469.93,2.145
469.94,2.145
469.95,2.145
469.96,2.145
469.97,2.145
469.98,2.145
469.99,2.145
470.00,2.145
470.01,2.145
470.02,2.145
470.03,2.145
470.04,2.145
470.05,2.145
470.06,2.145
470.07,2.145
470.08,2.146
470.09,2.146
470.10,2.146
470.11,2.146
470.12,2.146
470.13,2.146
470.14,2.146
470.15,2.146
470.16,2.146
470.17,2.146
470.18,2.146
470.19,2.146
470.20,2.146
470.21,2.146
470.22,2.146
470.23,2.146
470.24,2.146
470.25,2.146
470.26,2.146
470.27,2.146
470.28,2.146
470.29,2.146
470.30,2.146
470.31,2.146
470.32,2.146
470.33,2.146
470.34,2.146
470.35,2.146
470.36,2.146
470.37,2.146
470.38,2.146
470.39,2.146
470.40,2.146
470.41,2.146
470.42,2.146
470.43,2.146
470.44,2.146
470.45,2.146
470.46,2.146
470.47,2.146
470.48,2.146
470.49,2.146
470.50,2.146
470.51,2.146
470.52,2.146
470.53,2.146
470.54,2.146
470.55,2.146
470.56,2.146
470.57,2.146
470.58,2.146
470.59,2.145
470.60,2.145
470.61,2.145
470.62,2.145
470.63,2.145
470.64,2.145
470.65,2.145
470.66,2.145
470.67,2.145
470.68,2.144
470.69,2.144
470.70,2.144
470.71,2.144
470.72,2.144
470.73,2.144
470.74,2.144
470.75,2.143
470.76,2.143
470.77,2.143
470.78,2.143
470.79,2.143
470.80,2.143
470.81,2.143
470.82,2.143
470.83,2.143
470.84,2.142
470.85,2.142
470.86,2.142
470.87,2.142
470.88,2.142
470.89,2.142
470.90,2.142
470.91,2.142
470.92,2.141
470.93,2.141
470.94,2.141
470.95,2.141
470.96,2.141
470.97,2.141
470.98,2.141
470.99,2.141
471.00,2.141
