# Supplementary material for: Edible Oil-Based Extraction of Cannabis sativa L. Roots: Effect of Solvent and Temperature on Friedelin Yield and Antioxidant Activity
Source: Molecules. 2026 Apr 29;31(9):1473. doi: 10.3390/molecules31091473 (PMC13165115; doi:10.3390/molecules31091473)
Supplement: Supplementary file 1 [file molecules-31-01473-s001.zip › Raw data b-Carotene/final absorbances/HSO 90 - 1.txt]

"HSO 90 - 1 - RawData"
"Wavelength nm.","Abs."
469.00,1.850
469.01,1.850
469.02,1.850
469.03,1.850
469.04,1.850
469.05,1.850
469.06,1.849
469.07,1.849
469.08,1.849
469.09,1.849
469.10,1.849
469.11,1.849
469.12,1.849
469.13,1.849
469.14,1.849
469.15,1.849
469.16,1.849
469.17,1.849
469.18,1.849
469.19,1.849
469.20,1.849
469.21,1.848
469.22,1.848
469.23,1.848
469.24,1.848
469.25,1.848
469.26,1.848
469.27,1.848
469.28,1.848
469.29,1.848
469.30,1.848
469.31,1.848
469.32,1.848
469.33,1.847
469.34,1.847
469.35,1.847
469.36,1.847
469.37,1.847
469.38,1.847
469.39,1.847
469.40,1.847
469.41,1.847
469.42,1.847
469.43,1.847
469.44,1.846
469.45,1.846
469.46,1.846
469.47,1.846
469.48,1.846
469.49,1.846
469.50,1.846
469.51,1.846
469.52,1.846
469.53,1.846
469.54,1.845
469.55,1.845
469.56,1.845
469.57,1.845
469.58,1.845
469.59,1.845
469.60,1.845
469.61,1.845
469.62,1.845
469.63,1.845
469.64,1.844
469.65,1.844
469.66,1.844
469.67,1.844
469.68,1.844
469.69,1.844
469.70,1.844
469.71,1.844
469.72,1.844
469.73,1.844
469.74,1.844
469.75,1.843
469.76,1.843
469.77,1.843
469.78,1.843
469.79,1.843
469.80,1.843
469.81,1.843
469.82,1.843
469.83,1.843
469.84,1.843
469.85,1.843
469.86,1.842
469.87,1.842
469.88,1.842
469.89,1.842
469.90,1.842
469.91,1.842
469.92,1.842
469.93,1.842
469.94,1.842
469.95,1.842
469.96,1.841
469.97,1.841
469.98,1.841
469.99,1.841
470.00,1.841
470.01,1.841
470.02,1.841
470.03,1.841
470.04,1.841
470.05,1.841
470.06,1.841
470.07,1.840
470.08,1.840
470.09,1.840
470.10,1.840
470.11,1.840
470.12,1.840
470.13,1.840
470.14,1.840
470.15,1.840
470.16,1.839
470.17,1.839
470.18,1.839
470.19,1.839
470.20,1.839
470.21,1.839
470.22,1.839
470.23,1.839
470.24,1.839
470.25,1.839
470.26,1.838
470.27,1.838
470.28,1.838
470.29,1.838
470.30,1.838
470.31,1.838
470.32,1.838
470.33,1.838
470.34,1.838
470.35,1.838
470.36,1.838
470.37,1.837
470.38,1.837
470.39,1.837
470.40,1.837
470.41,1.837
470.42,1.837
470.43,1.837
470.44,1.837
470.45,1.837
470.46,1.836
470.47,1.836
470.48,1.836
470.49,1.836
470.50,1.836
470.51,1.836
470.52,1.836
470.53,1.836
470.54,1.835
470.55,1.835
470.56,1.835
470.57,1.835
470.58,1.835
470.59,1.835
470.60,1.834
470.61,1.834
470.62,1.834
470.63,1.834
470.64,1.834
470.65,1.834
470.66,1.834
470.67,1.833
470.68,1.833
470.69,1.833
470.70,1.833
470.71,1.833
470.72,1.833
470.73,1.832
470.74,1.832
470.75,1.832
470.76,1.832
470.77,1.832
470.78,1.832
470.79,1.832
470.80,1.831
470.81,1.831
470.82,1.831
470.83,1.831
470.84,1.831
470.85,1.831
470.86,1.831
470.87,1.831
470.88,1.830
470.89,1.830
470.90,1.830
470.91,1.830
470.92,1.830
470.93,1.830
470.94,1.830
470.95,1.830
470.96,1.829
470.97,1.829
470.98,1.829
470.99,1.829
471.00,1.829
