# Supplementary material for: Edible Oil-Based Extraction of Cannabis sativa L. Roots: Effect of Solvent and Temperature on Friedelin Yield and Antioxidant Activity
Source: Molecules. 2026 Apr 29;31(9):1473. doi: 10.3390/molecules31091473 (PMC13165115; doi:10.3390/molecules31091473)
Supplement: Supplementary file 1 [file molecules-31-01473-s001.zip › Raw data b-Carotene/final absorbances/HSO 90 - 2.txt]

"HSO 90 - 2 - RawData"
"Wavelength nm.","Abs."
469.00,1.891
469.01,1.891
469.02,1.891
469.03,1.891
469.04,1.891
469.05,1.891
469.06,1.891
469.07,1.891
469.08,1.891
469.09,1.891
469.10,1.891
469.11,1.891
469.12,1.891
469.13,1.890
469.14,1.890
469.15,1.890
469.16,1.890
469.17,1.890
469.18,1.890
469.19,1.890
469.20,1.890
469.21,1.890
469.22,1.890
469.23,1.890
469.24,1.890
469.25,1.890
469.26,1.889
469.27,1.889
469.28,1.889
469.29,1.889
469.30,1.889
469.31,1.889
469.32,1.889
469.33,1.889
469.34,1.889
469.35,1.889
469.36,1.889
469.37,1.888
469.38,1.888
469.39,1.888
469.40,1.888
469.41,1.888
469.42,1.888
469.43,1.888
469.44,1.888
469.45,1.888
469.46,1.888
469.47,1.887
469.48,1.887
469.49,1.887
469.50,1.887
469.51,1.887
469.52,1.887
469.53,1.887
469.54,1.887
469.55,1.887
469.56,1.886
469.57,1.886
469.58,1.886
469.59,1.886
469.60,1.886
469.61,1.886
469.62,1.886
469.63,1.886
469.64,1.886
469.65,1.886
469.66,1.885
469.67,1.885
469.68,1.885
469.69,1.885
469.70,1.885
469.71,1.885
469.72,1.885
469.73,1.885
469.74,1.885
469.75,1.885
469.76,1.884
469.77,1.884
469.78,1.884
469.79,1.884
469.80,1.884
469.81,1.884
469.82,1.884
469.83,1.884
469.84,1.884
469.85,1.884
469.86,1.883
469.87,1.883
469.88,1.883
469.89,1.883
469.90,1.883
469.91,1.883
469.92,1.883
469.93,1.883
469.94,1.883
469.95,1.883
469.96,1.883
469.97,1.883
469.98,1.882
469.99,1.882
470.00,1.882
470.01,1.882
470.02,1.882
470.03,1.882
470.04,1.882
470.05,1.882
470.06,1.882
470.07,1.882
470.08,1.882
470.09,1.882
470.10,1.882
470.11,1.881
470.12,1.881
470.13,1.881
470.14,1.881
470.15,1.881
470.16,1.881
470.17,1.881
470.18,1.881
470.19,1.881
470.20,1.881
470.21,1.881
470.22,1.881
470.23,1.881
470.24,1.881
470.25,1.881
470.26,1.880
470.27,1.880
470.28,1.880
470.29,1.880
470.30,1.880
470.31,1.880
470.32,1.880
470.33,1.880
470.34,1.880
470.35,1.880
470.36,1.880
470.37,1.880
470.38,1.880
470.39,1.880
470.40,1.880
470.41,1.880
470.42,1.880
470.43,1.879
470.44,1.879
470.45,1.879
470.46,1.879
470.47,1.879
470.48,1.879
470.49,1.879
470.50,1.879
470.51,1.879
470.52,1.879
470.53,1.879
470.54,1.878
470.55,1.878
470.56,1.878
470.57,1.878
470.58,1.878
470.59,1.878
470.60,1.878
470.61,1.878
470.62,1.877
470.63,1.877
470.64,1.877
470.65,1.877
470.66,1.877
470.67,1.877
470.68,1.877
470.69,1.877
470.70,1.877
470.71,1.877
470.72,1.876
470.73,1.876
470.74,1.876
470.75,1.876
470.76,1.876
470.77,1.876
470.78,1.876
470.79,1.876
470.80,1.876
470.81,1.876
470.82,1.875
470.83,1.875
470.84,1.875
470.85,1.875
470.86,1.875
470.87,1.875
470.88,1.875
470.89,1.875
470.90,1.875
470.91,1.875
470.92,1.874
470.93,1.874
470.94,1.874
470.95,1.874
470.96,1.874
470.97,1.874
470.98,1.874
470.99,1.874
471.00,1.874
