# Supplementary material for: Edible Oil-Based Extraction of Cannabis sativa L. Roots: Effect of Solvent and Temperature on Friedelin Yield and Antioxidant Activity
Source: Molecules. 2026 Apr 29;31(9):1473. doi: 10.3390/molecules31091473 (PMC13165115; doi:10.3390/molecules31091473)
Supplement: Supplementary file 1 [file molecules-31-01473-s001.zip › Raw data b-Carotene/final absorbances/HSO 90 - 3.txt]

"HSO 90 - 3 - RawData"
"Wavelength nm.","Abs."
469.00,1.706
469.01,1.706
469.02,1.706
469.03,1.706
469.04,1.706
469.05,1.706
469.06,1.706
469.07,1.706
469.08,1.706
469.09,1.706
469.10,1.706
469.11,1.706
469.12,1.706
469.13,1.706
469.14,1.706
469.15,1.706
469.16,1.706
469.17,1.705
469.18,1.705
469.19,1.705
469.20,1.705
469.21,1.705
469.22,1.705
469.23,1.705
469.24,1.705
469.25,1.705
469.26,1.705
469.27,1.705
469.28,1.705
469.29,1.705
469.30,1.704
469.31,1.704
469.32,1.704
469.33,1.704
469.34,1.704
469.35,1.704
469.36,1.704
469.37,1.704
469.38,1.704
469.39,1.704
469.40,1.704
469.41,1.703
469.42,1.703
469.43,1.703
469.44,1.703
469.45,1.703
469.46,1.703
469.47,1.703
469.48,1.703
469.49,1.703
469.50,1.703
469.51,1.702
469.52,1.702
469.53,1.702
469.54,1.702
469.55,1.702
469.56,1.702
469.57,1.702
469.58,1.702
469.59,1.702
469.60,1.701
469.61,1.701
469.62,1.701
469.63,1.701
469.64,1.701
469.65,1.701
469.66,1.701
469.67,1.701
469.68,1.701
469.69,1.701
469.70,1.700
469.71,1.700
469.72,1.700
469.73,1.700
469.74,1.700
469.75,1.700
469.76,1.700
469.77,1.700
469.78,1.699
469.79,1.699
469.80,1.699
469.81,1.699
469.82,1.699
469.83,1.699
469.84,1.699
469.85,1.699
469.86,1.699
469.87,1.699
469.88,1.698
469.89,1.698
469.90,1.698
469.91,1.698
469.92,1.698
469.93,1.698
469.94,1.698
469.95,1.698
469.96,1.698
469.97,1.697
469.98,1.697
469.99,1.697
470.00,1.697
470.01,1.697
470.02,1.697
470.03,1.697
470.04,1.697
470.05,1.696
470.06,1.696
470.07,1.696
470.08,1.696
470.09,1.696
470.10,1.696
470.11,1.696
470.12,1.696
470.13,1.695
470.14,1.695
470.15,1.695
470.16,1.695
470.17,1.695
470.18,1.695
470.19,1.695
470.20,1.695
470.21,1.695
470.22,1.694
470.23,1.694
470.24,1.694
470.25,1.694
470.26,1.694
470.27,1.694
470.28,1.694
470.29,1.694
470.30,1.693
470.31,1.693
470.32,1.693
470.33,1.693
470.34,1.693
470.35,1.693
470.36,1.693
470.37,1.693
470.38,1.692
470.39,1.692
470.40,1.692
470.41,1.692
470.42,1.692
470.43,1.692
470.44,1.692
470.45,1.692
470.46,1.691
470.47,1.691
470.48,1.691
470.49,1.691
470.50,1.691
470.51,1.691
470.52,1.690
470.53,1.690
470.54,1.690
470.55,1.690
470.56,1.690
470.57,1.690
470.58,1.689
470.59,1.689
470.60,1.689
470.61,1.689
470.62,1.689
470.63,1.689
470.64,1.689
470.65,1.688
470.66,1.688
470.67,1.688
470.68,1.688
470.69,1.688
470.70,1.688
470.71,1.688
470.72,1.687
470.73,1.687
470.74,1.687
470.75,1.687
470.76,1.687
470.77,1.687
470.78,1.687
470.79,1.686
470.80,1.686
470.81,1.686
470.82,1.686
470.83,1.686
470.84,1.686
470.85,1.686
470.86,1.686
470.87,1.685
470.88,1.685
470.89,1.685
470.90,1.685
470.91,1.685
470.92,1.685
470.93,1.685
470.94,1.685
470.95,1.684
470.96,1.684
470.97,1.684
470.98,1.684
470.99,1.684
471.00,1.684
