# Supplementary material for: Edible Oil-Based Extraction of Cannabis sativa L. Roots: Effect of Solvent and Temperature on Friedelin Yield and Antioxidant Activity
Source: Molecules. 2026 Apr 29;31(9):1473. doi: 10.3390/molecules31091473 (PMC13165115; doi:10.3390/molecules31091473)
Supplement: Supplementary file 1 [file molecules-31-01473-s001.zip › Raw data b-Carotene/final absorbances/MCT - 1.txt]

"MCT - 1 - RawData"
"Wavelength nm.","Abs."
469.00,0.644
469.01,0.644
469.02,0.644
469.03,0.644
469.04,0.644
469.05,0.644
469.06,0.643
469.07,0.643
469.08,0.643
469.09,0.643
469.10,0.643
469.11,0.643
469.12,0.643
469.13,0.643
469.14,0.643
469.15,0.643
469.16,0.643
469.17,0.643
469.18,0.643
469.19,0.643
469.20,0.643
469.21,0.643
469.22,0.643
469.23,0.643
469.24,0.643
469.25,0.643
469.26,0.643
469.27,0.642
469.28,0.642
469.29,0.642
469.30,0.642
469.31,0.642
469.32,0.642
469.33,0.642
469.34,0.642
469.35,0.642
469.36,0.642
469.37,0.642
469.38,0.642
469.39,0.642
469.40,0.642
469.41,0.642
469.42,0.642
469.43,0.642
469.44,0.642
469.45,0.641
469.46,0.641
469.47,0.641
469.48,0.641
469.49,0.641
469.50,0.641
469.51,0.641
469.52,0.641
469.53,0.641
469.54,0.641
469.55,0.641
469.56,0.641
469.57,0.641
469.58,0.641
469.59,0.641
469.60,0.641
469.61,0.640
469.62,0.640
469.63,0.640
469.64,0.640
469.65,0.640
469.66,0.640
469.67,0.640
469.68,0.640
469.69,0.640
469.70,0.640
469.71,0.640
469.72,0.640
469.73,0.640
469.74,0.640
469.75,0.640
469.76,0.640
469.77,0.640
469.78,0.639
469.79,0.639
469.80,0.639
469.81,0.639
469.82,0.639
469.83,0.639
469.84,0.639
469.85,0.639
469.86,0.639
469.87,0.639
469.88,0.639
469.89,0.639
469.90,0.639
469.91,0.639
469.92,0.639
469.93,0.639
469.94,0.639
469.95,0.639
469.96,0.639
469.97,0.639
469.98,0.639
469.99,0.639
470.00,0.639
470.01,0.639
470.02,0.639
470.03,0.639
470.04,0.638
470.05,0.638
470.06,0.638
470.07,0.638
470.08,0.638
470.09,0.638
470.10,0.638
470.11,0.638
470.12,0.638
470.13,0.638
470.14,0.638
470.15,0.638
470.16,0.638
470.17,0.638
470.18,0.638
470.19,0.638
470.20,0.638
470.21,0.638
470.22,0.638
470.23,0.638
470.24,0.638
470.25,0.638
470.26,0.638
470.27,0.638
470.28,0.638
470.29,0.638
470.30,0.638
470.31,0.638
470.32,0.638
470.33,0.638
470.34,0.638
470.35,0.638
470.36,0.638
470.37,0.638
470.38,0.637
470.39,0.637
470.40,0.637
470.41,0.637
470.42,0.637
470.43,0.637
470.44,0.637
470.45,0.637
470.46,0.637
470.47,0.637
470.48,0.637
470.49,0.637
470.50,0.637
470.51,0.637
470.52,0.637
470.53,0.637
470.54,0.637
470.55,0.637
470.56,0.637
470.57,0.637
470.58,0.637
470.59,0.637
470.60,0.637
470.61,0.637
470.62,0.637
470.63,0.637
470.64,0.637
470.65,0.637
470.66,0.636
470.67,0.636
470.68,0.636
470.69,0.636
470.70,0.636
470.71,0.636
470.72,0.636
470.73,0.636
470.74,0.636
470.75,0.636
470.76,0.636
470.77,0.636
470.78,0.636
470.79,0.636
470.80,0.636
470.81,0.636
470.82,0.636
470.83,0.636
470.84,0.636
470.85,0.636
470.86,0.636
470.87,0.636
470.88,0.636
470.89,0.636
470.90,0.636
470.91,0.636
470.92,0.636
470.93,0.635
470.94,0.635
470.95,0.635
470.96,0.635
470.97,0.635
470.98,0.635
470.99,0.635
471.00,0.635
