# Supplementary material for: Edible Oil-Based Extraction of Cannabis sativa L. Roots: Effect of Solvent and Temperature on Friedelin Yield and Antioxidant Activity
Source: Molecules. 2026 Apr 29;31(9):1473. doi: 10.3390/molecules31091473 (PMC13165115; doi:10.3390/molecules31091473)
Supplement: Supplementary file 1 [file molecules-31-01473-s001.zip › Raw data b-Carotene/final absorbances/MCT - 2.txt]

"MCT - 2 - RawData"
"Wavelength nm.","Abs."
469.00,0.653
469.01,0.653
469.02,0.653
469.03,0.653
469.04,0.653
469.05,0.653
469.06,0.653
469.07,0.653
469.08,0.653
469.09,0.653
469.10,0.653
469.11,0.653
469.12,0.652
469.13,0.652
469.14,0.652
469.15,0.652
469.16,0.652
469.17,0.652
469.18,0.652
469.19,0.652
469.20,0.652
469.21,0.652
469.22,0.652
469.23,0.652
469.24,0.652
469.25,0.652
469.26,0.652
469.27,0.652
469.28,0.652
469.29,0.652
469.30,0.652
469.31,0.652
469.32,0.652
469.33,0.652
469.34,0.652
469.35,0.652
469.36,0.652
469.37,0.652
469.38,0.652
469.39,0.652
469.40,0.652
469.41,0.652
469.42,0.652
469.43,0.652
469.44,0.652
469.45,0.651
469.46,0.651
469.47,0.651
469.48,0.651
469.49,0.651
469.50,0.651
469.51,0.651
469.52,0.651
469.53,0.651
469.54,0.651
469.55,0.651
469.56,0.651
469.57,0.651
469.58,0.651
469.59,0.651
469.60,0.651
469.61,0.651
469.62,0.651
469.63,0.651
469.64,0.651
469.65,0.651
469.66,0.651
469.67,0.651
469.68,0.651
469.69,0.650
469.70,0.650
469.71,0.650
469.72,0.650
469.73,0.650
469.74,0.650
469.75,0.650
469.76,0.650
469.77,0.650
469.78,0.650
469.79,0.650
469.80,0.650
469.81,0.650
469.82,0.650
469.83,0.650
469.84,0.650
469.85,0.650
469.86,0.650
469.87,0.650
469.88,0.650
469.89,0.650
469.90,0.650
469.91,0.650
469.92,0.650
469.93,0.649
469.94,0.649
469.95,0.649
469.96,0.649
469.97,0.649
469.98,0.649
469.99,0.649
470.00,0.649
470.01,0.649
470.02,0.649
470.03,0.649
470.04,0.649
470.05,0.649
470.06,0.649
470.07,0.649
470.08,0.649
470.09,0.649
470.10,0.649
470.11,0.649
470.12,0.649
470.13,0.649
470.14,0.649
470.15,0.648
470.16,0.648
470.17,0.648
470.18,0.648
470.19,0.648
470.20,0.648
470.21,0.648
470.22,0.648
470.23,0.648
470.24,0.648
470.25,0.648
470.26,0.648
470.27,0.648
470.28,0.648
470.29,0.648
470.30,0.648
470.31,0.648
470.32,0.648
470.33,0.648
470.34,0.648
470.35,0.648
470.36,0.648
470.37,0.648
470.38,0.647
470.39,0.647
470.40,0.647
470.41,0.647
470.42,0.647
470.43,0.647
470.44,0.647
470.45,0.647
470.46,0.647
470.47,0.647
470.48,0.647
470.49,0.647
470.50,0.647
470.51,0.647
470.52,0.647
470.53,0.647
470.54,0.647
470.55,0.647
470.56,0.647
470.57,0.647
470.58,0.646
470.59,0.646
470.60,0.646
470.61,0.646
470.62,0.646
470.63,0.646
470.64,0.646
470.65,0.646
470.66,0.646
470.67,0.646
470.68,0.646
470.69,0.646
470.70,0.646
470.71,0.646
470.72,0.646
470.73,0.646
470.74,0.646
470.75,0.646
470.76,0.646
470.77,0.646
470.78,0.645
470.79,0.645
470.80,0.645
470.81,0.645
470.82,0.645
470.83,0.645
470.84,0.645
470.85,0.645
470.86,0.645
470.87,0.645
470.88,0.645
470.89,0.645
470.90,0.645
470.91,0.645
470.92,0.645
470.93,0.645
470.94,0.645
470.95,0.645
470.96,0.645
470.97,0.645
470.98,0.645
470.99,0.645
471.00,0.645
