# Supplementary material for: Edible Oil-Based Extraction of Cannabis sativa L. Roots: Effect of Solvent and Temperature on Friedelin Yield and Antioxidant Activity
Source: Molecules. 2026 Apr 29;31(9):1473. doi: 10.3390/molecules31091473 (PMC13165115; doi:10.3390/molecules31091473)
Supplement: Supplementary file 1 [file molecules-31-01473-s001.zip › Raw data b-Carotene/final absorbances/MCT - 3.txt]

"MCT - 3 - RawData"
"Wavelength nm.","Abs."
469.00,0.662
469.01,0.662
469.02,0.662
469.03,0.662
469.04,0.662
469.05,0.662
469.06,0.662
469.07,0.662
469.08,0.662
469.09,0.662
469.10,0.662
469.11,0.662
469.12,0.662
469.13,0.662
469.14,0.662
469.15,0.662
469.16,0.662
469.17,0.662
469.18,0.662
469.19,0.662
469.20,0.662
469.21,0.662
469.22,0.662
469.23,0.662
469.24,0.662
469.25,0.662
469.26,0.662
469.27,0.662
469.28,0.662
469.29,0.661
469.30,0.661
469.31,0.661
469.32,0.661
469.33,0.661
469.34,0.661
469.35,0.661
469.36,0.661
469.37,0.661
469.38,0.661
469.39,0.661
469.40,0.661
469.41,0.661
469.42,0.661
469.43,0.661
469.44,0.661
469.45,0.661
469.46,0.661
469.47,0.661
469.48,0.661
469.49,0.661
469.50,0.661
469.51,0.661
469.52,0.660
469.53,0.660
469.54,0.660
469.55,0.660
469.56,0.660
469.57,0.660
469.58,0.660
469.59,0.660
469.60,0.660
469.61,0.660
469.62,0.660
469.63,0.660
469.64,0.660
469.65,0.660
469.66,0.660
469.67,0.660
469.68,0.660
469.69,0.660
469.70,0.660
469.71,0.660
469.72,0.659
469.73,0.659
469.74,0.659
469.75,0.659
469.76,0.659
469.77,0.659
469.78,0.659
469.79,0.659
469.80,0.659
469.81,0.659
469.82,0.659
469.83,0.659
469.84,0.659
469.85,0.659
469.86,0.659
469.87,0.659
469.88,0.659
469.89,0.659
469.90,0.659
469.91,0.658
469.92,0.658
469.93,0.658
469.94,0.658
469.95,0.658
469.96,0.658
469.97,0.658
469.98,0.658
469.99,0.658
470.00,0.658
470.01,0.658
470.02,0.658
470.03,0.658
470.04,0.658
470.05,0.658
470.06,0.658
470.07,0.658
470.08,0.658
470.09,0.657
470.10,0.657
470.11,0.657
470.12,0.657
470.13,0.657
470.14,0.657
470.15,0.657
470.16,0.657
470.17,0.657
470.18,0.657
470.19,0.657
470.20,0.657
470.21,0.657
470.22,0.657
470.23,0.657
470.24,0.657
470.25,0.657
470.26,0.656
470.27,0.656
470.28,0.656
470.29,0.656
470.30,0.656
470.31,0.656
470.32,0.656
470.33,0.656
470.34,0.656
470.35,0.656
470.36,0.656
470.37,0.656
470.38,0.656
470.39,0.656
470.40,0.656
470.41,0.656
470.42,0.656
470.43,0.655
470.44,0.655
470.45,0.655
470.46,0.655
470.47,0.655
470.48,0.655
470.49,0.655
470.50,0.655
470.51,0.655
470.52,0.655
470.53,0.655
470.54,0.655
470.55,0.655
470.56,0.655
470.57,0.655
470.58,0.655
470.59,0.655
470.60,0.654
470.61,0.654
470.62,0.654
470.63,0.654
470.64,0.654
470.65,0.654
470.66,0.654
470.67,0.654
470.68,0.654
470.69,0.654
470.70,0.654
470.71,0.654
470.72,0.654
470.73,0.654
470.74,0.654
470.75,0.654
470.76,0.654
470.77,0.654
470.78,0.654
470.79,0.654
470.80,0.653
470.81,0.653
470.82,0.653
470.83,0.653
470.84,0.653
470.85,0.653
470.86,0.653
470.87,0.653
470.88,0.653
470.89,0.653
470.90,0.653
470.91,0.653
470.92,0.653
470.93,0.653
470.94,0.653
470.95,0.653
470.96,0.653
470.97,0.653
470.98,0.653
470.99,0.653
471.00,0.653
