# Supplementary material for: Edible Oil-Based Extraction of Cannabis sativa L. Roots: Effect of Solvent and Temperature on Friedelin Yield and Antioxidant Activity
Source: Molecules. 2026 Apr 29;31(9):1473. doi: 10.3390/molecules31091473 (PMC13165115; doi:10.3390/molecules31091473)
Supplement: Supplementary file 1 [file molecules-31-01473-s001.zip › Raw data b-Carotene/final absorbances/MCT 50 - 1.txt]

"MCT 50 - 1 - RawData"
"Wavelength nm.","Abs."
469.00,2.103
469.01,2.103
469.02,2.103
469.03,2.103
469.04,2.103
469.05,2.103
469.06,2.103
469.07,2.102
469.08,2.102
469.09,2.102
469.10,2.102
469.11,2.102
469.12,2.102
469.13,2.102
469.14,2.102
469.15,2.102
469.16,2.102
469.17,2.101
469.18,2.101
469.19,2.101
469.20,2.101
469.21,2.101
469.22,2.101
469.23,2.101
469.24,2.101
469.25,2.100
469.26,2.100
469.27,2.100
469.28,2.100
469.29,2.100
469.30,2.100
469.31,2.100
469.32,2.100
469.33,2.099
469.34,2.099
469.35,2.099
469.36,2.099
469.37,2.099
469.38,2.099
469.39,2.099
469.40,2.098
469.41,2.098
469.42,2.098
469.43,2.098
469.44,2.098
469.45,2.098
469.46,2.097
469.47,2.097
469.48,2.097
469.49,2.097
469.50,2.097
469.51,2.097
469.52,2.097
469.53,2.096
469.54,2.096
469.55,2.096
469.56,2.096
469.57,2.096
469.58,2.096
469.59,2.095
469.60,2.095
469.61,2.095
469.62,2.095
469.63,2.095
469.64,2.095
469.65,2.094
469.66,2.094
469.67,2.094
469.68,2.094
469.69,2.094
469.70,2.094
469.71,2.093
469.72,2.093
469.73,2.093
469.74,2.093
469.75,2.093
469.76,2.093
469.77,2.092
469.78,2.092
469.79,2.092
469.80,2.092
469.81,2.092
469.82,2.092
469.83,2.092
469.84,2.091
469.85,2.091
469.86,2.091
469.87,2.091
469.88,2.091
469.89,2.091
469.90,2.090
469.91,2.090
469.92,2.090
469.93,2.090
469.94,2.090
469.95,2.090
469.96,2.089
469.97,2.089
469.98,2.089
469.99,2.089
470.00,2.089
470.01,2.089
470.02,2.089
470.03,2.088
470.04,2.088
470.05,2.088
470.06,2.088
470.07,2.088
470.08,2.088
470.09,2.087
470.10,2.087
470.11,2.087
470.12,2.087
470.13,2.087
470.14,2.087
470.15,2.086
470.16,2.086
470.17,2.086
470.18,2.086
470.19,2.086
470.20,2.086
470.21,2.085
470.22,2.085
470.23,2.085
470.24,2.085
470.25,2.085
470.26,2.085
470.27,2.084
470.28,2.084
470.29,2.084
470.30,2.084
470.31,2.084
470.32,2.084
470.33,2.083
470.34,2.083
470.35,2.083
470.36,2.083
470.37,2.083
470.38,2.083
470.39,2.082
470.40,2.082
470.41,2.082
470.42,2.082
470.43,2.082
470.44,2.082
470.45,2.081
470.46,2.081
470.47,2.081
470.48,2.081
470.49,2.081
470.50,2.080
470.51,2.080
470.52,2.080
470.53,2.080
470.54,2.079
470.55,2.079
470.56,2.079
470.57,2.079
470.58,2.078
470.59,2.078
470.60,2.078
470.61,2.078
470.62,2.077
470.63,2.077
470.64,2.077
470.65,2.077
470.66,2.077
470.67,2.076
470.68,2.076
470.69,2.076
470.70,2.076
470.71,2.075
470.72,2.075
470.73,2.075
470.74,2.075
470.75,2.075
470.76,2.074
470.77,2.074
470.78,2.074
470.79,2.074
470.80,2.074
470.81,2.073
470.82,2.073
470.83,2.073
470.84,2.073
470.85,2.073
470.86,2.072
470.87,2.072
470.88,2.072
470.89,2.072
470.90,2.072
470.91,2.071
470.92,2.071
470.93,2.071
470.94,2.071
470.95,2.071
470.96,2.071
470.97,2.070
470.98,2.070
470.99,2.070
471.00,2.070
