# Supplementary material for: Edible Oil-Based Extraction of Cannabis sativa L. Roots: Effect of Solvent and Temperature on Friedelin Yield and Antioxidant Activity
Source: Molecules. 2026 Apr 29;31(9):1473. doi: 10.3390/molecules31091473 (PMC13165115; doi:10.3390/molecules31091473)
Supplement: Supplementary file 1 [file molecules-31-01473-s001.zip › Raw data b-Carotene/final absorbances/MCT 50 - 2.txt]

"MCT 50 - 2 - RawData"
"Wavelength nm.","Abs."
469.00,2.120
469.01,2.120
469.02,2.120
469.03,2.120
469.04,2.120
469.05,2.120
469.06,2.120
469.07,2.119
469.08,2.119
469.09,2.119
469.10,2.119
469.11,2.119
469.12,2.119
469.13,2.119
469.14,2.119
469.15,2.119
469.16,2.118
469.17,2.118
469.18,2.118
469.19,2.118
469.20,2.118
469.21,2.118
469.22,2.118
469.23,2.118
469.24,2.118
469.25,2.117
469.26,2.117
469.27,2.117
469.28,2.117
469.29,2.117
469.30,2.117
469.31,2.117
469.32,2.116
469.33,2.116
469.34,2.116
469.35,2.116
469.36,2.116
469.37,2.116
469.38,2.116
469.39,2.115
469.40,2.115
469.41,2.115
469.42,2.115
469.43,2.115
469.44,2.115
469.45,2.115
469.46,2.114
469.47,2.114
469.48,2.114
469.49,2.114
469.50,2.114
469.51,2.114
469.52,2.113
469.53,2.113
469.54,2.113
469.55,2.113
469.56,2.113
469.57,2.112
469.58,2.112
469.59,2.112
469.60,2.112
469.61,2.112
469.62,2.112
469.63,2.111
469.64,2.111
469.65,2.111
469.66,2.111
469.67,2.111
469.68,2.111
469.69,2.110
469.70,2.110
469.71,2.110
469.72,2.110
469.73,2.110
469.74,2.110
469.75,2.109
469.76,2.109
469.77,2.109
469.78,2.109
469.79,2.109
469.80,2.109
469.81,2.108
469.82,2.108
469.83,2.108
469.84,2.108
469.85,2.108
469.86,2.108
469.87,2.107
469.88,2.107
469.89,2.107
469.90,2.107
469.91,2.107
469.92,2.106
469.93,2.106
469.94,2.106
469.95,2.106
469.96,2.106
469.97,2.106
469.98,2.105
469.99,2.105
470.00,2.105
470.01,2.105
470.02,2.105
470.03,2.105
470.04,2.104
470.05,2.104
470.06,2.104
470.07,2.104
470.08,2.104
470.09,2.104
470.10,2.103
470.11,2.103
470.12,2.103
470.13,2.103
470.14,2.103
470.15,2.103
470.16,2.102
470.17,2.102
470.18,2.102
470.19,2.102
470.20,2.102
470.21,2.101
470.22,2.101
470.23,2.101
470.24,2.101
470.25,2.101
470.26,2.101
470.27,2.100
470.28,2.100
470.29,2.100
470.30,2.100
470.31,2.100
470.32,2.099
470.33,2.099
470.34,2.099
470.35,2.099
470.36,2.099
470.37,2.098
470.38,2.098
470.39,2.098
470.40,2.098
470.41,2.098
470.42,2.098
470.43,2.097
470.44,2.097
470.45,2.097
470.46,2.097
470.47,2.096
470.48,2.096
470.49,2.096
470.50,2.096
470.51,2.095
470.52,2.095
470.53,2.095
470.54,2.095
470.55,2.094
470.56,2.094
470.57,2.094
470.58,2.093
470.59,2.093
470.60,2.093
470.61,2.093
470.62,2.092
470.63,2.092
470.64,2.092
470.65,2.092
470.66,2.091
470.67,2.091
470.68,2.091
470.69,2.091
470.70,2.090
470.71,2.090
470.72,2.090
470.73,2.090
470.74,2.089
470.75,2.089
470.76,2.089
470.77,2.089
470.78,2.088
470.79,2.088
470.80,2.088
470.81,2.088
470.82,2.087
470.83,2.087
470.84,2.087
470.85,2.087
470.86,2.086
470.87,2.086
470.88,2.086
470.89,2.086
470.90,2.086
470.91,2.085
470.92,2.085
470.93,2.085
470.94,2.085
470.95,2.084
470.96,2.084
470.97,2.084
470.98,2.084
470.99,2.084
471.00,2.083
