# Supplementary material for: Edible Oil-Based Extraction of Cannabis sativa L. Roots: Effect of Solvent and Temperature on Friedelin Yield and Antioxidant Activity
Source: Molecules. 2026 Apr 29;31(9):1473. doi: 10.3390/molecules31091473 (PMC13165115; doi:10.3390/molecules31091473)
Supplement: Supplementary file 1 [file molecules-31-01473-s001.zip › Raw data b-Carotene/final absorbances/MCT 50 - 3.txt]

"MCT 50 - 3 - RawData"
"Wavelength nm.","Abs."
469.00,2.080
469.01,2.080
469.02,2.080
469.03,2.080
469.04,2.080
469.05,2.080
469.06,2.080
469.07,2.080
469.08,2.080
469.09,2.080
469.10,2.080
469.11,2.079
469.12,2.079
469.13,2.079
469.14,2.079
469.15,2.079
469.16,2.079
469.17,2.079
469.18,2.079
469.19,2.079
469.20,2.079
469.21,2.078
469.22,2.078
469.23,2.078
469.24,2.078
469.25,2.078
469.26,2.078
469.27,2.078
469.28,2.078
469.29,2.077
469.30,2.077
469.31,2.077
469.32,2.077
469.33,2.077
469.34,2.077
469.35,2.077
469.36,2.077
469.37,2.076
469.38,2.076
469.39,2.076
469.40,2.076
469.41,2.076
469.42,2.076
469.43,2.076
469.44,2.075
469.45,2.075
469.46,2.075
469.47,2.075
469.48,2.075
469.49,2.075
469.50,2.074
469.51,2.074
469.52,2.074
469.53,2.074
469.54,2.074
469.55,2.074
469.56,2.074
469.57,2.073
469.58,2.073
469.59,2.073
469.60,2.073
469.61,2.073
469.62,2.073
469.63,2.073
469.64,2.072
469.65,2.072
469.66,2.072
469.67,2.072
469.68,2.072
469.69,2.072
469.70,2.071
469.71,2.071
469.72,2.071
469.73,2.071
469.74,2.071
469.75,2.071
469.76,2.071
469.77,2.071
469.78,2.070
469.79,2.070
469.80,2.070
469.81,2.070
469.82,2.070
469.83,2.070
469.84,2.069
469.85,2.069
469.86,2.069
469.87,2.069
469.88,2.069
469.89,2.069
469.90,2.069
469.91,2.068
469.92,2.068
469.93,2.068
469.94,2.068
469.95,2.068
469.96,2.068
469.97,2.068
469.98,2.067
469.99,2.067
470.00,2.067
470.01,2.067
470.02,2.067
470.03,2.067
470.04,2.067
470.05,2.066
470.06,2.066
470.07,2.066
470.08,2.066
470.09,2.066
470.10,2.066
470.11,2.066
470.12,2.065
470.13,2.065
470.14,2.065
470.15,2.065
470.16,2.065
470.17,2.065
470.18,2.065
470.19,2.064
470.20,2.064
470.21,2.064
470.22,2.064
470.23,2.064
470.24,2.064
470.25,2.063
470.26,2.063
470.27,2.063
470.28,2.063
470.29,2.063
470.30,2.063
470.31,2.063
470.32,2.062
470.33,2.062
470.34,2.062
470.35,2.062
470.36,2.062
470.37,2.062
470.38,2.062
470.39,2.061
470.40,2.061
470.41,2.061
470.42,2.061
470.43,2.061
470.44,2.061
470.45,2.061
470.46,2.060
470.47,2.060
470.48,2.060
470.49,2.060
470.50,2.060
470.51,2.059
470.52,2.059
470.53,2.059
470.54,2.059
470.55,2.058
470.56,2.058
470.57,2.058
470.58,2.058
470.59,2.057
470.60,2.057
470.61,2.057
470.62,2.057
470.63,2.057
470.64,2.056
470.65,2.056
470.66,2.056
470.67,2.056
470.68,2.055
470.69,2.055
470.70,2.055
470.71,2.055
470.72,2.055
470.73,2.054
470.74,2.054
470.75,2.054
470.76,2.054
470.77,2.053
470.78,2.053
470.79,2.053
470.80,2.053
470.81,2.053
470.82,2.052
470.83,2.052
470.84,2.052
470.85,2.052
470.86,2.052
470.87,2.052
470.88,2.051
470.89,2.051
470.90,2.051
470.91,2.051
470.92,2.051
470.93,2.050
470.94,2.050
470.95,2.050
470.96,2.050
470.97,2.050
470.98,2.049
470.99,2.049
471.00,2.049
