# Supplementary material for: Edible Oil-Based Extraction of Cannabis sativa L. Roots: Effect of Solvent and Temperature on Friedelin Yield and Antioxidant Activity
Source: Molecules. 2026 Apr 29;31(9):1473. doi: 10.3390/molecules31091473 (PMC13165115; doi:10.3390/molecules31091473)
Supplement: Supplementary file 1 [file molecules-31-01473-s001.zip › Raw data b-Carotene/final absorbances/MCT 70 - 1.txt]

"MCT 70 - 1 - RawData"
"Wavelength nm.","Abs."
469.00,0.832
469.01,0.832
469.02,0.832
469.03,0.832
469.04,0.832
469.05,0.832
469.06,0.832
469.07,0.832
469.08,0.832
469.09,0.832
469.10,0.832
469.11,0.832
469.12,0.832
469.13,0.832
469.14,0.832
469.15,0.832
469.16,0.832
469.17,0.832
469.18,0.832
469.19,0.832
469.20,0.832
469.21,0.832
469.22,0.831
469.23,0.831
469.24,0.831
469.25,0.831
469.26,0.831
469.27,0.831
469.28,0.831
469.29,0.831
469.30,0.831
469.31,0.831
469.32,0.831
469.33,0.831
469.34,0.831
469.35,0.831
469.36,0.831
469.37,0.831
469.38,0.831
469.39,0.831
469.40,0.831
469.41,0.831
469.42,0.831
469.43,0.831
469.44,0.831
469.45,0.831
469.46,0.830
469.47,0.830
469.48,0.830
469.49,0.830
469.50,0.830
469.51,0.830
469.52,0.830
469.53,0.830
469.54,0.830
469.55,0.830
469.56,0.830
469.57,0.830
469.58,0.830
469.59,0.830
469.60,0.830
469.61,0.830
469.62,0.830
469.63,0.830
469.64,0.830
469.65,0.829
469.66,0.829
469.67,0.829
469.68,0.829
469.69,0.829
469.70,0.829
469.71,0.829
469.72,0.829
469.73,0.829
469.74,0.829
469.75,0.829
469.76,0.829
469.77,0.829
469.78,0.829
469.79,0.829
469.80,0.829
469.81,0.829
469.82,0.829
469.83,0.829
469.84,0.828
469.85,0.828
469.86,0.828
469.87,0.828
469.88,0.828
469.89,0.828
469.90,0.828
469.91,0.828
469.92,0.828
469.93,0.828
469.94,0.828
469.95,0.828
469.96,0.828
469.97,0.828
469.98,0.828
469.99,0.828
470.00,0.828
470.01,0.828
470.02,0.828
470.03,0.828
470.04,0.827
470.05,0.827
470.06,0.827
470.07,0.827
470.08,0.827
470.09,0.827
470.10,0.827
470.11,0.827
470.12,0.827
470.13,0.827
470.14,0.827
470.15,0.827
470.16,0.827
470.17,0.827
470.18,0.827
470.19,0.827
470.20,0.827
470.21,0.827
470.22,0.827
470.23,0.827
470.24,0.827
470.25,0.826
470.26,0.826
470.27,0.826
470.28,0.826
470.29,0.826
470.30,0.826
470.31,0.826
470.32,0.826
470.33,0.826
470.34,0.826
470.35,0.826
470.36,0.826
470.37,0.826
470.38,0.826
470.39,0.826
470.40,0.826
470.41,0.826
470.42,0.826
470.43,0.826
470.44,0.826
470.45,0.825
470.46,0.825
470.47,0.825
470.48,0.825
470.49,0.825
470.50,0.825
470.51,0.825
470.52,0.825
470.53,0.825
470.54,0.825
470.55,0.825
470.56,0.825
470.57,0.825
470.58,0.825
470.59,0.825
470.60,0.825
470.61,0.825
470.62,0.825
470.63,0.825
470.64,0.824
470.65,0.824
470.66,0.824
470.67,0.824
470.68,0.824
470.69,0.824
470.70,0.824
470.71,0.824
470.72,0.824
470.73,0.824
470.74,0.824
470.75,0.824
470.76,0.824
470.77,0.824
470.78,0.824
470.79,0.824
470.80,0.824
470.81,0.824
470.82,0.824
470.83,0.824
470.84,0.824
470.85,0.824
470.86,0.824
470.87,0.824
470.88,0.824
470.89,0.824
470.90,0.823
470.91,0.823
470.92,0.823
470.93,0.823
470.94,0.823
470.95,0.823
470.96,0.823
470.97,0.823
470.98,0.823
470.99,0.823
471.00,0.823
