# Supplementary material for: Edible Oil-Based Extraction of Cannabis sativa L. Roots: Effect of Solvent and Temperature on Friedelin Yield and Antioxidant Activity
Source: Molecules. 2026 Apr 29;31(9):1473. doi: 10.3390/molecules31091473 (PMC13165115; doi:10.3390/molecules31091473)
Supplement: Supplementary file 1 [file molecules-31-01473-s001.zip › Raw data b-Carotene/final absorbances/MCT 70 - 2.txt]

"MCT 70 - 2 - RawData"
"Wavelength nm.","Abs."
469.00,0.842
469.01,0.842
469.02,0.842
469.03,0.842
469.04,0.842
469.05,0.842
469.06,0.842
469.07,0.842
469.08,0.842
469.09,0.842
469.10,0.842
469.11,0.842
469.12,0.842
469.13,0.842
469.14,0.842
469.15,0.842
469.16,0.842
469.17,0.842
469.18,0.842
469.19,0.842
469.20,0.842
469.21,0.842
469.22,0.842
469.23,0.841
469.24,0.841
469.25,0.841
469.26,0.841
469.27,0.841
469.28,0.841
469.29,0.841
469.30,0.841
469.31,0.841
469.32,0.841
469.33,0.841
469.34,0.841
469.35,0.841
469.36,0.841
469.37,0.841
469.38,0.841
469.39,0.841
469.40,0.841
469.41,0.841
469.42,0.841
469.43,0.841
469.44,0.841
469.45,0.841
469.46,0.841
469.47,0.841
469.48,0.841
469.49,0.841
469.50,0.841
469.51,0.841
469.52,0.840
469.53,0.840
469.54,0.840
469.55,0.840
469.56,0.840
469.57,0.840
469.58,0.840
469.59,0.840
469.60,0.840
469.61,0.840
469.62,0.840
469.63,0.840
469.64,0.840
469.65,0.840
469.66,0.840
469.67,0.840
469.68,0.840
469.69,0.840
469.70,0.840
469.71,0.840
469.72,0.840
469.73,0.840
469.74,0.840
469.75,0.840
469.76,0.839
469.77,0.839
469.78,0.839
469.79,0.839
469.80,0.839
469.81,0.839
469.82,0.839
469.83,0.839
469.84,0.839
469.85,0.839
469.86,0.839
469.87,0.839
469.88,0.839
469.89,0.839
469.90,0.839
469.91,0.839
469.92,0.839
469.93,0.839
469.94,0.839
469.95,0.839
469.96,0.839
469.97,0.839
469.98,0.839
469.99,0.838
470.00,0.838
470.01,0.838
470.02,0.838
470.03,0.838
470.04,0.838
470.05,0.838
470.06,0.838
470.07,0.838
470.08,0.838
470.09,0.838
470.10,0.838
470.11,0.838
470.12,0.838
470.13,0.838
470.14,0.838
470.15,0.838
470.16,0.838
470.17,0.837
470.18,0.837
470.19,0.837
470.20,0.837
470.21,0.837
470.22,0.837
470.23,0.837
470.24,0.837
470.25,0.837
470.26,0.837
470.27,0.837
470.28,0.837
470.29,0.837
470.30,0.837
470.31,0.837
470.32,0.837
470.33,0.836
470.34,0.836
470.35,0.836
470.36,0.836
470.37,0.836
470.38,0.836
470.39,0.836
470.40,0.836
470.41,0.836
470.42,0.836
470.43,0.836
470.44,0.836
470.45,0.836
470.46,0.836
470.47,0.836
470.48,0.836
470.49,0.836
470.50,0.835
470.51,0.835
470.52,0.835
470.53,0.835
470.54,0.835
470.55,0.835
470.56,0.835
470.57,0.835
470.58,0.835
470.59,0.835
470.60,0.835
470.61,0.835
470.62,0.835
470.63,0.835
470.64,0.834
470.65,0.834
470.66,0.834
470.67,0.834
470.68,0.834
470.69,0.834
470.70,0.834
470.71,0.834
470.72,0.834
470.73,0.834
470.74,0.834
470.75,0.834
470.76,0.834
470.77,0.834
470.78,0.834
470.79,0.834
470.80,0.834
470.81,0.833
470.82,0.833
470.83,0.833
470.84,0.833
470.85,0.833
470.86,0.833
470.87,0.833
470.88,0.833
470.89,0.833
470.90,0.833
470.91,0.833
470.92,0.833
470.93,0.833
470.94,0.833
470.95,0.833
470.96,0.833
470.97,0.833
470.98,0.833
470.99,0.833
471.00,0.833
