# Supplementary material for: Edible Oil-Based Extraction of Cannabis sativa L. Roots: Effect of Solvent and Temperature on Friedelin Yield and Antioxidant Activity
Source: Molecules. 2026 Apr 29;31(9):1473. doi: 10.3390/molecules31091473 (PMC13165115; doi:10.3390/molecules31091473)
Supplement: Supplementary file 1 [file molecules-31-01473-s001.zip › Raw data b-Carotene/final absorbances/MCT 70 - 3.txt]

"MCT 70 - 3 - RawData"
"Wavelength nm.","Abs."
469.00,0.811
469.01,0.811
469.02,0.811
469.03,0.811
469.04,0.811
469.05,0.811
469.06,0.811
469.07,0.811
469.08,0.811
469.09,0.811
469.10,0.811
469.11,0.811
469.12,0.811
469.13,0.810
469.14,0.810
469.15,0.810
469.16,0.810
469.17,0.810
469.18,0.810
469.19,0.810
469.20,0.810
469.21,0.810
469.22,0.810
469.23,0.810
469.24,0.810
469.25,0.810
469.26,0.810
469.27,0.810
469.28,0.810
469.29,0.810
469.30,0.810
469.31,0.810
469.32,0.810
469.33,0.810
469.34,0.810
469.35,0.810
469.36,0.810
469.37,0.810
469.38,0.810
469.39,0.810
469.40,0.810
469.41,0.809
469.42,0.809
469.43,0.809
469.44,0.809
469.45,0.809
469.46,0.809
469.47,0.809
469.48,0.809
469.49,0.809
469.50,0.809
469.51,0.809
469.52,0.809
469.53,0.809
469.54,0.809
469.55,0.809
469.56,0.809
469.57,0.809
469.58,0.809
469.59,0.809
469.60,0.809
469.61,0.809
469.62,0.809
469.63,0.808
469.64,0.808
469.65,0.808
469.66,0.808
469.67,0.808
469.68,0.808
469.69,0.808
469.70,0.808
469.71,0.808
469.72,0.808
469.73,0.808
469.74,0.808
469.75,0.808
469.76,0.808
469.77,0.808
469.78,0.808
469.79,0.808
469.80,0.808
469.81,0.808
469.82,0.808
469.83,0.807
469.84,0.807
469.85,0.807
469.86,0.807
469.87,0.807
469.88,0.807
469.89,0.807
469.90,0.807
469.91,0.807
469.92,0.807
469.93,0.807
469.94,0.807
469.95,0.807
469.96,0.807
469.97,0.807
469.98,0.807
469.99,0.807
470.00,0.807
470.01,0.807
470.02,0.807
470.03,0.806
470.04,0.806
470.05,0.806
470.06,0.806
470.07,0.806
470.08,0.806
470.09,0.806
470.10,0.806
470.11,0.806
470.12,0.806
470.13,0.806
470.14,0.806
470.15,0.806
470.16,0.806
470.17,0.806
470.18,0.806
470.19,0.806
470.20,0.806
470.21,0.806
470.22,0.805
470.23,0.805
470.24,0.805
470.25,0.805
470.26,0.805
470.27,0.805
470.28,0.805
470.29,0.805
470.30,0.805
470.31,0.805
470.32,0.805
470.33,0.805
470.34,0.805
470.35,0.805
470.36,0.805
470.37,0.805
470.38,0.805
470.39,0.805
470.40,0.805
470.41,0.804
470.42,0.804
470.43,0.804
470.44,0.804
470.45,0.804
470.46,0.804
470.47,0.804
470.48,0.804
470.49,0.804
470.50,0.804
470.51,0.804
470.52,0.804
470.53,0.804
470.54,0.804
470.55,0.804
470.56,0.804
470.57,0.804
470.58,0.804
470.59,0.803
470.60,0.803
470.61,0.803
470.62,0.803
470.63,0.803
470.64,0.803
470.65,0.803
470.66,0.803
470.67,0.803
470.68,0.803
470.69,0.803
470.70,0.803
470.71,0.803
470.72,0.803
470.73,0.803
470.74,0.803
470.75,0.803
470.76,0.803
470.77,0.803
470.78,0.803
470.79,0.802
470.80,0.802
470.81,0.802
470.82,0.802
470.83,0.802
470.84,0.802
470.85,0.802
470.86,0.802
470.87,0.802
470.88,0.802
470.89,0.802
470.90,0.802
470.91,0.802
470.92,0.802
470.93,0.802
470.94,0.802
470.95,0.802
470.96,0.802
470.97,0.802
470.98,0.802
470.99,0.802
471.00,0.802
