# Supplementary material for: Edible Oil-Based Extraction of Cannabis sativa L. Roots: Effect of Solvent and Temperature on Friedelin Yield and Antioxidant Activity
Source: Molecules. 2026 Apr 29;31(9):1473. doi: 10.3390/molecules31091473 (PMC13165115; doi:10.3390/molecules31091473)
Supplement: Supplementary file 1 [file molecules-31-01473-s001.zip › Raw data b-Carotene/final absorbances/MCT 90 - 1.txt]

"MCT 90 - 1 - RawData"
"Wavelength nm.","Abs."
469.00,0.708
469.01,0.708
469.02,0.708
469.03,0.708
469.04,0.708
469.05,0.708
469.06,0.708
469.07,0.708
469.08,0.708
469.09,0.708
469.10,0.708
469.11,0.708
469.12,0.708
469.13,0.708
469.14,0.708
469.15,0.708
469.16,0.708
469.17,0.708
469.18,0.708
469.19,0.708
469.20,0.708
469.21,0.708
469.22,0.708
469.23,0.708
469.24,0.708
469.25,0.708
469.26,0.708
469.27,0.707
469.28,0.707
469.29,0.707
469.30,0.707
469.31,0.707
469.32,0.707
469.33,0.707
469.34,0.707
469.35,0.707
469.36,0.707
469.37,0.707
469.38,0.707
469.39,0.707
469.40,0.707
469.41,0.707
469.42,0.707
469.43,0.707
469.44,0.707
469.45,0.707
469.46,0.707
469.47,0.707
469.48,0.706
469.49,0.706
469.50,0.706
469.51,0.706
469.52,0.706
469.53,0.706
469.54,0.706
469.55,0.706
469.56,0.706
469.57,0.706
469.58,0.706
469.59,0.706
469.60,0.706
469.61,0.706
469.62,0.706
469.63,0.706
469.64,0.706
469.65,0.706
469.66,0.706
469.67,0.705
469.68,0.705
469.69,0.705
469.70,0.705
469.71,0.705
469.72,0.705
469.73,0.705
469.74,0.705
469.75,0.705
469.76,0.705
469.77,0.705
469.78,0.705
469.79,0.705
469.80,0.705
469.81,0.705
469.82,0.705
469.83,0.705
469.84,0.705
469.85,0.705
469.86,0.704
469.87,0.704
469.88,0.704
469.89,0.704
469.90,0.704
469.91,0.704
469.92,0.704
469.93,0.704
469.94,0.704
469.95,0.704
469.96,0.704
469.97,0.704
469.98,0.704
469.99,0.704
470.00,0.704
470.01,0.704
470.02,0.704
470.03,0.704
470.04,0.704
470.05,0.703
470.06,0.703
470.07,0.703
470.08,0.703
470.09,0.703
470.10,0.703
470.11,0.703
470.12,0.703
470.13,0.703
470.14,0.703
470.15,0.703
470.16,0.703
470.17,0.703
470.18,0.703
470.19,0.703
470.20,0.703
470.21,0.703
470.22,0.703
470.23,0.703
470.24,0.702
470.25,0.702
470.26,0.702
470.27,0.702
470.28,0.702
470.29,0.702
470.30,0.702
470.31,0.702
470.32,0.702
470.33,0.702
470.34,0.702
470.35,0.702
470.36,0.702
470.37,0.702
470.38,0.702
470.39,0.702
470.40,0.702
470.41,0.702
470.42,0.701
470.43,0.701
470.44,0.701
470.45,0.701
470.46,0.701
470.47,0.701
470.48,0.701
470.49,0.701
470.50,0.701
470.51,0.701
470.52,0.701
470.53,0.701
470.54,0.701
470.55,0.701
470.56,0.701
470.57,0.701
470.58,0.700
470.59,0.700
470.60,0.700
470.61,0.700
470.62,0.700
470.63,0.700
470.64,0.700
470.65,0.700
470.66,0.700
470.67,0.700
470.68,0.700
470.69,0.700
470.70,0.700
470.71,0.700
470.72,0.700
470.73,0.700
470.74,0.700
470.75,0.700
470.76,0.699
470.77,0.699
470.78,0.699
470.79,0.699
470.80,0.699
470.81,0.699
470.82,0.699
470.83,0.699
470.84,0.699
470.85,0.699
470.86,0.699
470.87,0.699
470.88,0.699
470.89,0.699
470.90,0.699
470.91,0.699
470.92,0.699
470.93,0.699
470.94,0.699
470.95,0.699
470.96,0.699
470.97,0.699
470.98,0.699
470.99,0.698
471.00,0.698
