# Supplementary material for: Edible Oil-Based Extraction of Cannabis sativa L. Roots: Effect of Solvent and Temperature on Friedelin Yield and Antioxidant Activity
Source: Molecules. 2026 Apr 29;31(9):1473. doi: 10.3390/molecules31091473 (PMC13165115; doi:10.3390/molecules31091473)
Supplement: Supplementary file 1 [file molecules-31-01473-s001.zip › Raw data b-Carotene/final absorbances/MCT 90 - 2.txt]

"MCT 90 - 2 - RawData"
"Wavelength nm.","Abs."
469.00,0.767
469.01,0.767
469.02,0.767
469.03,0.767
469.04,0.767
469.05,0.767
469.06,0.767
469.07,0.767
469.08,0.767
469.09,0.767
469.10,0.767
469.11,0.767
469.12,0.766
469.13,0.766
469.14,0.766
469.15,0.766
469.16,0.766
469.17,0.766
469.18,0.766
469.19,0.766
469.20,0.766
469.21,0.766
469.22,0.766
469.23,0.766
469.24,0.766
469.25,0.766
469.26,0.766
469.27,0.766
469.28,0.766
469.29,0.766
469.30,0.766
469.31,0.766
469.32,0.766
469.33,0.766
469.34,0.766
469.35,0.766
469.36,0.766
469.37,0.765
469.38,0.765
469.39,0.765
469.40,0.765
469.41,0.765
469.42,0.765
469.43,0.765
469.44,0.765
469.45,0.765
469.46,0.765
469.47,0.765
469.48,0.765
469.49,0.765
469.50,0.765
469.51,0.765
469.52,0.765
469.53,0.765
469.54,0.765
469.55,0.765
469.56,0.764
469.57,0.764
469.58,0.764
469.59,0.764
469.60,0.764
469.61,0.764
469.62,0.764
469.63,0.764
469.64,0.764
469.65,0.764
469.66,0.764
469.67,0.764
469.68,0.764
469.69,0.764
469.70,0.764
469.71,0.764
469.72,0.764
469.73,0.764
469.74,0.763
469.75,0.763
469.76,0.763
469.77,0.763
469.78,0.763
469.79,0.763
469.80,0.763
469.81,0.763
469.82,0.763
469.83,0.763
469.84,0.763
469.85,0.763
469.86,0.763
469.87,0.763
469.88,0.763
469.89,0.763
469.90,0.763
469.91,0.763
469.92,0.762
469.93,0.762
469.94,0.762
469.95,0.762
469.96,0.762
469.97,0.762
469.98,0.762
469.99,0.762
470.00,0.762
470.01,0.762
470.02,0.762
470.03,0.762
470.04,0.762
470.05,0.762
470.06,0.762
470.07,0.762
470.08,0.762
470.09,0.762
470.10,0.762
470.11,0.762
470.12,0.761
470.13,0.761
470.14,0.761
470.15,0.761
470.16,0.761
470.17,0.761
470.18,0.761
470.19,0.761
470.20,0.761
470.21,0.761
470.22,0.761
470.23,0.761
470.24,0.761
470.25,0.761
470.26,0.761
470.27,0.761
470.28,0.761
470.29,0.761
470.30,0.761
470.31,0.760
470.32,0.760
470.33,0.760
470.34,0.760
470.35,0.760
470.36,0.760
470.37,0.760
470.38,0.760
470.39,0.760
470.40,0.760
470.41,0.760
470.42,0.760
470.43,0.760
470.44,0.760
470.45,0.760
470.46,0.760
470.47,0.760
470.48,0.760
470.49,0.760
470.50,0.759
470.51,0.759
470.52,0.759
470.53,0.759
470.54,0.759
470.55,0.759
470.56,0.759
470.57,0.759
470.58,0.759
470.59,0.759
470.60,0.759
470.61,0.759
470.62,0.759
470.63,0.759
470.64,0.759
470.65,0.759
470.66,0.759
470.67,0.759
470.68,0.758
470.69,0.758
470.70,0.758
470.71,0.758
470.72,0.758
470.73,0.758
470.74,0.758
470.75,0.758
470.76,0.758
470.77,0.758
470.78,0.758
470.79,0.758
470.80,0.758
470.81,0.758
470.82,0.758
470.83,0.758
470.84,0.758
470.85,0.758
470.86,0.758
470.87,0.758
470.88,0.758
470.89,0.758
470.90,0.757
470.91,0.757
470.92,0.757
470.93,0.757
470.94,0.757
470.95,0.757
470.96,0.757
470.97,0.757
470.98,0.757
470.99,0.757
471.00,0.757
