# Supplementary material for: Edible Oil-Based Extraction of Cannabis sativa L. Roots: Effect of Solvent and Temperature on Friedelin Yield and Antioxidant Activity
Source: Molecules. 2026 Apr 29;31(9):1473. doi: 10.3390/molecules31091473 (PMC13165115; doi:10.3390/molecules31091473)
Supplement: Supplementary file 1 [file molecules-31-01473-s001.zip › Raw data b-Carotene/final absorbances/MCT 90 - 3.txt]

"MCT 90 - 3 - RawData"
"Wavelength nm.","Abs."
469.00,0.779
469.01,0.779
469.02,0.779
469.03,0.779
469.04,0.779
469.05,0.779
469.06,0.779
469.07,0.778
469.08,0.778
469.09,0.778
469.10,0.778
469.11,0.778
469.12,0.778
469.13,0.778
469.14,0.778
469.15,0.778
469.16,0.778
469.17,0.778
469.18,0.778
469.19,0.778
469.20,0.778
469.21,0.778
469.22,0.778
469.23,0.778
469.24,0.778
469.25,0.778
469.26,0.778
469.27,0.778
469.28,0.778
469.29,0.778
469.30,0.778
469.31,0.778
469.32,0.778
469.33,0.778
469.34,0.777
469.35,0.777
469.36,0.777
469.37,0.777
469.38,0.777
469.39,0.777
469.40,0.777
469.41,0.777
469.42,0.777
469.43,0.777
469.44,0.777
469.45,0.777
469.46,0.777
469.47,0.777
469.48,0.777
469.49,0.777
469.50,0.777
469.51,0.777
469.52,0.777
469.53,0.777
469.54,0.777
469.55,0.776
469.56,0.776
469.57,0.776
469.58,0.776
469.59,0.776
469.60,0.776
469.61,0.776
469.62,0.776
469.63,0.776
469.64,0.776
469.65,0.776
469.66,0.776
469.67,0.776
469.68,0.776
469.69,0.776
469.70,0.776
469.71,0.776
469.72,0.776
469.73,0.776
469.74,0.775
469.75,0.775
469.76,0.775
469.77,0.775
469.78,0.775
469.79,0.775
469.80,0.775
469.81,0.775
469.82,0.775
469.83,0.775
469.84,0.775
469.85,0.775
469.86,0.775
469.87,0.775
469.88,0.775
469.89,0.775
469.90,0.775
469.91,0.775
469.92,0.775
469.93,0.775
469.94,0.775
469.95,0.774
469.96,0.774
469.97,0.774
469.98,0.774
469.99,0.774
470.00,0.774
470.01,0.774
470.02,0.774
470.03,0.774
470.04,0.774
470.05,0.774
470.06,0.774
470.07,0.774
470.08,0.774
470.09,0.774
470.10,0.774
470.11,0.774
470.12,0.774
470.13,0.774
470.14,0.774
470.15,0.774
470.16,0.773
470.17,0.773
470.18,0.773
470.19,0.773
470.20,0.773
470.21,0.773
470.22,0.773
470.23,0.773
470.24,0.773
470.25,0.773
470.26,0.773
470.27,0.773
470.28,0.773
470.29,0.773
470.30,0.773
470.31,0.773
470.32,0.773
470.33,0.773
470.34,0.773
470.35,0.773
470.36,0.773
470.37,0.772
470.38,0.772
470.39,0.772
470.40,0.772
470.41,0.772
470.42,0.772
470.43,0.772
470.44,0.772
470.45,0.772
470.46,0.772
470.47,0.772
470.48,0.772
470.49,0.772
470.50,0.772
470.51,0.772
470.52,0.772
470.53,0.772
470.54,0.772
470.55,0.771
470.56,0.771
470.57,0.771
470.58,0.771
470.59,0.771
470.60,0.771
470.61,0.771
470.62,0.771
470.63,0.771
470.64,0.771
470.65,0.771
470.66,0.771
470.67,0.771
470.68,0.771
470.69,0.771
470.70,0.771
470.71,0.771
470.72,0.771
470.73,0.771
470.74,0.771
470.75,0.770
470.76,0.770
470.77,0.770
470.78,0.770
470.79,0.770
470.80,0.770
470.81,0.770
470.82,0.770
470.83,0.770
470.84,0.770
470.85,0.770
470.86,0.770
470.87,0.770
470.88,0.770
470.89,0.770
470.90,0.770
470.91,0.770
470.92,0.770
470.93,0.770
470.94,0.770
470.95,0.770
470.96,0.770
470.97,0.769
470.98,0.769
470.99,0.769
471.00,0.769
