# Supplementary material for: Edible Oil-Based Extraction of Cannabis sativa L. Roots: Effect of Solvent and Temperature on Friedelin Yield and Antioxidant Activity
Source: Molecules. 2026 Apr 29;31(9):1473. doi: 10.3390/molecules31091473 (PMC13165115; doi:10.3390/molecules31091473)
Supplement: Supplementary file 1 [file molecules-31-01473-s001.zip › Raw data b-Carotene/final absorbances/Trolox 1 - 3.txt]

"Trolox 1 - 3 - RawData"
"Wavelength nm.","Abs."
469.00,1.755
469.01,1.754
469.02,1.754
469.03,1.754
469.04,1.754
469.05,1.754
469.06,1.754
469.07,1.754
469.08,1.753
469.09,1.753
469.10,1.753
469.11,1.753
469.12,1.753
469.13,1.752
469.14,1.752
469.15,1.752
469.16,1.752
469.17,1.752
469.18,1.751
469.19,1.751
469.20,1.751
469.21,1.751
469.22,1.751
469.23,1.750
469.24,1.750
469.25,1.750
469.26,1.750
469.27,1.750
469.28,1.749
469.29,1.749
469.30,1.749
469.31,1.749
469.32,1.748
469.33,1.748
469.34,1.748
469.35,1.748
469.36,1.747
469.37,1.747
469.38,1.747
469.39,1.747
469.40,1.746
469.41,1.746
469.42,1.746
469.43,1.745
469.44,1.745
469.45,1.745
469.46,1.745
469.47,1.744
469.48,1.744
469.49,1.744
469.50,1.743
469.51,1.743
469.52,1.743
469.53,1.743
469.54,1.742
469.55,1.742
469.56,1.742
469.57,1.741
469.58,1.741
469.59,1.741
469.60,1.740
469.61,1.740
469.62,1.740
469.63,1.740
469.64,1.739
469.65,1.739
469.66,1.739
469.67,1.738
469.68,1.738
469.69,1.738
469.70,1.737
469.71,1.737
469.72,1.737
469.73,1.737
469.74,1.736
469.75,1.736
469.76,1.736
469.77,1.735
469.78,1.735
469.79,1.735
469.80,1.735
469.81,1.734
469.82,1.734
469.83,1.734
469.84,1.733
469.85,1.733
469.86,1.733
469.87,1.732
469.88,1.732
469.89,1.732
469.90,1.732
469.91,1.731
469.92,1.731
469.93,1.731
469.94,1.730
469.95,1.730
469.96,1.730
469.97,1.729
469.98,1.729
469.99,1.729
470.00,1.729
470.01,1.728
470.02,1.728
470.03,1.728
470.04,1.727
470.05,1.727
470.06,1.727
470.07,1.727
470.08,1.726
470.09,1.726
470.10,1.726
470.11,1.725
470.12,1.725
470.13,1.725
470.14,1.725
470.15,1.724
470.16,1.724
470.17,1.724
470.18,1.723
470.19,1.723
470.20,1.723
470.21,1.722
470.22,1.722
470.23,1.722
470.24,1.722
470.25,1.721
470.26,1.721
470.27,1.721
470.28,1.720
470.29,1.720
470.30,1.720
470.31,1.720
470.32,1.719
470.33,1.719
470.34,1.719
470.35,1.718
470.36,1.718
470.37,1.718
470.38,1.717
470.39,1.717
470.40,1.717
470.41,1.717
470.42,1.716
470.43,1.716
470.44,1.716
470.45,1.715
470.46,1.715
470.47,1.715
470.48,1.715
470.49,1.714
470.50,1.714
470.51,1.714
470.52,1.713
470.53,1.713
470.54,1.713
470.55,1.712
470.56,1.712
470.57,1.712
470.58,1.711
470.59,1.711
470.60,1.711
470.61,1.710
470.62,1.710
470.63,1.710
470.64,1.709
470.65,1.709
470.66,1.709
470.67,1.709
470.68,1.708
470.69,1.708
470.70,1.708
470.71,1.707
470.72,1.707
470.73,1.707
470.74,1.707
470.75,1.706
470.76,1.706
470.77,1.706
470.78,1.706
470.79,1.705
470.80,1.705
470.81,1.705
470.82,1.705
470.83,1.704
470.84,1.704
470.85,1.704
470.86,1.704
470.87,1.703
470.88,1.703
470.89,1.703
470.90,1.703
470.91,1.703
470.92,1.702
470.93,1.702
470.94,1.702
470.95,1.702
470.96,1.702
470.97,1.701
470.98,1.701
470.99,1.701
471.00,1.701
