# Supplementary material for: Edible Oil-Based Extraction of Cannabis sativa L. Roots: Effect of Solvent and Temperature on Friedelin Yield and Antioxidant Activity
Source: Molecules. 2026 Apr 29;31(9):1473. doi: 10.3390/molecules31091473 (PMC13165115; doi:10.3390/molecules31091473)
Supplement: Supplementary file 1 [file molecules-31-01473-s001.zip › Raw data b-Carotene/final absorbances/Trolox 2 - 1.txt]

"Trolox 2 - 1 - RawData"
"Wavelength nm.","Abs."
469.00,1.786
469.01,1.786
469.02,1.786
469.03,1.786
469.04,1.786
469.05,1.786
469.06,1.786
469.07,1.786
469.08,1.785
469.09,1.785
469.10,1.785
469.11,1.785
469.12,1.785
469.13,1.785
469.14,1.785
469.15,1.785
469.16,1.784
469.17,1.784
469.18,1.784
469.19,1.784
469.20,1.784
469.21,1.784
469.22,1.784
469.23,1.783
469.24,1.783
469.25,1.783
469.26,1.783
469.27,1.783
469.28,1.783
469.29,1.783
469.30,1.782
469.31,1.782
469.32,1.782
469.33,1.782
469.34,1.782
469.35,1.782
469.36,1.781
469.37,1.781
469.38,1.781
469.39,1.781
469.40,1.781
469.41,1.780
469.42,1.780
469.43,1.780
469.44,1.780
469.45,1.780
469.46,1.779
469.47,1.779
469.48,1.779
469.49,1.779
469.50,1.779
469.51,1.778
469.52,1.778
469.53,1.778
469.54,1.778
469.55,1.778
469.56,1.777
469.57,1.777
469.58,1.777
469.59,1.777
469.60,1.776
469.61,1.776
469.62,1.776
469.63,1.776
469.64,1.776
469.65,1.775
469.66,1.775
469.67,1.775
469.68,1.775
469.69,1.775
469.70,1.774
469.71,1.774
469.72,1.774
469.73,1.774
469.74,1.773
469.75,1.773
469.76,1.773
469.77,1.773
469.78,1.773
469.79,1.772
469.80,1.772
469.81,1.772
469.82,1.772
469.83,1.772
469.84,1.771
469.85,1.771
469.86,1.771
469.87,1.771
469.88,1.770
469.89,1.770
469.90,1.770
469.91,1.770
469.92,1.770
469.93,1.769
469.94,1.769
469.95,1.769
469.96,1.769
469.97,1.768
469.98,1.768
469.99,1.768
470.00,1.768
470.01,1.768
470.02,1.767
470.03,1.767
470.04,1.767
470.05,1.767
470.06,1.766
470.07,1.766
470.08,1.766
470.09,1.766
470.10,1.766
470.11,1.765
470.12,1.765
470.13,1.765
470.14,1.765
470.15,1.764
470.16,1.764
470.17,1.764
470.18,1.764
470.19,1.763
470.20,1.763
470.21,1.763
470.22,1.763
470.23,1.763
470.24,1.762
470.25,1.762
470.26,1.762
470.27,1.762
470.28,1.761
470.29,1.761
470.30,1.761
470.31,1.761
470.32,1.760
470.33,1.760
470.34,1.760
470.35,1.760
470.36,1.760
470.37,1.759
470.38,1.759
470.39,1.759
470.40,1.759
470.41,1.758
470.42,1.758
470.43,1.758
470.44,1.758
470.45,1.757
470.46,1.757
470.47,1.757
470.48,1.757
470.49,1.756
470.50,1.756
470.51,1.756
470.52,1.756
470.53,1.755
470.54,1.755
470.55,1.755
470.56,1.754
470.57,1.754
470.58,1.754
470.59,1.754
470.60,1.753
470.61,1.753
470.62,1.753
470.63,1.753
470.64,1.752
470.65,1.752
470.66,1.752
470.67,1.751
470.68,1.751
470.69,1.751
470.70,1.751
470.71,1.751
470.72,1.750
470.73,1.750
470.74,1.750
470.75,1.750
470.76,1.749
470.77,1.749
470.78,1.749
470.79,1.749
470.80,1.748
470.81,1.748
470.82,1.748
470.83,1.748
470.84,1.748
470.85,1.747
470.86,1.747
470.87,1.747
470.88,1.747
470.89,1.746
470.90,1.746
470.91,1.746
470.92,1.746
470.93,1.746
470.94,1.745
470.95,1.745
470.96,1.745
470.97,1.745
470.98,1.745
470.99,1.745
471.00,1.744
