# Supplementary material for: Edible Oil-Based Extraction of Cannabis sativa L. Roots: Effect of Solvent and Temperature on Friedelin Yield and Antioxidant Activity
Source: Molecules. 2026 Apr 29;31(9):1473. doi: 10.3390/molecules31091473 (PMC13165115; doi:10.3390/molecules31091473)
Supplement: Supplementary file 1 [file molecules-31-01473-s001.zip › Raw data b-Carotene/final absorbances/Trolox 2 - 2.txt]

"Trolox 2 - 2 - RawData"
"Wavelength nm.","Abs."
469.00,1.820
469.01,1.820
469.02,1.820
469.03,1.820
469.04,1.820
469.05,1.820
469.06,1.820
469.07,1.819
469.08,1.819
469.09,1.819
469.10,1.819
469.11,1.819
469.12,1.819
469.13,1.819
469.14,1.819
469.15,1.818
469.16,1.818
469.17,1.818
469.18,1.818
469.19,1.818
469.20,1.818
469.21,1.818
469.22,1.817
469.23,1.817
469.24,1.817
469.25,1.817
469.26,1.817
469.27,1.817
469.28,1.817
469.29,1.816
469.30,1.816
469.31,1.816
469.32,1.816
469.33,1.816
469.34,1.816
469.35,1.815
469.36,1.815
469.37,1.815
469.38,1.815
469.39,1.815
469.40,1.814
469.41,1.814
469.42,1.814
469.43,1.814
469.44,1.814
469.45,1.814
469.46,1.813
469.47,1.813
469.48,1.813
469.49,1.813
469.50,1.812
469.51,1.812
469.52,1.812
469.53,1.812
469.54,1.812
469.55,1.811
469.56,1.811
469.57,1.811
469.58,1.811
469.59,1.811
469.60,1.810
469.61,1.810
469.62,1.810
469.63,1.810
469.64,1.810
469.65,1.809
469.66,1.809
469.67,1.809
469.68,1.809
469.69,1.808
469.70,1.808
469.71,1.808
469.72,1.808
469.73,1.808
469.74,1.807
469.75,1.807
469.76,1.807
469.77,1.807
469.78,1.806
469.79,1.806
469.80,1.806
469.81,1.806
469.82,1.806
469.83,1.805
469.84,1.805
469.85,1.805
469.86,1.805
469.87,1.805
469.88,1.804
469.89,1.804
469.90,1.804
469.91,1.804
469.92,1.803
469.93,1.803
469.94,1.803
469.95,1.803
469.96,1.803
469.97,1.802
469.98,1.802
469.99,1.802
470.00,1.802
470.01,1.801
470.02,1.801
470.03,1.801
470.04,1.801
470.05,1.801
470.06,1.800
470.07,1.800
470.08,1.800
470.09,1.800
470.10,1.799
470.11,1.799
470.12,1.799
470.13,1.799
470.14,1.799
470.15,1.798
470.16,1.798
470.17,1.798
470.18,1.798
470.19,1.797
470.20,1.797
470.21,1.797
470.22,1.797
470.23,1.797
470.24,1.796
470.25,1.796
470.26,1.796
470.27,1.796
470.28,1.795
470.29,1.795
470.30,1.795
470.31,1.795
470.32,1.795
470.33,1.794
470.34,1.794
470.35,1.794
470.36,1.794
470.37,1.793
470.38,1.793
470.39,1.793
470.40,1.793
470.41,1.793
470.42,1.792
470.43,1.792
470.44,1.792
470.45,1.792
470.46,1.791
470.47,1.791
470.48,1.791
470.49,1.791
470.50,1.790
470.51,1.790
470.52,1.790
470.53,1.789
470.54,1.789
470.55,1.789
470.56,1.789
470.57,1.788
470.58,1.788
470.59,1.788
470.60,1.788
470.61,1.787
470.62,1.787
470.63,1.787
470.64,1.786
470.65,1.786
470.66,1.786
470.67,1.786
470.68,1.785
470.69,1.785
470.70,1.785
470.71,1.785
470.72,1.785
470.73,1.784
470.74,1.784
470.75,1.784
470.76,1.784
470.77,1.783
470.78,1.783
470.79,1.783
470.80,1.783
470.81,1.782
470.82,1.782
470.83,1.782
470.84,1.782
470.85,1.782
470.86,1.781
470.87,1.781
470.88,1.781
470.89,1.781
470.90,1.781
470.91,1.780
470.92,1.780
470.93,1.780
470.94,1.780
470.95,1.780
470.96,1.779
470.97,1.779
470.98,1.779
470.99,1.779
471.00,1.779
