# Supplementary material for: Edible Oil-Based Extraction of Cannabis sativa L. Roots: Effect of Solvent and Temperature on Friedelin Yield and Antioxidant Activity
Source: Molecules. 2026 Apr 29;31(9):1473. doi: 10.3390/molecules31091473 (PMC13165115; doi:10.3390/molecules31091473)
Supplement: Supplementary file 1 [file molecules-31-01473-s001.zip › Raw data b-Carotene/initial absorbances/Blank 1.txt]

"Blank 1 - RawData"
"Wavelength nm.","Abs."
469.00,1.942
469.01,1.942
469.02,1.942
469.03,1.942
469.04,1.941
469.05,1.941
469.06,1.941
469.07,1.941
469.08,1.941
469.09,1.941
469.10,1.941
469.11,1.941
469.12,1.940
469.13,1.940
469.14,1.940
469.15,1.940
469.16,1.940
469.17,1.940
469.18,1.940
469.19,1.939
469.20,1.939
469.21,1.939
469.22,1.939
469.23,1.939
469.24,1.939
469.25,1.938
469.26,1.938
469.27,1.938
469.28,1.938
469.29,1.938
469.30,1.938
469.31,1.937
469.32,1.937
469.33,1.937
469.34,1.937
469.35,1.937
469.36,1.936
469.37,1.936
469.38,1.936
469.39,1.936
469.40,1.936
469.41,1.935
469.42,1.935
469.43,1.935
469.44,1.935
469.45,1.935
469.46,1.934
469.47,1.934
469.48,1.934
469.49,1.934
469.50,1.933
469.51,1.933
469.52,1.933
469.53,1.933
469.54,1.932
469.55,1.932
469.56,1.932
469.57,1.932
469.58,1.932
469.59,1.931
469.60,1.931
469.61,1.931
469.62,1.931
469.63,1.930
469.64,1.930
469.65,1.930
469.66,1.930
469.67,1.929
469.68,1.929
469.69,1.929
469.70,1.929
469.71,1.928
469.72,1.928
469.73,1.928
469.74,1.928
469.75,1.927
469.76,1.927
469.77,1.927
469.78,1.927
469.79,1.927
469.80,1.926
469.81,1.926
469.82,1.926
469.83,1.926
469.84,1.925
469.85,1.925
469.86,1.925
469.87,1.925
469.88,1.924
469.89,1.924
469.90,1.924
469.91,1.924
469.92,1.923
469.93,1.923
469.94,1.923
469.95,1.923
469.96,1.922
469.97,1.922
469.98,1.922
469.99,1.922
470.00,1.921
470.01,1.921
470.02,1.921
470.03,1.921
470.04,1.920
470.05,1.920
470.06,1.920
470.07,1.920
470.08,1.919
470.09,1.919
470.10,1.919
470.11,1.919
470.12,1.918
470.13,1.918
470.14,1.918
470.15,1.918
470.16,1.917
470.17,1.917
470.18,1.917
470.19,1.917
470.20,1.916
470.21,1.916
470.22,1.916
470.23,1.916
470.24,1.915
470.25,1.915
470.26,1.915
470.27,1.915
470.28,1.915
470.29,1.914
470.30,1.914
470.31,1.914
470.32,1.913
470.33,1.913
470.34,1.913
470.35,1.913
470.36,1.912
470.37,1.912
470.38,1.912
470.39,1.912
470.40,1.911
470.41,1.911
470.42,1.911
470.43,1.911
470.44,1.910
470.45,1.910
470.46,1.910
470.47,1.910
470.48,1.909
470.49,1.909
470.50,1.909
470.51,1.908
470.52,1.908
470.53,1.908
470.54,1.907
470.55,1.907
470.56,1.907
470.57,1.906
470.58,1.906
470.59,1.906
470.60,1.906
470.61,1.905
470.62,1.905
470.63,1.905
470.64,1.904
470.65,1.904
470.66,1.904
470.67,1.903
470.68,1.903
470.69,1.903
470.70,1.903
470.71,1.902
470.72,1.902
470.73,1.902
470.74,1.902
470.75,1.901
470.76,1.901
470.77,1.901
470.78,1.901
470.79,1.900
470.80,1.900
470.81,1.900
470.82,1.899
470.83,1.899
470.84,1.899
470.85,1.899
470.86,1.898
470.87,1.898
470.88,1.898
470.89,1.898
470.90,1.898
470.91,1.897
470.92,1.897
470.93,1.897
470.94,1.897
470.95,1.896
470.96,1.896
470.97,1.896
470.98,1.896
470.99,1.896
471.00,1.895
