# Supplementary material for: Edible Oil-Based Extraction of Cannabis sativa L. Roots: Effect of Solvent and Temperature on Friedelin Yield and Antioxidant Activity
Source: Molecules. 2026 Apr 29;31(9):1473. doi: 10.3390/molecules31091473 (PMC13165115; doi:10.3390/molecules31091473)
Supplement: Supplementary file 1 [file molecules-31-01473-s001.zip › Raw data b-Carotene/initial absorbances/Blank 3.txt]

"Blank 3 - RawData"
"Wavelength nm.","Abs."
469.00,1.955
469.01,1.955
469.02,1.955
469.03,1.955
469.04,1.955
469.05,1.955
469.06,1.955
469.07,1.955
469.08,1.954
469.09,1.954
469.10,1.954
469.11,1.954
469.12,1.954
469.13,1.954
469.14,1.954
469.15,1.953
469.16,1.953
469.17,1.953
469.18,1.953
469.19,1.953
469.20,1.953
469.21,1.952
469.22,1.952
469.23,1.952
469.24,1.952
469.25,1.952
469.26,1.952
469.27,1.951
469.28,1.951
469.29,1.951
469.30,1.951
469.31,1.951
469.32,1.951
469.33,1.950
469.34,1.950
469.35,1.950
469.36,1.950
469.37,1.950
469.38,1.949
469.39,1.949
469.40,1.949
469.41,1.949
469.42,1.948
469.43,1.948
469.44,1.948
469.45,1.948
469.46,1.948
469.47,1.947
469.48,1.947
469.49,1.947
469.50,1.947
469.51,1.946
469.52,1.946
469.53,1.946
469.54,1.946
469.55,1.945
469.56,1.945
469.57,1.945
469.58,1.945
469.59,1.945
469.60,1.944
469.61,1.944
469.62,1.944
469.63,1.944
469.64,1.943
469.65,1.943
469.66,1.943
469.67,1.943
469.68,1.942
469.69,1.942
469.70,1.942
469.71,1.942
469.72,1.941
469.73,1.941
469.74,1.941
469.75,1.941
469.76,1.940
469.77,1.940
469.78,1.940
469.79,1.940
469.80,1.940
469.81,1.939
469.82,1.939
469.83,1.939
469.84,1.939
469.85,1.938
469.86,1.938
469.87,1.938
469.88,1.938
469.89,1.937
469.90,1.937
469.91,1.937
469.92,1.937
469.93,1.936
469.94,1.936
469.95,1.936
469.96,1.936
469.97,1.935
469.98,1.935
469.99,1.935
470.00,1.935
470.01,1.934
470.02,1.934
470.03,1.934
470.04,1.934
470.05,1.933
470.06,1.933
470.07,1.933
470.08,1.933
470.09,1.932
470.10,1.932
470.11,1.932
470.12,1.932
470.13,1.931
470.14,1.931
470.15,1.931
470.16,1.931
470.17,1.930
470.18,1.930
470.19,1.930
470.20,1.930
470.21,1.930
470.22,1.929
470.23,1.929
470.24,1.929
470.25,1.929
470.26,1.928
470.27,1.928
470.28,1.928
470.29,1.928
470.30,1.927
470.31,1.927
470.32,1.927
470.33,1.927
470.34,1.926
470.35,1.926
470.36,1.926
470.37,1.926
470.38,1.925
470.39,1.925
470.40,1.925
470.41,1.924
470.42,1.924
470.43,1.924
470.44,1.924
470.45,1.923
470.46,1.923
470.47,1.923
470.48,1.923
470.49,1.922
470.50,1.922
470.51,1.922
470.52,1.921
470.53,1.921
470.54,1.921
470.55,1.920
470.56,1.920
470.57,1.920
470.58,1.919
470.59,1.919
470.60,1.919
470.61,1.918
470.62,1.918
470.63,1.918
470.64,1.918
470.65,1.917
470.66,1.917
470.67,1.917
470.68,1.916
470.69,1.916
470.70,1.916
470.71,1.916
470.72,1.915
470.73,1.915
470.74,1.915
470.75,1.914
470.76,1.914
470.77,1.914
470.78,1.914
470.79,1.913
470.80,1.913
470.81,1.913
470.82,1.913
470.83,1.912
470.84,1.912
470.85,1.912
470.86,1.912
470.87,1.911
470.88,1.911
470.89,1.911
470.90,1.911
470.91,1.910
470.92,1.910
470.93,1.910
470.94,1.910
470.95,1.910
470.96,1.909
470.97,1.909
470.98,1.909
470.99,1.909
471.00,1.909
