# Supplementary material for: Edible Oil-Based Extraction of Cannabis sativa L. Roots: Effect of Solvent and Temperature on Friedelin Yield and Antioxidant Activity
Source: Molecules. 2026 Apr 29;31(9):1473. doi: 10.3390/molecules31091473 (PMC13165115; doi:10.3390/molecules31091473)
Supplement: Supplementary file 1 [file molecules-31-01473-s001.zip › Raw data b-Carotene/initial absorbances/GSO - 1.txt]

"GSO - 1 - RawData"
"Wavelength nm.","Abs."
469.00,2.866
469.01,2.865
469.02,2.865
469.03,2.865
469.04,2.865
469.05,2.865
469.06,2.864
469.07,2.864
469.08,2.864
469.09,2.863
469.10,2.863
469.11,2.863
469.12,2.862
469.13,2.862
469.14,2.862
469.15,2.861
469.16,2.861
469.17,2.861
469.18,2.860
469.19,2.860
469.20,2.860
469.21,2.859
469.22,2.859
469.23,2.858
469.24,2.858
469.25,2.858
469.26,2.857
469.27,2.857
469.28,2.856
469.29,2.856
469.30,2.856
469.31,2.855
469.32,2.855
469.33,2.854
469.34,2.854
469.35,2.854
469.36,2.853
469.37,2.853
469.38,2.852
469.39,2.852
469.40,2.851
469.41,2.851
469.42,2.850
469.43,2.850
469.44,2.849
469.45,2.849
469.46,2.848
469.47,2.848
469.48,2.847
469.49,2.847
469.50,2.846
469.51,2.846
469.52,2.845
469.53,2.845
469.54,2.844
469.55,2.844
469.56,2.843
469.57,2.843
469.58,2.842
469.59,2.841
469.60,2.841
469.61,2.840
469.62,2.840
469.63,2.839
469.64,2.839
469.65,2.838
469.66,2.838
469.67,2.837
469.68,2.836
469.69,2.836
469.70,2.835
469.71,2.835
469.72,2.834
469.73,2.833
469.74,2.833
469.75,2.832
469.76,2.832
469.77,2.831
469.78,2.830
469.79,2.830
469.80,2.829
469.81,2.828
469.82,2.828
469.83,2.827
469.84,2.826
469.85,2.826
469.86,2.825
469.87,2.824
469.88,2.824
469.89,2.823
469.90,2.822
469.91,2.822
469.92,2.821
469.93,2.821
469.94,2.820
469.95,2.819
469.96,2.819
469.97,2.818
469.98,2.817
469.99,2.816
470.00,2.816
470.01,2.815
470.02,2.814
470.03,2.814
470.04,2.813
470.05,2.812
470.06,2.812
470.07,2.811
470.08,2.810
470.09,2.810
470.10,2.809
470.11,2.809
470.12,2.808
470.13,2.808
470.14,2.807
470.15,2.806
470.16,2.806
470.17,2.805
470.18,2.804
470.19,2.804
470.20,2.803
470.21,2.802
470.22,2.802
470.23,2.801
470.24,2.800
470.25,2.800
470.26,2.799
470.27,2.798
470.28,2.798
470.29,2.797
470.30,2.796
470.31,2.796
470.32,2.795
470.33,2.794
470.34,2.794
470.35,2.793
470.36,2.792
470.37,2.791
470.38,2.791
470.39,2.790
470.40,2.790
470.41,2.789
470.42,2.788
470.43,2.787
470.44,2.787
470.45,2.786
470.46,2.785
470.47,2.784
470.48,2.783
470.49,2.782
470.50,2.781
470.51,2.780
470.52,2.779
470.53,2.778
470.54,2.777
470.55,2.776
470.56,2.775
470.57,2.774
470.58,2.773
470.59,2.771
470.60,2.770
470.61,2.769
470.62,2.768
470.63,2.767
470.64,2.766
470.65,2.765
470.66,2.764
470.67,2.763
470.68,2.762
470.69,2.761
470.70,2.760
470.71,2.759
470.72,2.758
470.73,2.758
470.74,2.757
470.75,2.756
470.76,2.755
470.77,2.754
470.78,2.753
470.79,2.752
470.80,2.751
470.81,2.750
470.82,2.750
470.83,2.749
470.84,2.748
470.85,2.747
470.86,2.746
470.87,2.746
470.88,2.745
470.89,2.744
470.90,2.743
470.91,2.742
470.92,2.742
470.93,2.741
470.94,2.740
470.95,2.739
470.96,2.738
470.97,2.738
470.98,2.737
470.99,2.736
471.00,2.735
