# Supplementary material for: Edible Oil-Based Extraction of Cannabis sativa L. Roots: Effect of Solvent and Temperature on Friedelin Yield and Antioxidant Activity
Source: Molecules. 2026 Apr 29;31(9):1473. doi: 10.3390/molecules31091473 (PMC13165115; doi:10.3390/molecules31091473)
Supplement: Supplementary file 1 [file molecules-31-01473-s001.zip › Raw data b-Carotene/initial absorbances/GSO - 2.txt]

"GSO - 2 - RawData"
"Wavelength nm.","Abs."
469.00,2.960
469.01,2.960
469.02,2.959
469.03,2.959
469.04,2.959
469.05,2.958
469.06,2.958
469.07,2.957
469.08,2.957
469.09,2.957
469.10,2.956
469.11,2.956
469.12,2.955
469.13,2.955
469.14,2.954
469.15,2.954
469.16,2.953
469.17,2.953
469.18,2.952
469.19,2.952
469.20,2.951
469.21,2.951
469.22,2.950
469.23,2.950
469.24,2.949
469.25,2.949
469.26,2.948
469.27,2.947
469.28,2.947
469.29,2.946
469.30,2.946
469.31,2.945
469.32,2.945
469.33,2.944
469.34,2.943
469.35,2.943
469.36,2.942
469.37,2.941
469.38,2.941
469.39,2.940
469.40,2.939
469.41,2.939
469.42,2.938
469.43,2.938
469.44,2.937
469.45,2.936
469.46,2.935
469.47,2.935
469.48,2.934
469.49,2.933
469.50,2.933
469.51,2.932
469.52,2.931
469.53,2.930
469.54,2.930
469.55,2.929
469.56,2.928
469.57,2.927
469.58,2.927
469.59,2.926
469.60,2.925
469.61,2.924
469.62,2.924
469.63,2.923
469.64,2.922
469.65,2.921
469.66,2.921
469.67,2.920
469.68,2.919
469.69,2.919
469.70,2.918
469.71,2.917
469.72,2.916
469.73,2.916
469.74,2.915
469.75,2.914
469.76,2.913
469.77,2.913
469.78,2.912
469.79,2.911
469.80,2.911
469.81,2.910
469.82,2.909
469.83,2.908
469.84,2.908
469.85,2.907
469.86,2.906
469.87,2.906
469.88,2.905
469.89,2.904
469.90,2.903
469.91,2.903
469.92,2.902
469.93,2.901
469.94,2.901
469.95,2.900
469.96,2.899
469.97,2.898
469.98,2.898
469.99,2.897
470.00,2.896
470.01,2.896
470.02,2.895
470.03,2.894
470.04,2.893
470.05,2.893
470.06,2.892
470.07,2.891
470.08,2.891
470.09,2.890
470.10,2.889
470.11,2.889
470.12,2.888
470.13,2.887
470.14,2.886
470.15,2.886
470.16,2.885
470.17,2.884
470.18,2.884
470.19,2.883
470.20,2.882
470.21,2.882
470.22,2.881
470.23,2.880
470.24,2.880
470.25,2.879
470.26,2.878
470.27,2.877
470.28,2.877
470.29,2.876
470.30,2.875
470.31,2.875
470.32,2.874
470.33,2.873
470.34,2.872
470.35,2.872
470.36,2.871
470.37,2.870
470.38,2.870
470.39,2.869
470.40,2.868
470.41,2.867
470.42,2.866
470.43,2.866
470.44,2.865
470.45,2.864
470.46,2.863
470.47,2.862
470.48,2.861
470.49,2.860
470.50,2.859
470.51,2.858
470.52,2.857
470.53,2.856
470.54,2.854
470.55,2.853
470.56,2.852
470.57,2.851
470.58,2.850
470.59,2.848
470.60,2.847
470.61,2.846
470.62,2.845
470.63,2.844
470.64,2.843
470.65,2.841
470.66,2.840
470.67,2.839
470.68,2.838
470.69,2.837
470.70,2.836
470.71,2.835
470.72,2.834
470.73,2.833
470.74,2.832
470.75,2.831
470.76,2.830
470.77,2.829
470.78,2.828
470.79,2.827
470.80,2.826
470.81,2.825
470.82,2.824
470.83,2.823
470.84,2.822
470.85,2.821
470.86,2.820
470.87,2.819
470.88,2.818
470.89,2.817
470.90,2.816
470.91,2.815
470.92,2.814
470.93,2.813
470.94,2.812
470.95,2.812
470.96,2.811
470.97,2.810
470.98,2.809
470.99,2.808
471.00,2.807
