# Supplementary material for: Edible Oil-Based Extraction of Cannabis sativa L. Roots: Effect of Solvent and Temperature on Friedelin Yield and Antioxidant Activity
Source: Molecules. 2026 Apr 29;31(9):1473. doi: 10.3390/molecules31091473 (PMC13165115; doi:10.3390/molecules31091473)
Supplement: Supplementary file 1 [file molecules-31-01473-s001.zip › Raw data b-Carotene/initial absorbances/GSO - 3.txt]

"GSO - 3 - RawData"
"Wavelength nm.","Abs."
469.00,2.646
469.01,2.646
469.02,2.646
469.03,2.645
469.04,2.645
469.05,2.645
469.06,2.645
469.07,2.644
469.08,2.644
469.09,2.644
469.10,2.644
469.11,2.643
469.12,2.643
469.13,2.643
469.14,2.642
469.15,2.642
469.16,2.642
469.17,2.642
469.18,2.641
469.19,2.641
469.20,2.641
469.21,2.641
469.22,2.640
469.23,2.640
469.24,2.640
469.25,2.639
469.26,2.639
469.27,2.639
469.28,2.638
469.29,2.638
469.30,2.638
469.31,2.637
469.32,2.637
469.33,2.637
469.34,2.636
469.35,2.636
469.36,2.636
469.37,2.635
469.38,2.635
469.39,2.635
469.40,2.634
469.41,2.634
469.42,2.634
469.43,2.633
469.44,2.633
469.45,2.632
469.46,2.632
469.47,2.632
469.48,2.631
469.49,2.631
469.50,2.631
469.51,2.630
469.52,2.630
469.53,2.629
469.54,2.629
469.55,2.629
469.56,2.628
469.57,2.628
469.58,2.627
469.59,2.627
469.60,2.627
469.61,2.626
469.62,2.626
469.63,2.626
469.64,2.625
469.65,2.625
469.66,2.624
469.67,2.624
469.68,2.624
469.69,2.623
469.70,2.623
469.71,2.623
469.72,2.622
469.73,2.622
469.74,2.622
469.75,2.621
469.76,2.621
469.77,2.621
469.78,2.620
469.79,2.620
469.80,2.619
469.81,2.619
469.82,2.619
469.83,2.618
469.84,2.618
469.85,2.618
469.86,2.617
469.87,2.617
469.88,2.617
469.89,2.616
469.90,2.616
469.91,2.616
469.92,2.615
469.93,2.615
469.94,2.614
469.95,2.614
469.96,2.614
469.97,2.613
469.98,2.613
469.99,2.613
470.00,2.612
470.01,2.612
470.02,2.611
470.03,2.611
470.04,2.611
470.05,2.610
470.06,2.610
470.07,2.609
470.08,2.609
470.09,2.609
470.10,2.608
470.11,2.608
470.12,2.608
470.13,2.607
470.14,2.607
470.15,2.607
470.16,2.606
470.17,2.606
470.18,2.605
470.19,2.605
470.20,2.605
470.21,2.604
470.22,2.604
470.23,2.604
470.24,2.603
470.25,2.603
470.26,2.603
470.27,2.602
470.28,2.602
470.29,2.601
470.30,2.601
470.31,2.601
470.32,2.600
470.33,2.600
470.34,2.599
470.35,2.599
470.36,2.599
470.37,2.598
470.38,2.598
470.39,2.597
470.40,2.597
470.41,2.597
470.42,2.596
470.43,2.596
470.44,2.595
470.45,2.595
470.46,2.594
470.47,2.594
470.48,2.593
470.49,2.593
470.50,2.592
470.51,2.591
470.52,2.591
470.53,2.590
470.54,2.589
470.55,2.589
470.56,2.588
470.57,2.587
470.58,2.587
470.59,2.586
470.60,2.585
470.61,2.585
470.62,2.584
470.63,2.583
470.64,2.583
470.65,2.582
470.66,2.581
470.67,2.581
470.68,2.580
470.69,2.579
470.70,2.579
470.71,2.578
470.72,2.578
470.73,2.577
470.74,2.576
470.75,2.576
470.76,2.575
470.77,2.575
470.78,2.574
470.79,2.573
470.80,2.573
470.81,2.572
470.82,2.572
470.83,2.571
470.84,2.570
470.85,2.570
470.86,2.569
470.87,2.569
470.88,2.568
470.89,2.568
470.90,2.567
470.91,2.567
470.92,2.566
470.93,2.566
470.94,2.565
470.95,2.564
470.96,2.564
470.97,2.563
470.98,2.563
470.99,2.562
471.00,2.562
