# Supplementary material for: Edible Oil-Based Extraction of Cannabis sativa L. Roots: Effect of Solvent and Temperature on Friedelin Yield and Antioxidant Activity
Source: Molecules. 2026 Apr 29;31(9):1473. doi: 10.3390/molecules31091473 (PMC13165115; doi:10.3390/molecules31091473)
Supplement: Supplementary file 1 [file molecules-31-01473-s001.zip › Raw data b-Carotene/initial absorbances/GSO 50 - 2.txt]

"GSO 50 - 2 - RawData"
"Wavelength nm.","Abs."
469.00,3.153
469.01,3.152
469.02,3.152
469.03,3.151
469.04,3.151
469.05,3.150
469.06,3.150
469.07,3.149
469.08,3.148
469.09,3.148
469.10,3.147
469.11,3.146
469.12,3.146
469.13,3.145
469.14,3.144
469.15,3.144
469.16,3.143
469.17,3.142
469.18,3.142
469.19,3.141
469.20,3.140
469.21,3.140
469.22,3.139
469.23,3.138
469.24,3.137
469.25,3.136
469.26,3.136
469.27,3.135
469.28,3.134
469.29,3.133
469.30,3.133
469.31,3.132
469.32,3.131
469.33,3.130
469.34,3.129
469.35,3.128
469.36,3.128
469.37,3.127
469.38,3.126
469.39,3.125
469.40,3.124
469.41,3.123
469.42,3.122
469.43,3.121
469.44,3.120
469.45,3.119
469.46,3.118
469.47,3.117
469.48,3.116
469.49,3.115
469.50,3.114
469.51,3.113
469.52,3.112
469.53,3.111
469.54,3.111
469.55,3.109
469.56,3.109
469.57,3.108
469.58,3.107
469.59,3.106
469.60,3.105
469.61,3.104
469.62,3.103
469.63,3.102
469.64,3.101
469.65,3.100
469.66,3.099
469.67,3.098
469.68,3.097
469.69,3.096
469.70,3.095
469.71,3.094
469.72,3.093
469.73,3.092
469.74,3.091
469.75,3.090
469.76,3.089
469.77,3.088
469.78,3.088
469.79,3.087
469.80,3.086
469.81,3.085
469.82,3.084
469.83,3.083
469.84,3.082
469.85,3.081
469.86,3.080
469.87,3.079
469.88,3.079
469.89,3.078
469.90,3.077
469.91,3.076
469.92,3.075
469.93,3.074
469.94,3.073
469.95,3.072
469.96,3.072
469.97,3.071
469.98,3.070
469.99,3.069
470.00,3.068
470.01,3.067
470.02,3.066
470.03,3.065
470.04,3.065
470.05,3.064
470.06,3.063
470.07,3.062
470.08,3.061
470.09,3.060
470.10,3.059
470.11,3.058
470.12,3.058
470.13,3.057
470.14,3.056
470.15,3.055
470.16,3.054
470.17,3.053
470.18,3.052
470.19,3.052
470.20,3.051
470.21,3.050
470.22,3.049
470.23,3.048
470.24,3.047
470.25,3.046
470.26,3.045
470.27,3.044
470.28,3.043
470.29,3.043
470.30,3.042
470.31,3.041
470.32,3.040
470.33,3.039
470.34,3.038
470.35,3.037
470.36,3.036
470.37,3.035
470.38,3.034
470.39,3.033
470.40,3.032
470.41,3.031
470.42,3.031
470.43,3.030
470.44,3.028
470.45,3.027
470.46,3.026
470.47,3.025
470.48,3.024
470.49,3.023
470.50,3.021
470.51,3.020
470.52,3.018
470.53,3.017
470.54,3.015
470.55,3.013
470.56,3.012
470.57,3.010
470.58,3.009
470.59,3.007
470.60,3.006
470.61,3.004
470.62,3.003
470.63,3.001
470.64,3.000
470.65,2.998
470.66,2.997
470.67,2.995
470.68,2.994
470.69,2.993
470.70,2.991
470.71,2.990
470.72,2.988
470.73,2.987
470.74,2.986
470.75,2.984
470.76,2.983
470.77,2.982
470.78,2.980
470.79,2.979
470.80,2.978
470.81,2.977
470.82,2.975
470.83,2.974
470.84,2.973
470.85,2.972
470.86,2.970
470.87,2.969
470.88,2.968
470.89,2.967
470.90,2.966
470.91,2.964
470.92,2.963
470.93,2.962
470.94,2.961
470.95,2.960
470.96,2.959
470.97,2.957
470.98,2.956
470.99,2.955
471.00,2.954
