# Supplementary material for: Edible Oil-Based Extraction of Cannabis sativa L. Roots: Effect of Solvent and Temperature on Friedelin Yield and Antioxidant Activity
Source: Molecules. 2026 Apr 29;31(9):1473. doi: 10.3390/molecules31091473 (PMC13165115; doi:10.3390/molecules31091473)
Supplement: Supplementary file 1 [file molecules-31-01473-s001.zip › Raw data b-Carotene/initial absorbances/GSO 50 - 3.txt]

"GSO 50 - 3 - RawData"
"Wavelength nm.","Abs."
469.00,2.530
469.01,2.530
469.02,2.530
469.03,2.530
469.04,2.530
469.05,2.530
469.06,2.529
469.07,2.529
469.08,2.529
469.09,2.529
469.10,2.529
469.11,2.528
469.12,2.528
469.13,2.528
469.14,2.528
469.15,2.528
469.16,2.528
469.17,2.527
469.18,2.527
469.19,2.527
469.20,2.527
469.21,2.527
469.22,2.526
469.23,2.526
469.24,2.526
469.25,2.526
469.26,2.525
469.27,2.525
469.28,2.525
469.29,2.525
469.30,2.524
469.31,2.524
469.32,2.524
469.33,2.524
469.34,2.523
469.35,2.523
469.36,2.523
469.37,2.523
469.38,2.522
469.39,2.522
469.40,2.522
469.41,2.522
469.42,2.521
469.43,2.521
469.44,2.521
469.45,2.520
469.46,2.520
469.47,2.520
469.48,2.520
469.49,2.519
469.50,2.519
469.51,2.519
469.52,2.518
469.53,2.518
469.54,2.518
469.55,2.518
469.56,2.517
469.57,2.517
469.58,2.517
469.59,2.516
469.60,2.516
469.61,2.516
469.62,2.515
469.63,2.515
469.64,2.515
469.65,2.514
469.66,2.514
469.67,2.514
469.68,2.514
469.69,2.513
469.70,2.513
469.71,2.513
469.72,2.512
469.73,2.512
469.74,2.512
469.75,2.511
469.76,2.511
469.77,2.511
469.78,2.511
469.79,2.510
469.80,2.510
469.81,2.510
469.82,2.509
469.83,2.509
469.84,2.509
469.85,2.508
469.86,2.508
469.87,2.508
469.88,2.507
469.89,2.507
469.90,2.507
469.91,2.507
469.92,2.506
469.93,2.506
469.94,2.506
469.95,2.505
469.96,2.505
469.97,2.505
469.98,2.504
469.99,2.504
470.00,2.504
470.01,2.504
470.02,2.503
470.03,2.503
470.04,2.503
470.05,2.502
470.06,2.502
470.07,2.502
470.08,2.501
470.09,2.501
470.10,2.501
470.11,2.500
470.12,2.500
470.13,2.500
470.14,2.500
470.15,2.499
470.16,2.499
470.17,2.499
470.18,2.498
470.19,2.498
470.20,2.498
470.21,2.497
470.22,2.497
470.23,2.497
470.24,2.496
470.25,2.496
470.26,2.496
470.27,2.496
470.28,2.495
470.29,2.495
470.30,2.495
470.31,2.494
470.32,2.494
470.33,2.494
470.34,2.493
470.35,2.493
470.36,2.493
470.37,2.492
470.38,2.492
470.39,2.492
470.40,2.491
470.41,2.491
470.42,2.491
470.43,2.490
470.44,2.490
470.45,2.489
470.46,2.489
470.47,2.489
470.48,2.488
470.49,2.488
470.50,2.487
470.51,2.487
470.52,2.486
470.53,2.485
470.54,2.485
470.55,2.484
470.56,2.484
470.57,2.483
470.58,2.483
470.59,2.482
470.60,2.481
470.61,2.481
470.62,2.480
470.63,2.480
470.64,2.479
470.65,2.479
470.66,2.478
470.67,2.478
470.68,2.477
470.69,2.477
470.70,2.476
470.71,2.476
470.72,2.475
470.73,2.475
470.74,2.474
470.75,2.474
470.76,2.473
470.77,2.473
470.78,2.472
470.79,2.472
470.80,2.471
470.81,2.471
470.82,2.470
470.83,2.470
470.84,2.469
470.85,2.469
470.86,2.468
470.87,2.468
470.88,2.467
470.89,2.467
470.90,2.466
470.91,2.466
470.92,2.466
470.93,2.465
470.94,2.465
470.95,2.464
470.96,2.464
470.97,2.463
470.98,2.463
470.99,2.463
471.00,2.462
