# Supplementary material for: Edible Oil-Based Extraction of Cannabis sativa L. Roots: Effect of Solvent and Temperature on Friedelin Yield and Antioxidant Activity
Source: Molecules. 2026 Apr 29;31(9):1473. doi: 10.3390/molecules31091473 (PMC13165115; doi:10.3390/molecules31091473)
Supplement: Supplementary file 1 [file molecules-31-01473-s001.zip › Raw data b-Carotene/initial absorbances/GSO 70 - 2.txt]

"GSO 70 - 2 - RawData"
"Wavelength nm.","Abs."
469.00,2.791
469.01,2.790
469.02,2.790
469.03,2.790
469.04,2.790
469.05,2.790
469.06,2.789
469.07,2.789
469.08,2.789
469.09,2.789
469.10,2.788
469.11,2.788
469.12,2.788
469.13,2.788
469.14,2.787
469.15,2.787
469.16,2.787
469.17,2.787
469.18,2.786
469.19,2.786
469.20,2.786
469.21,2.785
469.22,2.785
469.23,2.785
469.24,2.785
469.25,2.784
469.26,2.784
469.27,2.784
469.28,2.783
469.29,2.783
469.30,2.783
469.31,2.782
469.32,2.782
469.33,2.782
469.34,2.781
469.35,2.781
469.36,2.781
469.37,2.780
469.38,2.780
469.39,2.779
469.40,2.779
469.41,2.779
469.42,2.778
469.43,2.778
469.44,2.777
469.45,2.777
469.46,2.777
469.47,2.776
469.48,2.776
469.49,2.775
469.50,2.775
469.51,2.775
469.52,2.774
469.53,2.774
469.54,2.773
469.55,2.773
469.56,2.772
469.57,2.772
469.58,2.772
469.59,2.771
469.60,2.771
469.61,2.770
469.62,2.770
469.63,2.769
469.64,2.769
469.65,2.769
469.66,2.768
469.67,2.768
469.68,2.767
469.69,2.767
469.70,2.766
469.71,2.766
469.72,2.765
469.73,2.765
469.74,2.765
469.75,2.764
469.76,2.764
469.77,2.763
469.78,2.763
469.79,2.762
469.80,2.762
469.81,2.762
469.82,2.761
469.83,2.761
469.84,2.760
469.85,2.760
469.86,2.759
469.87,2.759
469.88,2.758
469.89,2.758
469.90,2.758
469.91,2.757
469.92,2.757
469.93,2.756
469.94,2.756
469.95,2.755
469.96,2.755
469.97,2.754
469.98,2.754
469.99,2.754
470.00,2.753
470.01,2.753
470.02,2.752
470.03,2.752
470.04,2.751
470.05,2.751
470.06,2.750
470.07,2.750
470.08,2.749
470.09,2.749
470.10,2.749
470.11,2.748
470.12,2.748
470.13,2.747
470.14,2.747
470.15,2.746
470.16,2.746
470.17,2.745
470.18,2.745
470.19,2.744
470.20,2.744
470.21,2.743
470.22,2.743
470.23,2.742
470.24,2.742
470.25,2.742
470.26,2.741
470.27,2.741
470.28,2.740
470.29,2.740
470.30,2.739
470.31,2.739
470.32,2.738
470.33,2.738
470.34,2.737
470.35,2.737
470.36,2.736
470.37,2.736
470.38,2.735
470.39,2.735
470.40,2.734
470.41,2.734
470.42,2.733
470.43,2.733
470.44,2.732
470.45,2.731
470.46,2.731
470.47,2.730
470.48,2.729
470.49,2.729
470.50,2.728
470.51,2.727
470.52,2.726
470.53,2.725
470.54,2.724
470.55,2.724
470.56,2.723
470.57,2.722
470.58,2.721
470.59,2.720
470.60,2.719
470.61,2.719
470.62,2.718
470.63,2.717
470.64,2.716
470.65,2.715
470.66,2.715
470.67,2.714
470.68,2.713
470.69,2.712
470.70,2.711
470.71,2.711
470.72,2.710
470.73,2.709
470.74,2.708
470.75,2.708
470.76,2.707
470.77,2.706
470.78,2.705
470.79,2.705
470.80,2.704
470.81,2.703
470.82,2.703
470.83,2.702
470.84,2.701
470.85,2.701
470.86,2.700
470.87,2.699
470.88,2.699
470.89,2.698
470.90,2.697
470.91,2.697
470.92,2.696
470.93,2.695
470.94,2.695
470.95,2.694
470.96,2.693
470.97,2.693
470.98,2.692
470.99,2.691
471.00,2.691
