# Supplementary material for: Edible Oil-Based Extraction of Cannabis sativa L. Roots: Effect of Solvent and Temperature on Friedelin Yield and Antioxidant Activity
Source: Molecules. 2026 Apr 29;31(9):1473. doi: 10.3390/molecules31091473 (PMC13165115; doi:10.3390/molecules31091473)
Supplement: Supplementary file 1 [file molecules-31-01473-s001.zip › Raw data b-Carotene/initial absorbances/GSO 70 - 3.txt]

"GSO 70 - 3 - RawData"
"Wavelength nm.","Abs."
469.00,2.478
469.01,2.478
469.02,2.478
469.03,2.478
469.04,2.478
469.05,2.478
469.06,2.478
469.07,2.478
469.08,2.478
469.09,2.478
469.10,2.478
469.11,2.478
469.12,2.477
469.13,2.477
469.14,2.477
469.15,2.477
469.16,2.477
469.17,2.477
469.18,2.477
469.19,2.477
469.20,2.477
469.21,2.477
469.22,2.477
469.23,2.477
469.24,2.477
469.25,2.477
469.26,2.476
469.27,2.476
469.28,2.476
469.29,2.476
469.30,2.476
469.31,2.476
469.32,2.476
469.33,2.476
469.34,2.476
469.35,2.476
469.36,2.476
469.37,2.476
469.38,2.476
469.39,2.475
469.40,2.475
469.41,2.475
469.42,2.475
469.43,2.475
469.44,2.475
469.45,2.475
469.46,2.475
469.47,2.475
469.48,2.474
469.49,2.474
469.50,2.474
469.51,2.474
469.52,2.474
469.53,2.474
469.54,2.474
469.55,2.474
469.56,2.474
469.57,2.473
469.58,2.473
469.59,2.473
469.60,2.473
469.61,2.473
469.62,2.473
469.63,2.473
469.64,2.472
469.65,2.472
469.66,2.472
469.67,2.472
469.68,2.472
469.69,2.472
469.70,2.472
469.71,2.472
469.72,2.472
469.73,2.471
469.74,2.471
469.75,2.471
469.76,2.471
469.77,2.471
469.78,2.471
469.79,2.471
469.80,2.470
469.81,2.470
469.82,2.470
469.83,2.470
469.84,2.470
469.85,2.470
469.86,2.470
469.87,2.470
469.88,2.470
469.89,2.469
469.90,2.469
469.91,2.469
469.92,2.469
469.93,2.469
469.94,2.469
469.95,2.468
469.96,2.468
469.97,2.468
469.98,2.468
469.99,2.468
470.00,2.468
470.01,2.468
470.02,2.468
470.03,2.467
470.04,2.467
470.05,2.467
470.06,2.467
470.07,2.467
470.08,2.467
470.09,2.466
470.10,2.466
470.11,2.466
470.12,2.466
470.13,2.466
470.14,2.466
470.15,2.466
470.16,2.465
470.17,2.465
470.18,2.465
470.19,2.465
470.20,2.465
470.21,2.465
470.22,2.465
470.23,2.464
470.24,2.464
470.25,2.464
470.26,2.464
470.27,2.464
470.28,2.464
470.29,2.464
470.30,2.463
470.31,2.463
470.32,2.463
470.33,2.463
470.34,2.463
470.35,2.463
470.36,2.462
470.37,2.462
470.38,2.462
470.39,2.462
470.40,2.462
470.41,2.462
470.42,2.462
470.43,2.461
470.44,2.461
470.45,2.461
470.46,2.461
470.47,2.461
470.48,2.460
470.49,2.460
470.50,2.460
470.51,2.459
470.52,2.459
470.53,2.459
470.54,2.458
470.55,2.458
470.56,2.457
470.57,2.457
470.58,2.457
470.59,2.456
470.60,2.456
470.61,2.455
470.62,2.455
470.63,2.455
470.64,2.454
470.65,2.454
470.66,2.453
470.67,2.453
470.68,2.453
470.69,2.452
470.70,2.452
470.71,2.452
470.72,2.451
470.73,2.451
470.74,2.451
470.75,2.450
470.76,2.450
470.77,2.449
470.78,2.449
470.79,2.449
470.80,2.448
470.81,2.448
470.82,2.448
470.83,2.447
470.84,2.447
470.85,2.447
470.86,2.446
470.87,2.446
470.88,2.446
470.89,2.445
470.90,2.445
470.91,2.445
470.92,2.444
470.93,2.444
470.94,2.444
470.95,2.443
470.96,2.443
470.97,2.443
470.98,2.442
470.99,2.442
471.00,2.442
