# Supplementary material for: Edible Oil-Based Extraction of Cannabis sativa L. Roots: Effect of Solvent and Temperature on Friedelin Yield and Antioxidant Activity
Source: Molecules. 2026 Apr 29;31(9):1473. doi: 10.3390/molecules31091473 (PMC13165115; doi:10.3390/molecules31091473)
Supplement: Supplementary file 1 [file molecules-31-01473-s001.zip › Raw data b-Carotene/initial absorbances/GSO 90 - 1.txt]

"GSO 90 - 1 - RawData"
"Wavelength nm.","Abs."
469.00,1.964
469.01,1.963
469.02,1.963
469.03,1.963
469.04,1.963
469.05,1.963
469.06,1.963
469.07,1.963
469.08,1.963
469.09,1.963
469.10,1.963
469.11,1.962
469.12,1.962
469.13,1.962
469.14,1.962
469.15,1.962
469.16,1.962
469.17,1.962
469.18,1.962
469.19,1.962
469.20,1.961
469.21,1.961
469.22,1.961
469.23,1.961
469.24,1.961
469.25,1.961
469.26,1.961
469.27,1.960
469.28,1.960
469.29,1.960
469.30,1.960
469.31,1.960
469.32,1.960
469.33,1.960
469.34,1.959
469.35,1.959
469.36,1.959
469.37,1.959
469.38,1.959
469.39,1.959
469.40,1.958
469.41,1.958
469.42,1.958
469.43,1.958
469.44,1.958
469.45,1.958
469.46,1.957
469.47,1.957
469.48,1.957
469.49,1.957
469.50,1.957
469.51,1.956
469.52,1.956
469.53,1.956
469.54,1.956
469.55,1.956
469.56,1.956
469.57,1.955
469.58,1.955
469.59,1.955
469.60,1.955
469.61,1.955
469.62,1.954
469.63,1.954
469.64,1.954
469.65,1.954
469.66,1.954
469.67,1.953
469.68,1.953
469.69,1.953
469.70,1.953
469.71,1.953
469.72,1.952
469.73,1.952
469.74,1.952
469.75,1.952
469.76,1.952
469.77,1.951
469.78,1.951
469.79,1.951
469.80,1.951
469.81,1.951
469.82,1.950
469.83,1.950
469.84,1.950
469.85,1.950
469.86,1.950
469.87,1.949
469.88,1.949
469.89,1.949
469.90,1.949
469.91,1.948
469.92,1.948
469.93,1.948
469.94,1.948
469.95,1.948
469.96,1.947
469.97,1.947
469.98,1.947
469.99,1.947
470.00,1.947
470.01,1.946
470.02,1.946
470.03,1.946
470.04,1.946
470.05,1.946
470.06,1.945
470.07,1.945
470.08,1.945
470.09,1.945
470.10,1.945
470.11,1.944
470.12,1.944
470.13,1.944
470.14,1.944
470.15,1.944
470.16,1.943
470.17,1.943
470.18,1.943
470.19,1.943
470.20,1.943
470.21,1.942
470.22,1.942
470.23,1.942
470.24,1.942
470.25,1.941
470.26,1.941
470.27,1.941
470.28,1.941
470.29,1.941
470.30,1.940
470.31,1.940
470.32,1.940
470.33,1.940
470.34,1.940
470.35,1.939
470.36,1.939
470.37,1.939
470.38,1.939
470.39,1.939
470.40,1.938
470.41,1.938
470.42,1.938
470.43,1.938
470.44,1.938
470.45,1.937
470.46,1.937
470.47,1.937
470.48,1.937
470.49,1.936
470.50,1.936
470.51,1.936
470.52,1.936
470.53,1.935
470.54,1.935
470.55,1.935
470.56,1.935
470.57,1.934
470.58,1.934
470.59,1.934
470.60,1.934
470.61,1.933
470.62,1.933
470.63,1.933
470.64,1.933
470.65,1.932
470.66,1.932
470.67,1.932
470.68,1.932
470.69,1.931
470.70,1.931
470.71,1.931
470.72,1.931
470.73,1.931
470.74,1.930
470.75,1.930
470.76,1.930
470.77,1.930
470.78,1.930
470.79,1.929
470.80,1.929
470.81,1.929
470.82,1.929
470.83,1.929
470.84,1.928
470.85,1.928
470.86,1.928
470.87,1.928
470.88,1.928
470.89,1.927
470.90,1.927
470.91,1.927
470.92,1.927
470.93,1.927
470.94,1.927
470.95,1.926
470.96,1.926
470.97,1.926
470.98,1.926
470.99,1.926
471.00,1.926
