# Supplementary material for: Edible Oil-Based Extraction of Cannabis sativa L. Roots: Effect of Solvent and Temperature on Friedelin Yield and Antioxidant Activity
Source: Molecules. 2026 Apr 29;31(9):1473. doi: 10.3390/molecules31091473 (PMC13165115; doi:10.3390/molecules31091473)
Supplement: Supplementary file 1 [file molecules-31-01473-s001.zip › Raw data b-Carotene/initial absorbances/GSO 90 - 2.txt]

"GSO 90 - 2 - RawData"
"Wavelength nm.","Abs."
469.00,1.586
469.01,1.586
469.02,1.586
469.03,1.586
469.04,1.586
469.05,1.586
469.06,1.586
469.07,1.586
469.08,1.586
469.09,1.586
469.10,1.585
469.11,1.585
469.12,1.585
469.13,1.585
469.14,1.585
469.15,1.585
469.16,1.585
469.17,1.585
469.18,1.585
469.19,1.585
469.20,1.585
469.21,1.585
469.22,1.585
469.23,1.585
469.24,1.585
469.25,1.584
469.26,1.584
469.27,1.584
469.28,1.584
469.29,1.584
469.30,1.584
469.31,1.584
469.32,1.584
469.33,1.584
469.34,1.584
469.35,1.584
469.36,1.584
469.37,1.583
469.38,1.583
469.39,1.583
469.40,1.583
469.41,1.583
469.42,1.583
469.43,1.583
469.44,1.583
469.45,1.583
469.46,1.583
469.47,1.583
469.48,1.582
469.49,1.582
469.50,1.582
469.51,1.582
469.52,1.582
469.53,1.582
469.54,1.582
469.55,1.582
469.56,1.582
469.57,1.582
469.58,1.581
469.59,1.581
469.60,1.581
469.61,1.581
469.62,1.581
469.63,1.581
469.64,1.581
469.65,1.581
469.66,1.581
469.67,1.581
469.68,1.580
469.69,1.580
469.70,1.580
469.71,1.580
469.72,1.580
469.73,1.580
469.74,1.580
469.75,1.580
469.76,1.580
469.77,1.580
469.78,1.579
469.79,1.579
469.80,1.579
469.81,1.579
469.82,1.579
469.83,1.579
469.84,1.579
469.85,1.579
469.86,1.579
469.87,1.579
469.88,1.578
469.89,1.578
469.90,1.578
469.91,1.578
469.92,1.578
469.93,1.578
469.94,1.578
469.95,1.578
469.96,1.578
469.97,1.578
469.98,1.578
469.99,1.577
470.00,1.577
470.01,1.577
470.02,1.577
470.03,1.577
470.04,1.577
470.05,1.577
470.06,1.577
470.07,1.577
470.08,1.577
470.09,1.576
470.10,1.576
470.11,1.576
470.12,1.576
470.13,1.576
470.14,1.576
470.15,1.576
470.16,1.576
470.17,1.576
470.18,1.576
470.19,1.576
470.20,1.575
470.21,1.575
470.22,1.575
470.23,1.575
470.24,1.575
470.25,1.575
470.26,1.575
470.27,1.575
470.28,1.575
470.29,1.575
470.30,1.574
470.31,1.574
470.32,1.574
470.33,1.574
470.34,1.574
470.35,1.574
470.36,1.574
470.37,1.574
470.38,1.574
470.39,1.574
470.40,1.573
470.41,1.573
470.42,1.573
470.43,1.573
470.44,1.573
470.45,1.573
470.46,1.573
470.47,1.573
470.48,1.573
470.49,1.572
470.50,1.572
470.51,1.572
470.52,1.572
470.53,1.572
470.54,1.572
470.55,1.572
470.56,1.572
470.57,1.571
470.58,1.571
470.59,1.571
470.60,1.571
470.61,1.571
470.62,1.571
470.63,1.571
470.64,1.571
470.65,1.570
470.66,1.570
470.67,1.570
470.68,1.570
470.69,1.570
470.70,1.570
470.71,1.570
470.72,1.570
470.73,1.569
470.74,1.569
470.75,1.569
470.76,1.569
470.77,1.569
470.78,1.569
470.79,1.569
470.80,1.569
470.81,1.569
470.82,1.569
470.83,1.568
470.84,1.568
470.85,1.568
470.86,1.568
470.87,1.568
470.88,1.568
470.89,1.568
470.90,1.568
470.91,1.568
470.92,1.568
470.93,1.567
470.94,1.567
470.95,1.567
470.96,1.567
470.97,1.567
470.98,1.567
470.99,1.567
471.00,1.567
