# Supplementary material for: Edible Oil-Based Extraction of Cannabis sativa L. Roots: Effect of Solvent and Temperature on Friedelin Yield and Antioxidant Activity
Source: Molecules. 2026 Apr 29;31(9):1473. doi: 10.3390/molecules31091473 (PMC13165115; doi:10.3390/molecules31091473)
Supplement: Supplementary file 1 [file molecules-31-01473-s001.zip › Raw data b-Carotene/initial absorbances/GSO 90 - 3.txt]

"GSO 90 - 3 - RawData"
"Wavelength nm.","Abs."
469.00,1.804
469.01,1.804
469.02,1.804
469.03,1.804
469.04,1.804
469.05,1.804
469.06,1.804
469.07,1.804
469.08,1.803
469.09,1.803
469.10,1.803
469.11,1.803
469.12,1.803
469.13,1.803
469.14,1.803
469.15,1.803
469.16,1.803
469.17,1.803
469.18,1.803
469.19,1.803
469.20,1.802
469.21,1.802
469.22,1.802
469.23,1.802
469.24,1.802
469.25,1.802
469.26,1.802
469.27,1.802
469.28,1.802
469.29,1.802
469.30,1.801
469.31,1.801
469.32,1.801
469.33,1.801
469.34,1.801
469.35,1.801
469.36,1.801
469.37,1.801
469.38,1.800
469.39,1.800
469.40,1.800
469.41,1.800
469.42,1.800
469.43,1.800
469.44,1.800
469.45,1.800
469.46,1.799
469.47,1.799
469.48,1.799
469.49,1.799
469.50,1.799
469.51,1.799
469.52,1.799
469.53,1.798
469.54,1.798
469.55,1.798
469.56,1.798
469.57,1.798
469.58,1.798
469.59,1.798
469.60,1.797
469.61,1.797
469.62,1.797
469.63,1.797
469.64,1.797
469.65,1.797
469.66,1.796
469.67,1.796
469.68,1.796
469.69,1.796
469.70,1.796
469.71,1.796
469.72,1.796
469.73,1.795
469.74,1.795
469.75,1.795
469.76,1.795
469.77,1.795
469.78,1.795
469.79,1.795
469.80,1.794
469.81,1.794
469.82,1.794
469.83,1.794
469.84,1.794
469.85,1.794
469.86,1.793
469.87,1.793
469.88,1.793
469.89,1.793
469.90,1.793
469.91,1.793
469.92,1.792
469.93,1.792
469.94,1.792
469.95,1.792
469.96,1.792
469.97,1.792
469.98,1.791
469.99,1.791
470.00,1.791
470.01,1.791
470.02,1.791
470.03,1.791
470.04,1.791
470.05,1.790
470.06,1.790
470.07,1.790
470.08,1.790
470.09,1.790
470.10,1.789
470.11,1.789
470.12,1.789
470.13,1.789
470.14,1.789
470.15,1.789
470.16,1.788
470.17,1.788
470.18,1.788
470.19,1.788
470.20,1.788
470.21,1.788
470.22,1.787
470.23,1.787
470.24,1.787
470.25,1.787
470.26,1.787
470.27,1.787
470.28,1.786
470.29,1.786
470.30,1.786
470.31,1.786
470.32,1.786
470.33,1.786
470.34,1.785
470.35,1.785
470.36,1.785
470.37,1.785
470.38,1.785
470.39,1.785
470.40,1.784
470.41,1.784
470.42,1.784
470.43,1.784
470.44,1.784
470.45,1.783
470.46,1.783
470.47,1.783
470.48,1.783
470.49,1.783
470.50,1.782
470.51,1.782
470.52,1.782
470.53,1.782
470.54,1.781
470.55,1.781
470.56,1.781
470.57,1.781
470.58,1.780
470.59,1.780
470.60,1.780
470.61,1.780
470.62,1.780
470.63,1.779
470.64,1.779
470.65,1.779
470.66,1.779
470.67,1.779
470.68,1.778
470.69,1.778
470.70,1.778
470.71,1.778
470.72,1.777
470.73,1.777
470.74,1.777
470.75,1.777
470.76,1.777
470.77,1.776
470.78,1.776
470.79,1.776
470.80,1.776
470.81,1.776
470.82,1.776
470.83,1.775
470.84,1.775
470.85,1.775
470.86,1.775
470.87,1.775
470.88,1.774
470.89,1.774
470.90,1.774
470.91,1.774
470.92,1.774
470.93,1.774
470.94,1.773
470.95,1.773
470.96,1.773
470.97,1.773
470.98,1.773
470.99,1.773
471.00,1.772
