# Supplementary material for: Edible Oil-Based Extraction of Cannabis sativa L. Roots: Effect of Solvent and Temperature on Friedelin Yield and Antioxidant Activity
Source: Molecules. 2026 Apr 29;31(9):1473. doi: 10.3390/molecules31091473 (PMC13165115; doi:10.3390/molecules31091473)
Supplement: Supplementary file 1 [file molecules-31-01473-s001.zip › Raw data b-Carotene/initial absorbances/HSO - 1.txt]

"HSO - 1 - RawData"
"Wavelength nm.","Abs."
469.00,3.996
469.01,3.993
469.02,3.991
469.03,3.988
469.04,3.985
469.05,3.982
469.06,3.979
469.07,3.976
469.08,3.973
469.09,3.969
469.10,3.966
469.11,3.963
469.12,3.960
469.13,3.956
469.14,3.953
469.15,3.950
469.16,3.946
469.17,3.943
469.18,3.940
469.19,3.936
469.20,3.932
469.21,3.928
469.22,3.923
469.23,3.919
469.24,3.915
469.25,3.911
469.26,3.906
469.27,3.902
469.28,3.897
469.29,3.893
469.30,3.888
469.31,3.884
469.32,3.880
469.33,3.876
469.34,3.872
469.35,3.868
469.36,3.864
469.37,3.860
469.38,3.856
469.39,3.852
469.40,3.848
469.41,3.843
469.42,3.839
469.43,3.835
469.44,3.831
469.45,3.827
469.46,3.823
469.47,3.819
469.48,3.815
469.49,3.811
469.50,3.807
469.51,3.802
469.52,3.798
469.53,3.794
469.54,3.789
469.55,3.784
469.56,3.780
469.57,3.776
469.58,3.771
469.59,3.768
469.60,3.763
469.61,3.759
469.62,3.756
469.63,3.752
469.64,3.748
469.65,3.745
469.66,3.741
469.67,3.738
469.68,3.734
469.69,3.730
469.70,3.727
469.71,3.723
469.72,3.720
469.73,3.716
469.74,3.712
469.75,3.708
469.76,3.704
469.77,3.701
469.78,3.697
469.79,3.694
469.80,3.690
469.81,3.687
469.82,3.684
469.83,3.680
469.84,3.676
469.85,3.673
469.86,3.669
469.87,3.665
469.88,3.662
469.89,3.658
469.90,3.655
469.91,3.652
469.92,3.649
469.93,3.646
469.94,3.642
469.95,3.639
469.96,3.636
469.97,3.632
469.98,3.629
469.99,3.625
470.00,3.622
470.01,3.618
470.02,3.615
470.03,3.611
470.04,3.608
470.05,3.605
470.06,3.601
470.07,3.598
470.08,3.595
470.09,3.591
470.10,3.588
470.11,3.584
470.12,3.581
470.13,3.578
470.14,3.575
470.15,3.572
470.16,3.568
470.17,3.565
470.18,3.562
470.19,3.559
470.20,3.556
470.21,3.553
470.22,3.551
470.23,3.548
470.24,3.545
470.25,3.542
470.26,3.540
470.27,3.537
470.28,3.534
470.29,3.531
470.30,3.528
470.31,3.525
470.32,3.523
470.33,3.520
470.34,3.517
470.35,3.514
470.36,3.511
470.37,3.508
470.38,3.505
470.39,3.502
470.40,3.499
470.41,3.496
470.42,3.493
470.43,3.490
470.44,3.487
470.45,3.484
470.46,3.480
470.47,3.477
470.48,3.473
470.49,3.469
470.50,3.465
470.51,3.460
470.52,3.455
470.53,3.450
470.54,3.445
470.55,3.440
470.56,3.436
470.57,3.431
470.58,3.427
470.59,3.422
470.60,3.418
470.61,3.414
470.62,3.409
470.63,3.405
470.64,3.401
470.65,3.397
470.66,3.393
470.67,3.389
470.68,3.385
470.69,3.381
470.70,3.377
470.71,3.374
470.72,3.370
470.73,3.366
470.74,3.363
470.75,3.359
470.76,3.356
470.77,3.352
470.78,3.349
470.79,3.345
470.80,3.342
470.81,3.339
470.82,3.335
470.83,3.332
470.84,3.329
470.85,3.326
470.86,3.323
470.87,3.320
470.88,3.317
470.89,3.314
470.90,3.311
470.91,3.308
470.92,3.305
470.93,3.302
470.94,3.299
470.95,3.296
470.96,3.294
470.97,3.291
470.98,3.288
470.99,3.286
471.00,3.283
