# Supplementary material for: Edible Oil-Based Extraction of Cannabis sativa L. Roots: Effect of Solvent and Temperature on Friedelin Yield and Antioxidant Activity
Source: Molecules. 2026 Apr 29;31(9):1473. doi: 10.3390/molecules31091473 (PMC13165115; doi:10.3390/molecules31091473)
Supplement: Supplementary file 1 [file molecules-31-01473-s001.zip › Raw data b-Carotene/initial absorbances/HSO - 2.txt]

"HSO - 2 OP2 - RawData"
"Wavelength nm.","Abs."
469.00,3.232
469.01,3.231
469.02,3.230
469.03,3.229
469.04,3.228
469.05,3.227
469.06,3.226
469.07,3.225
469.08,3.224
469.09,3.223
469.10,3.222
469.11,3.221
469.12,3.220
469.13,3.219
469.14,3.218
469.15,3.217
469.16,3.216
469.17,3.215
469.18,3.214
469.19,3.213
469.20,3.211
469.21,3.210
469.22,3.209
469.23,3.208
469.24,3.207
469.25,3.206
469.26,3.204
469.27,3.203
469.28,3.202
469.29,3.201
469.30,3.199
469.31,3.198
469.32,3.197
469.33,3.196
469.34,3.194
469.35,3.193
469.36,3.192
469.37,3.190
469.38,3.189
469.39,3.188
469.40,3.186
469.41,3.185
469.42,3.183
469.43,3.182
469.44,3.181
469.45,3.179
469.46,3.178
469.47,3.176
469.48,3.175
469.49,3.173
469.50,3.172
469.51,3.171
469.52,3.169
469.53,3.168
469.54,3.166
469.55,3.165
469.56,3.163
469.57,3.162
469.58,3.161
469.59,3.159
469.60,3.158
469.61,3.156
469.62,3.155
469.63,3.154
469.64,3.152
469.65,3.151
469.66,3.149
469.67,3.148
469.68,3.147
469.69,3.145
469.70,3.144
469.71,3.142
469.72,3.141
469.73,3.140
469.74,3.138
469.75,3.137
469.76,3.135
469.77,3.134
469.78,3.133
469.79,3.131
469.80,3.130
469.81,3.129
469.82,3.127
469.83,3.126
469.84,3.124
469.85,3.123
469.86,3.122
469.87,3.120
469.88,3.119
469.89,3.117
469.90,3.116
469.91,3.115
469.92,3.113
469.93,3.112
469.94,3.111
469.95,3.109
469.96,3.108
469.97,3.107
469.98,3.105
469.99,3.104
470.00,3.103
470.01,3.102
470.02,3.100
470.03,3.099
470.04,3.098
470.05,3.096
470.06,3.095
470.07,3.094
470.08,3.093
470.09,3.091
470.10,3.090
470.11,3.089
470.12,3.088
470.13,3.086
470.14,3.085
470.15,3.084
470.16,3.083
470.17,3.081
470.18,3.080
470.19,3.079
470.20,3.078
470.21,3.077
470.22,3.075
470.23,3.074
470.24,3.073
470.25,3.072
470.26,3.070
470.27,3.069
470.28,3.068
470.29,3.067
470.30,3.065
470.31,3.064
470.32,3.063
470.33,3.062
470.34,3.060
470.35,3.059
470.36,3.058
470.37,3.057
470.38,3.055
470.39,3.054
470.40,3.053
470.41,3.051
470.42,3.050
470.43,3.049
470.44,3.047
470.45,3.046
470.46,3.045
470.47,3.043
470.48,3.041
470.49,3.040
470.50,3.038
470.51,3.036
470.52,3.033
470.53,3.031
470.54,3.029
470.55,3.027
470.56,3.025
470.57,3.023
470.58,3.021
470.59,3.019
470.60,3.017
470.61,3.015
470.62,3.013
470.63,3.011
470.64,3.009
470.65,3.007
470.66,3.005
470.67,3.004
470.68,3.002
470.69,3.000
470.70,2.998
470.71,2.996
470.72,2.995
470.73,2.993
470.74,2.991
470.75,2.990
470.76,2.988
470.77,2.986
470.78,2.985
470.79,2.983
470.80,2.981
470.81,2.980
470.82,2.978
470.83,2.976
470.84,2.975
470.85,2.973
470.86,2.972
470.87,2.970
470.88,2.969
470.89,2.967
470.90,2.966
470.91,2.965
470.92,2.963
470.93,2.962
470.94,2.960
470.95,2.959
470.96,2.958
470.97,2.956
470.98,2.955
470.99,2.954
471.00,2.952
