# Supplementary material for: Edible Oil-Based Extraction of Cannabis sativa L. Roots: Effect of Solvent and Temperature on Friedelin Yield and Antioxidant Activity
Source: Molecules. 2026 Apr 29;31(9):1473. doi: 10.3390/molecules31091473 (PMC13165115; doi:10.3390/molecules31091473)
Supplement: Supplementary file 1 [file molecules-31-01473-s001.zip › Raw data b-Carotene/initial absorbances/HSO - 3.txt]

"HSO - 3 OP2 - RawData"
"Wavelength nm.","Abs."
469.00,3.428
469.01,3.427
469.02,3.426
469.03,3.425
469.04,3.423
469.05,3.422
469.06,3.421
469.07,3.420
469.08,3.419
469.09,3.417
469.10,3.416
469.11,3.415
469.12,3.413
469.13,3.412
469.14,3.411
469.15,3.409
469.16,3.408
469.17,3.407
469.18,3.405
469.19,3.404
469.20,3.402
469.21,3.401
469.22,3.399
469.23,3.398
469.24,3.396
469.25,3.395
469.26,3.393
469.27,3.392
469.28,3.390
469.29,3.389
469.30,3.387
469.31,3.385
469.32,3.384
469.33,3.382
469.34,3.380
469.35,3.379
469.36,3.377
469.37,3.375
469.38,3.373
469.39,3.372
469.40,3.370
469.41,3.368
469.42,3.366
469.43,3.364
469.44,3.363
469.45,3.361
469.46,3.359
469.47,3.357
469.48,3.355
469.49,3.353
469.50,3.351
469.51,3.350
469.52,3.348
469.53,3.346
469.54,3.344
469.55,3.342
469.56,3.340
469.57,3.338
469.58,3.336
469.59,3.335
469.60,3.333
469.61,3.331
469.62,3.329
469.63,3.328
469.64,3.326
469.65,3.324
469.66,3.322
469.67,3.321
469.68,3.319
469.69,3.317
469.70,3.316
469.71,3.314
469.72,3.312
469.73,3.310
469.74,3.309
469.75,3.307
469.76,3.305
469.77,3.304
469.78,3.302
469.79,3.300
469.80,3.299
469.81,3.297
469.82,3.295
469.83,3.293
469.84,3.292
469.85,3.290
469.86,3.288
469.87,3.287
469.88,3.285
469.89,3.284
469.90,3.282
469.91,3.280
469.92,3.279
469.93,3.277
469.94,3.276
469.95,3.274
469.96,3.272
469.97,3.271
469.98,3.269
469.99,3.267
470.00,3.266
470.01,3.264
470.02,3.263
470.03,3.261
470.04,3.259
470.05,3.258
470.06,3.256
470.07,3.255
470.08,3.253
470.09,3.251
470.10,3.250
470.11,3.248
470.12,3.247
470.13,3.245
470.14,3.244
470.15,3.242
470.16,3.240
470.17,3.239
470.18,3.237
470.19,3.236
470.20,3.234
470.21,3.233
470.22,3.231
470.23,3.229
470.24,3.228
470.25,3.226
470.26,3.225
470.27,3.223
470.28,3.222
470.29,3.220
470.30,3.219
470.31,3.217
470.32,3.216
470.33,3.214
470.34,3.213
470.35,3.211
470.36,3.210
470.37,3.208
470.38,3.206
470.39,3.205
470.40,3.203
470.41,3.202
470.42,3.200
470.43,3.198
470.44,3.196
470.45,3.195
470.46,3.193
470.47,3.191
470.48,3.189
470.49,3.187
470.50,3.184
470.51,3.182
470.52,3.179
470.53,3.176
470.54,3.174
470.55,3.171
470.56,3.169
470.57,3.166
470.58,3.164
470.59,3.161
470.60,3.159
470.61,3.156
470.62,3.154
470.63,3.152
470.64,3.149
470.65,3.147
470.66,3.145
470.67,3.142
470.68,3.140
470.69,3.138
470.70,3.136
470.71,3.134
470.72,3.131
470.73,3.129
470.74,3.127
470.75,3.125
470.76,3.123
470.77,3.121
470.78,3.119
470.79,3.117
470.80,3.115
470.81,3.113
470.82,3.111
470.83,3.109
470.84,3.107
470.85,3.105
470.86,3.103
470.87,3.101
470.88,3.100
470.89,3.098
470.90,3.096
470.91,3.094
470.92,3.092
470.93,3.091
470.94,3.089
470.95,3.087
470.96,3.086
470.97,3.084
470.98,3.082
470.99,3.081
471.00,3.079
