# Supplementary material for: Edible Oil-Based Extraction of Cannabis sativa L. Roots: Effect of Solvent and Temperature on Friedelin Yield and Antioxidant Activity
Source: Molecules. 2026 Apr 29;31(9):1473. doi: 10.3390/molecules31091473 (PMC13165115; doi:10.3390/molecules31091473)
Supplement: Supplementary file 1 [file molecules-31-01473-s001.zip › Raw data b-Carotene/initial absorbances/HSO 50 - 1.txt]

"HSO 50 - 1 - RawData"
"Wavelength nm.","Abs."
469.00,2.416
469.01,2.416
469.02,2.416
469.03,2.416
469.04,2.416
469.05,2.416
469.06,2.415
469.07,2.415
469.08,2.415
469.09,2.415
469.10,2.415
469.11,2.415
469.12,2.415
469.13,2.415
469.14,2.415
469.15,2.415
469.16,2.415
469.17,2.415
469.18,2.414
469.19,2.414
469.20,2.414
469.21,2.414
469.22,2.414
469.23,2.414
469.24,2.414
469.25,2.414
469.26,2.414
469.27,2.414
469.28,2.413
469.29,2.413
469.30,2.413
469.31,2.413
469.32,2.413
469.33,2.413
469.34,2.413
469.35,2.413
469.36,2.413
469.37,2.412
469.38,2.412
469.39,2.412
469.40,2.412
469.41,2.412
469.42,2.412
469.43,2.412
469.44,2.412
469.45,2.411
469.46,2.411
469.47,2.411
469.48,2.411
469.49,2.411
469.50,2.411
469.51,2.411
469.52,2.410
469.53,2.410
469.54,2.410
469.55,2.410
469.56,2.410
469.57,2.410
469.58,2.410
469.59,2.410
469.60,2.409
469.61,2.409
469.62,2.409
469.63,2.409
469.64,2.409
469.65,2.409
469.66,2.409
469.67,2.408
469.68,2.408
469.69,2.408
469.70,2.408
469.71,2.408
469.72,2.408
469.73,2.408
469.74,2.408
469.75,2.407
469.76,2.407
469.77,2.407
469.78,2.407
469.79,2.407
469.80,2.407
469.81,2.407
469.82,2.406
469.83,2.406
469.84,2.406
469.85,2.406
469.86,2.406
469.87,2.406
469.88,2.406
469.89,2.405
469.90,2.405
469.91,2.405
469.92,2.405
469.93,2.405
469.94,2.405
469.95,2.405
469.96,2.405
469.97,2.404
469.98,2.404
469.99,2.404
470.00,2.404
470.01,2.404
470.02,2.404
470.03,2.404
470.04,2.404
470.05,2.403
470.06,2.403
470.07,2.403
470.08,2.403
470.09,2.403
470.10,2.403
470.11,2.403
470.12,2.402
470.13,2.402
470.14,2.402
470.15,2.402
470.16,2.402
470.17,2.402
470.18,2.402
470.19,2.402
470.20,2.401
470.21,2.401
470.22,2.401
470.23,2.401
470.24,2.401
470.25,2.401
470.26,2.401
470.27,2.400
470.28,2.400
470.29,2.400
470.30,2.400
470.31,2.400
470.32,2.400
470.33,2.400
470.34,2.399
470.35,2.399
470.36,2.399
470.37,2.399
470.38,2.399
470.39,2.399
470.40,2.399
470.41,2.398
470.42,2.398
470.43,2.398
470.44,2.398
470.45,2.398
470.46,2.398
470.47,2.397
470.48,2.397
470.49,2.397
470.50,2.397
470.51,2.396
470.52,2.396
470.53,2.396
470.54,2.395
470.55,2.395
470.56,2.394
470.57,2.394
470.58,2.394
470.59,2.393
470.60,2.393
470.61,2.393
470.62,2.392
470.63,2.392
470.64,2.392
470.65,2.391
470.66,2.391
470.67,2.391
470.68,2.390
470.69,2.390
470.70,2.390
470.71,2.389
470.72,2.389
470.73,2.389
470.74,2.388
470.75,2.388
470.76,2.388
470.77,2.387
470.78,2.387
470.79,2.387
470.80,2.386
470.81,2.386
470.82,2.386
470.83,2.385
470.84,2.385
470.85,2.385
470.86,2.385
470.87,2.384
470.88,2.384
470.89,2.384
470.90,2.383
470.91,2.383
470.92,2.383
470.93,2.382
470.94,2.382
470.95,2.382
470.96,2.382
470.97,2.381
470.98,2.381
470.99,2.381
471.00,2.380
