# Supplementary material for: Edible Oil-Based Extraction of Cannabis sativa L. Roots: Effect of Solvent and Temperature on Friedelin Yield and Antioxidant Activity
Source: Molecules. 2026 Apr 29;31(9):1473. doi: 10.3390/molecules31091473 (PMC13165115; doi:10.3390/molecules31091473)
Supplement: Supplementary file 1 [file molecules-31-01473-s001.zip › Raw data b-Carotene/initial absorbances/HSO 50 - 2.txt]

"HSO 50 - 2 - RawData"
"Wavelength nm.","Abs."
469.00,2.357
469.01,2.357
469.02,2.358
469.03,2.358
469.04,2.358
469.05,2.359
469.06,2.359
469.07,2.359
469.08,2.359
469.09,2.360
469.10,2.360
469.11,2.360
469.12,2.361
469.13,2.361
469.14,2.361
469.15,2.362
469.16,2.362
469.17,2.362
469.18,2.363
469.19,2.363
469.20,2.363
469.21,2.364
469.22,2.364
469.23,2.365
469.24,2.365
469.25,2.365
469.26,2.366
469.27,2.366
469.28,2.367
469.29,2.367
469.30,2.367
469.31,2.368
469.32,2.368
469.33,2.369
469.34,2.369
469.35,2.370
469.36,2.370
469.37,2.371
469.38,2.371
469.39,2.371
469.40,2.372
469.41,2.372
469.42,2.373
469.43,2.373
469.44,2.374
469.45,2.374
469.46,2.375
469.47,2.376
469.48,2.376
469.49,2.377
469.50,2.377
469.51,2.378
469.52,2.378
469.53,2.379
469.54,2.379
469.55,2.380
469.56,2.380
469.57,2.381
469.58,2.381
469.59,2.382
469.60,2.382
469.61,2.383
469.62,2.383
469.63,2.384
469.64,2.384
469.65,2.385
469.66,2.385
469.67,2.385
469.68,2.386
469.69,2.386
469.70,2.387
469.71,2.387
469.72,2.388
469.73,2.388
469.74,2.389
469.75,2.389
469.76,2.390
469.77,2.390
469.78,2.391
469.79,2.391
469.80,2.391
469.81,2.392
469.82,2.392
469.83,2.393
469.84,2.393
469.85,2.394
469.86,2.394
469.87,2.395
469.88,2.395
469.89,2.396
469.90,2.396
469.91,2.396
469.92,2.397
469.93,2.397
469.94,2.398
469.95,2.398
469.96,2.399
469.97,2.399
469.98,2.399
469.99,2.400
470.00,2.400
470.01,2.401
470.02,2.401
470.03,2.401
470.04,2.402
470.05,2.402
470.06,2.403
470.07,2.403
470.08,2.403
470.09,2.404
470.10,2.404
470.11,2.404
470.12,2.405
470.13,2.405
470.14,2.406
470.15,2.406
470.16,2.406
470.17,2.407
470.18,2.407
470.19,2.408
470.20,2.408
470.21,2.409
470.22,2.409
470.23,2.409
470.24,2.410
470.25,2.410
470.26,2.410
470.27,2.411
470.28,2.411
470.29,2.411
470.30,2.412
470.31,2.412
470.32,2.412
470.33,2.413
470.34,2.413
470.35,2.413
470.36,2.414
470.37,2.414
470.38,2.415
470.39,2.415
470.40,2.415
470.41,2.416
470.42,2.416
470.43,2.416
470.44,2.416
470.45,2.417
470.46,2.417
470.47,2.417
470.48,2.417
470.49,2.418
470.50,2.418
470.51,2.418
470.52,2.418
470.53,2.419
470.54,2.419
470.55,2.419
470.56,2.419
470.57,2.419
470.58,2.419
470.59,2.420
470.60,2.420
470.61,2.420
470.62,2.420
470.63,2.420
470.64,2.420
470.65,2.421
470.66,2.421
470.67,2.421
470.68,2.421
470.69,2.421
470.70,2.422
470.71,2.422
470.72,2.422
470.73,2.422
470.74,2.422
470.75,2.422
470.76,2.422
470.77,2.423
470.78,2.423
470.79,2.423
470.80,2.423
470.81,2.423
470.82,2.423
470.83,2.423
470.84,2.423
470.85,2.424
470.86,2.424
470.87,2.424
470.88,2.424
470.89,2.424
470.90,2.424
470.91,2.424
470.92,2.424
470.93,2.424
470.94,2.424
470.95,2.424
470.96,2.424
470.97,2.424
470.98,2.424
470.99,2.424
471.00,2.425
