# Supplementary material for: Edible Oil-Based Extraction of Cannabis sativa L. Roots: Effect of Solvent and Temperature on Friedelin Yield and Antioxidant Activity
Source: Molecules. 2026 Apr 29;31(9):1473. doi: 10.3390/molecules31091473 (PMC13165115; doi:10.3390/molecules31091473)
Supplement: Supplementary file 1 [file molecules-31-01473-s001.zip › Raw data b-Carotene/initial absorbances/HSO 50 - 3.txt]

"HSO 50 - 3 - RawData"
"Wavelength nm.","Abs."
469.00,2.487
469.01,2.487
469.02,2.487
469.03,2.487
469.04,2.488
469.05,2.488
469.06,2.488
469.07,2.489
469.08,2.489
469.09,2.490
469.10,2.490
469.11,2.490
469.12,2.491
469.13,2.491
469.14,2.491
469.15,2.492
469.16,2.492
469.17,2.493
469.18,2.493
469.19,2.493
469.20,2.494
469.21,2.494
469.22,2.495
469.23,2.495
469.24,2.495
469.25,2.496
469.26,2.496
469.27,2.497
469.28,2.497
469.29,2.498
469.30,2.498
469.31,2.499
469.32,2.499
469.33,2.500
469.34,2.500
469.35,2.501
469.36,2.501
469.37,2.502
469.38,2.502
469.39,2.503
469.40,2.503
469.41,2.504
469.42,2.505
469.43,2.505
469.44,2.506
469.45,2.506
469.46,2.507
469.47,2.507
469.48,2.508
469.49,2.509
469.50,2.509
469.51,2.510
469.52,2.510
469.53,2.511
469.54,2.512
469.55,2.512
469.56,2.513
469.57,2.513
469.58,2.514
469.59,2.515
469.60,2.515
469.61,2.516
469.62,2.516
469.63,2.517
469.64,2.518
469.65,2.518
469.66,2.519
469.67,2.519
469.68,2.520
469.69,2.520
469.70,2.521
469.71,2.521
469.72,2.522
469.73,2.523
469.74,2.523
469.75,2.524
469.76,2.524
469.77,2.525
469.78,2.525
469.79,2.526
469.80,2.526
469.81,2.527
469.82,2.527
469.83,2.528
469.84,2.529
469.85,2.529
469.86,2.530
469.87,2.530
469.88,2.531
469.89,2.532
469.90,2.532
469.91,2.533
469.92,2.533
469.93,2.534
469.94,2.535
469.95,2.535
469.96,2.536
469.97,2.537
469.98,2.537
469.99,2.538
470.00,2.539
470.01,2.539
470.02,2.540
470.03,2.541
470.04,2.542
470.05,2.542
470.06,2.543
470.07,2.544
470.08,2.544
470.09,2.545
470.10,2.545
470.11,2.546
470.12,2.547
470.13,2.547
470.14,2.548
470.15,2.549
470.16,2.549
470.17,2.550
470.18,2.551
470.19,2.551
470.20,2.552
470.21,2.553
470.22,2.553
470.23,2.554
470.24,2.555
470.25,2.555
470.26,2.556
470.27,2.557
470.28,2.557
470.29,2.558
470.30,2.558
470.31,2.559
470.32,2.560
470.33,2.560
470.34,2.561
470.35,2.562
470.36,2.562
470.37,2.563
470.38,2.564
470.39,2.564
470.40,2.565
470.41,2.565
470.42,2.566
470.43,2.567
470.44,2.567
470.45,2.568
470.46,2.569
470.47,2.569
470.48,2.570
470.49,2.570
470.50,2.571
470.51,2.571
470.52,2.572
470.53,2.572
470.54,2.572
470.55,2.573
470.56,2.573
470.57,2.574
470.58,2.574
470.59,2.574
470.60,2.575
470.61,2.575
470.62,2.575
470.63,2.576
470.64,2.576
470.65,2.576
470.66,2.577
470.67,2.577
470.68,2.577
470.69,2.577
470.70,2.578
470.71,2.578
470.72,2.578
470.73,2.579
470.74,2.579
470.75,2.579
470.76,2.579
470.77,2.580
470.78,2.580
470.79,2.580
470.80,2.580
470.81,2.580
470.82,2.581
470.83,2.581
470.84,2.581
470.85,2.581
470.86,2.581
470.87,2.581
470.88,2.581
470.89,2.582
470.90,2.582
470.91,2.582
470.92,2.582
470.93,2.582
470.94,2.582
470.95,2.582
470.96,2.582
470.97,2.582
470.98,2.582
470.99,2.582
471.00,2.582
