# Supplementary material for: Edible Oil-Based Extraction of Cannabis sativa L. Roots: Effect of Solvent and Temperature on Friedelin Yield and Antioxidant Activity
Source: Molecules. 2026 Apr 29;31(9):1473. doi: 10.3390/molecules31091473 (PMC13165115; doi:10.3390/molecules31091473)
Supplement: Supplementary file 1 [file molecules-31-01473-s001.zip › Raw data b-Carotene/initial absorbances/HSO 70 - 2.txt]

"HSO 70 - 2 - RawData"
"Wavelength nm.","Abs."
469.00,3.036
469.01,3.036
469.02,3.036
469.03,3.035
469.04,3.035
469.05,3.035
469.06,3.035
469.07,3.035
469.08,3.035
469.09,3.034
469.10,3.034
469.11,3.034
469.12,3.034
469.13,3.034
469.14,3.034
469.15,3.034
469.16,3.034
469.17,3.034
469.18,3.033
469.19,3.033
469.20,3.033
469.21,3.033
469.22,3.033
469.23,3.033
469.24,3.032
469.25,3.032
469.26,3.032
469.27,3.032
469.28,3.032
469.29,3.032
469.30,3.031
469.31,3.031
469.32,3.031
469.33,3.031
469.34,3.031
469.35,3.031
469.36,3.030
469.37,3.030
469.38,3.030
469.39,3.029
469.40,3.029
469.41,3.029
469.42,3.029
469.43,3.029
469.44,3.028
469.45,3.028
469.46,3.028
469.47,3.028
469.48,3.027
469.49,3.027
469.50,3.027
469.51,3.026
469.52,3.026
469.53,3.026
469.54,3.025
469.55,3.025
469.56,3.025
469.57,3.024
469.58,3.024
469.59,3.024
469.60,3.023
469.61,3.023
469.62,3.023
469.63,3.022
469.64,3.022
469.65,3.022
469.66,3.021
469.67,3.021
469.68,3.021
469.69,3.020
469.70,3.020
469.71,3.020
469.72,3.020
469.73,3.019
469.74,3.019
469.75,3.019
469.76,3.018
469.77,3.018
469.78,3.018
469.79,3.017
469.80,3.017
469.81,3.017
469.82,3.017
469.83,3.017
469.84,3.017
469.85,3.017
469.86,3.017
469.87,3.017
469.88,3.016
469.89,3.016
469.90,3.016
469.91,3.016
469.92,3.016
469.93,3.015
469.94,3.015
469.95,3.015
469.96,3.015
469.97,3.015
469.98,3.014
469.99,3.014
470.00,3.014
470.01,3.014
470.02,3.014
470.03,3.014
470.04,3.013
470.05,3.013
470.06,3.013
470.07,3.013
470.08,3.013
470.09,3.013
470.10,3.012
470.11,3.012
470.12,3.012
470.13,3.012
470.14,3.012
470.15,3.012
470.16,3.012
470.17,3.011
470.18,3.011
470.19,3.011
470.20,3.011
470.21,3.011
470.22,3.011
470.23,3.011
470.24,3.011
470.25,3.011
470.26,3.011
470.27,3.010
470.28,3.010
470.29,3.010
470.30,3.010
470.31,3.010
470.32,3.010
470.33,3.010
470.34,3.010
470.35,3.010
470.36,3.010
470.37,3.010
470.38,3.010
470.39,3.009
470.40,3.009
470.41,3.009
470.42,3.009
470.43,3.009
470.44,3.009
470.45,3.008
470.46,3.008
470.47,3.008
470.48,3.007
470.49,3.007
470.50,3.007
470.51,3.006
470.52,3.005
470.53,3.004
470.54,3.004
470.55,3.003
470.56,3.002
470.57,3.002
470.58,3.001
470.59,3.001
470.60,3.000
470.61,2.999
470.62,2.999
470.63,2.998
470.64,2.997
470.65,2.997
470.66,2.996
470.67,2.995
470.68,2.995
470.69,2.994
470.70,2.993
470.71,2.993
470.72,2.992
470.73,2.992
470.74,2.991
470.75,2.990
470.76,2.990
470.77,2.989
470.78,2.989
470.79,2.988
470.80,2.987
470.81,2.987
470.82,2.986
470.83,2.985
470.84,2.985
470.85,2.984
470.86,2.983
470.87,2.983
470.88,2.982
470.89,2.981
470.90,2.981
470.91,2.980
470.92,2.980
470.93,2.979
470.94,2.978
470.95,2.978
470.96,2.977
470.97,2.976
470.98,2.976
470.99,2.975
471.00,2.974
