# Supplementary material for: Edible Oil-Based Extraction of Cannabis sativa L. Roots: Effect of Solvent and Temperature on Friedelin Yield and Antioxidant Activity
Source: Molecules. 2026 Apr 29;31(9):1473. doi: 10.3390/molecules31091473 (PMC13165115; doi:10.3390/molecules31091473)
Supplement: Supplementary file 1 [file molecules-31-01473-s001.zip › Raw data b-Carotene/initial absorbances/HSO 70 - 3.txt]

"HSO 70 - 3 - RawData"
"Wavelength nm.","Abs."
469.00,3.263
469.01,3.262
469.02,3.262
469.03,3.261
469.04,3.261
469.05,3.260
469.06,3.259
469.07,3.259
469.08,3.258
469.09,3.258
469.10,3.257
469.11,3.256
469.12,3.256
469.13,3.255
469.14,3.255
469.15,3.254
469.16,3.253
469.17,3.253
469.18,3.252
469.19,3.251
469.20,3.250
469.21,3.250
469.22,3.249
469.23,3.248
469.24,3.247
469.25,3.247
469.26,3.246
469.27,3.245
469.28,3.244
469.29,3.244
469.30,3.243
469.31,3.242
469.32,3.241
469.33,3.240
469.34,3.240
469.35,3.239
469.36,3.238
469.37,3.237
469.38,3.236
469.39,3.235
469.40,3.234
469.41,3.233
469.42,3.232
469.43,3.231
469.44,3.230
469.45,3.230
469.46,3.229
469.47,3.228
469.48,3.227
469.49,3.226
469.50,3.225
469.51,3.224
469.52,3.223
469.53,3.222
469.54,3.221
469.55,3.220
469.56,3.219
469.57,3.218
469.58,3.217
469.59,3.216
469.60,3.215
469.61,3.214
469.62,3.213
469.63,3.212
469.64,3.212
469.65,3.211
469.66,3.210
469.67,3.209
469.68,3.208
469.69,3.207
469.70,3.206
469.71,3.205
469.72,3.204
469.73,3.203
469.74,3.202
469.75,3.201
469.76,3.200
469.77,3.199
469.78,3.198
469.79,3.197
469.80,3.196
469.81,3.195
469.82,3.194
469.83,3.193
469.84,3.192
469.85,3.191
469.86,3.190
469.87,3.189
469.88,3.188
469.89,3.187
469.90,3.186
469.91,3.185
469.92,3.184
469.93,3.184
469.94,3.183
469.95,3.182
469.96,3.181
469.97,3.180
469.98,3.179
469.99,3.178
470.00,3.177
470.01,3.176
470.02,3.175
470.03,3.174
470.04,3.173
470.05,3.172
470.06,3.171
470.07,3.170
470.08,3.170
470.09,3.169
470.10,3.168
470.11,3.167
470.12,3.166
470.13,3.165
470.14,3.165
470.15,3.164
470.16,3.163
470.17,3.162
470.18,3.161
470.19,3.160
470.20,3.159
470.21,3.159
470.22,3.158
470.23,3.157
470.24,3.156
470.25,3.155
470.26,3.154
470.27,3.153
470.28,3.152
470.29,3.151
470.30,3.150
470.31,3.150
470.32,3.149
470.33,3.148
470.34,3.147
470.35,3.146
470.36,3.145
470.37,3.145
470.38,3.144
470.39,3.143
470.40,3.142
470.41,3.141
470.42,3.140
470.43,3.139
470.44,3.138
470.45,3.137
470.46,3.136
470.47,3.134
470.48,3.133
470.49,3.132
470.50,3.130
470.51,3.128
470.52,3.126
470.53,3.125
470.54,3.123
470.55,3.121
470.56,3.119
470.57,3.117
470.58,3.115
470.59,3.114
470.60,3.112
470.61,3.110
470.62,3.108
470.63,3.107
470.64,3.105
470.65,3.103
470.66,3.102
470.67,3.100
470.68,3.098
470.69,3.097
470.70,3.095
470.71,3.094
470.72,3.092
470.73,3.090
470.74,3.089
470.75,3.087
470.76,3.086
470.77,3.084
470.78,3.083
470.79,3.081
470.80,3.080
470.81,3.078
470.82,3.077
470.83,3.075
470.84,3.074
470.85,3.072
470.86,3.071
470.87,3.070
470.88,3.068
470.89,3.067
470.90,3.065
470.91,3.064
470.92,3.063
470.93,3.061
470.94,3.060
470.95,3.059
470.96,3.057
470.97,3.056
470.98,3.055
470.99,3.053
471.00,3.052
