# Supplementary material for: Edible Oil-Based Extraction of Cannabis sativa L. Roots: Effect of Solvent and Temperature on Friedelin Yield and Antioxidant Activity
Source: Molecules. 2026 Apr 29;31(9):1473. doi: 10.3390/molecules31091473 (PMC13165115; doi:10.3390/molecules31091473)
Supplement: Supplementary file 1 [file molecules-31-01473-s001.zip › Raw data b-Carotene/initial absorbances/HSO 90 - 1.txt]

"HSO 90 - 1 - RawData"
"Wavelength nm.","Abs."
469.00,2.451
469.01,2.451
469.02,2.451
469.03,2.451
469.04,2.451
469.05,2.451
469.06,2.451
469.07,2.451
469.08,2.451
469.09,2.451
469.10,2.451
469.11,2.451
469.12,2.451
469.13,2.451
469.14,2.451
469.15,2.451
469.16,2.451
469.17,2.451
469.18,2.451
469.19,2.451
469.20,2.451
469.21,2.451
469.22,2.451
469.23,2.451
469.24,2.452
469.25,2.452
469.26,2.452
469.27,2.452
469.28,2.452
469.29,2.452
469.30,2.452
469.31,2.452
469.32,2.452
469.33,2.452
469.34,2.452
469.35,2.452
469.36,2.452
469.37,2.452
469.38,2.452
469.39,2.452
469.40,2.452
469.41,2.453
469.42,2.453
469.43,2.453
469.44,2.453
469.45,2.453
469.46,2.453
469.47,2.453
469.48,2.453
469.49,2.453
469.50,2.453
469.51,2.453
469.52,2.453
469.53,2.453
469.54,2.453
469.55,2.453
469.56,2.453
469.57,2.453
469.58,2.453
469.59,2.453
469.60,2.453
469.61,2.453
469.62,2.453
469.63,2.453
469.64,2.453
469.65,2.454
469.66,2.454
469.67,2.454
469.68,2.454
469.69,2.454
469.70,2.454
469.71,2.454
469.72,2.454
469.73,2.454
469.74,2.454
469.75,2.454
469.76,2.454
469.77,2.454
469.78,2.454
469.79,2.454
469.80,2.454
469.81,2.454
469.82,2.454
469.83,2.454
469.84,2.455
469.85,2.455
469.86,2.455
469.87,2.455
469.88,2.455
469.89,2.455
469.90,2.455
469.91,2.455
469.92,2.455
469.93,2.455
469.94,2.455
469.95,2.455
469.96,2.455
469.97,2.455
469.98,2.455
469.99,2.455
470.00,2.455
470.01,2.455
470.02,2.455
470.03,2.455
470.04,2.455
470.05,2.455
470.06,2.455
470.07,2.455
470.08,2.456
470.09,2.456
470.10,2.456
470.11,2.456
470.12,2.456
470.13,2.456
470.14,2.456
470.15,2.456
470.16,2.456
470.17,2.456
470.18,2.456
470.19,2.456
470.20,2.456
470.21,2.456
470.22,2.456
470.23,2.456
470.24,2.456
470.25,2.456
470.26,2.457
470.27,2.457
470.28,2.457
470.29,2.457
470.30,2.457
470.31,2.457
470.32,2.457
470.33,2.457
470.34,2.457
470.35,2.457
470.36,2.457
470.37,2.457
470.38,2.457
470.39,2.457
470.40,2.457
470.41,2.457
470.42,2.457
470.43,2.457
470.44,2.457
470.45,2.457
470.46,2.457
470.47,2.457
470.48,2.457
470.49,2.457
470.50,2.457
470.51,2.457
470.52,2.457
470.53,2.457
470.54,2.457
470.55,2.456
470.56,2.456
470.57,2.456
470.58,2.456
470.59,2.456
470.60,2.456
470.61,2.456
470.62,2.455
470.63,2.455
470.64,2.455
470.65,2.455
470.66,2.455
470.67,2.455
470.68,2.454
470.69,2.454
470.70,2.454
470.71,2.454
470.72,2.454
470.73,2.454
470.74,2.454
470.75,2.453
470.76,2.453
470.77,2.453
470.78,2.453
470.79,2.453
470.80,2.453
470.81,2.453
470.82,2.452
470.83,2.452
470.84,2.452
470.85,2.452
470.86,2.452
470.87,2.452
470.88,2.451
470.89,2.451
470.90,2.451
470.91,2.451
470.92,2.451
470.93,2.451
470.94,2.450
470.95,2.450
470.96,2.450
470.97,2.450
470.98,2.450
470.99,2.450
471.00,2.449
