# Supplementary material for: Edible Oil-Based Extraction of Cannabis sativa L. Roots: Effect of Solvent and Temperature on Friedelin Yield and Antioxidant Activity
Source: Molecules. 2026 Apr 29;31(9):1473. doi: 10.3390/molecules31091473 (PMC13165115; doi:10.3390/molecules31091473)
Supplement: Supplementary file 1 [file molecules-31-01473-s001.zip › Raw data b-Carotene/initial absorbances/HSO 90 - 2.txt]

"HSO 90 - 2 - RawData"
"Wavelength nm.","Abs."
469.00,2.734
469.01,2.734
469.02,2.733
469.03,2.733
469.04,2.733
469.05,2.733
469.06,2.733
469.07,2.732
469.08,2.732
469.09,2.732
469.10,2.732
469.11,2.732
469.12,2.731
469.13,2.731
469.14,2.731
469.15,2.731
469.16,2.731
469.17,2.730
469.18,2.730
469.19,2.730
469.20,2.730
469.21,2.729
469.22,2.729
469.23,2.729
469.24,2.729
469.25,2.728
469.26,2.728
469.27,2.728
469.28,2.727
469.29,2.727
469.30,2.727
469.31,2.727
469.32,2.726
469.33,2.726
469.34,2.726
469.35,2.725
469.36,2.725
469.37,2.725
469.38,2.724
469.39,2.724
469.40,2.724
469.41,2.723
469.42,2.723
469.43,2.723
469.44,2.722
469.45,2.722
469.46,2.722
469.47,2.721
469.48,2.721
469.49,2.720
469.50,2.720
469.51,2.720
469.52,2.719
469.53,2.719
469.54,2.718
469.55,2.718
469.56,2.718
469.57,2.717
469.58,2.717
469.59,2.716
469.60,2.716
469.61,2.715
469.62,2.715
469.63,2.715
469.64,2.714
469.65,2.714
469.66,2.713
469.67,2.713
469.68,2.713
469.69,2.712
469.70,2.712
469.71,2.711
469.72,2.711
469.73,2.711
469.74,2.710
469.75,2.710
469.76,2.710
469.77,2.709
469.78,2.709
469.79,2.708
469.80,2.708
469.81,2.708
469.82,2.707
469.83,2.707
469.84,2.706
469.85,2.706
469.86,2.706
469.87,2.705
469.88,2.705
469.89,2.704
469.90,2.704
469.91,2.704
469.92,2.703
469.93,2.703
469.94,2.702
469.95,2.702
469.96,2.702
469.97,2.701
469.98,2.701
469.99,2.700
470.00,2.700
470.01,2.700
470.02,2.699
470.03,2.699
470.04,2.698
470.05,2.698
470.06,2.698
470.07,2.697
470.08,2.697
470.09,2.696
470.10,2.696
470.11,2.695
470.12,2.695
470.13,2.695
470.14,2.694
470.15,2.694
470.16,2.693
470.17,2.693
470.18,2.692
470.19,2.692
470.20,2.692
470.21,2.691
470.22,2.691
470.23,2.690
470.24,2.690
470.25,2.690
470.26,2.689
470.27,2.689
470.28,2.688
470.29,2.688
470.30,2.688
470.31,2.687
470.32,2.687
470.33,2.686
470.34,2.686
470.35,2.686
470.36,2.685
470.37,2.685
470.38,2.684
470.39,2.684
470.40,2.683
470.41,2.683
470.42,2.683
470.43,2.682
470.44,2.682
470.45,2.681
470.46,2.681
470.47,2.680
470.48,2.680
470.49,2.679
470.50,2.678
470.51,2.678
470.52,2.677
470.53,2.676
470.54,2.675
470.55,2.675
470.56,2.674
470.57,2.673
470.58,2.672
470.59,2.672
470.60,2.671
470.61,2.670
470.62,2.669
470.63,2.669
470.64,2.668
470.65,2.667
470.66,2.666
470.67,2.666
470.68,2.665
470.69,2.664
470.70,2.664
470.71,2.663
470.72,2.662
470.73,2.662
470.74,2.661
470.75,2.660
470.76,2.660
470.77,2.659
470.78,2.658
470.79,2.658
470.80,2.657
470.81,2.656
470.82,2.656
470.83,2.655
470.84,2.654
470.85,2.654
470.86,2.653
470.87,2.652
470.88,2.652
470.89,2.651
470.90,2.651
470.91,2.650
470.92,2.649
470.93,2.649
470.94,2.648
470.95,2.648
470.96,2.647
470.97,2.647
470.98,2.646
470.99,2.645
471.00,2.645
