# Supplementary material for: Edible Oil-Based Extraction of Cannabis sativa L. Roots: Effect of Solvent and Temperature on Friedelin Yield and Antioxidant Activity
Source: Molecules. 2026 Apr 29;31(9):1473. doi: 10.3390/molecules31091473 (PMC13165115; doi:10.3390/molecules31091473)
Supplement: Supplementary file 1 [file molecules-31-01473-s001.zip › Raw data b-Carotene/initial absorbances/HSO 90 - 3.txt]

"HSO 90 - 3 - RawData"
"Wavelength nm.","Abs."
469.00,2.210
469.01,2.210
469.02,2.210
469.03,2.210
469.04,2.210
469.05,2.210
469.06,2.210
469.07,2.210
469.08,2.210
469.09,2.210
469.10,2.210
469.11,2.210
469.12,2.210
469.13,2.210
469.14,2.210
469.15,2.210
469.16,2.210
469.17,2.210
469.18,2.210
469.19,2.209
469.20,2.209
469.21,2.209
469.22,2.209
469.23,2.209
469.24,2.209
469.25,2.209
469.26,2.209
469.27,2.209
469.28,2.209
469.29,2.209
469.30,2.209
469.31,2.209
469.32,2.209
469.33,2.209
469.34,2.208
469.35,2.208
469.36,2.208
469.37,2.208
469.38,2.208
469.39,2.208
469.40,2.208
469.41,2.208
469.42,2.208
469.43,2.208
469.44,2.208
469.45,2.208
469.46,2.208
469.47,2.208
469.48,2.207
469.49,2.207
469.50,2.207
469.51,2.207
469.52,2.207
469.53,2.207
469.54,2.207
469.55,2.207
469.56,2.207
469.57,2.207
469.58,2.206
469.59,2.206
469.60,2.206
469.61,2.206
469.62,2.206
469.63,2.206
469.64,2.206
469.65,2.206
469.66,2.206
469.67,2.206
469.68,2.205
469.69,2.205
469.70,2.205
469.71,2.205
469.72,2.205
469.73,2.205
469.74,2.205
469.75,2.205
469.76,2.205
469.77,2.204
469.78,2.204
469.79,2.204
469.80,2.204
469.81,2.204
469.82,2.204
469.83,2.204
469.84,2.204
469.85,2.204
469.86,2.204
469.87,2.203
469.88,2.203
469.89,2.203
469.90,2.203
469.91,2.203
469.92,2.203
469.93,2.203
469.94,2.203
469.95,2.203
469.96,2.202
469.97,2.202
469.98,2.202
469.99,2.202
470.00,2.202
470.01,2.202
470.02,2.202
470.03,2.202
470.04,2.202
470.05,2.202
470.06,2.201
470.07,2.201
470.08,2.201
470.09,2.201
470.10,2.201
470.11,2.201
470.12,2.201
470.13,2.201
470.14,2.201
470.15,2.200
470.16,2.200
470.17,2.200
470.18,2.200
470.19,2.200
470.20,2.200
470.21,2.200
470.22,2.200
470.23,2.200
470.24,2.200
470.25,2.199
470.26,2.199
470.27,2.199
470.28,2.199
470.29,2.199
470.30,2.199
470.31,2.199
470.32,2.199
470.33,2.199
470.34,2.198
470.35,2.198
470.36,2.198
470.37,2.198
470.38,2.198
470.39,2.198
470.40,2.198
470.41,2.198
470.42,2.198
470.43,2.197
470.44,2.197
470.45,2.197
470.46,2.197
470.47,2.197
470.48,2.197
470.49,2.196
470.50,2.196
470.51,2.196
470.52,2.196
470.53,2.195
470.54,2.195
470.55,2.195
470.56,2.195
470.57,2.195
470.58,2.194
470.59,2.194
470.60,2.194
470.61,2.194
470.62,2.193
470.63,2.193
470.64,2.193
470.65,2.193
470.66,2.192
470.67,2.192
470.68,2.192
470.69,2.192
470.70,2.192
470.71,2.191
470.72,2.191
470.73,2.191
470.74,2.191
470.75,2.190
470.76,2.190
470.77,2.190
470.78,2.190
470.79,2.190
470.80,2.189
470.81,2.189
470.82,2.189
470.83,2.189
470.84,2.189
470.85,2.188
470.86,2.188
470.87,2.188
470.88,2.188
470.89,2.188
470.90,2.187
470.91,2.187
470.92,2.187
470.93,2.187
470.94,2.187
470.95,2.186
470.96,2.186
470.97,2.186
470.98,2.186
470.99,2.186
471.00,2.185
