# Supplementary material for: Edible Oil-Based Extraction of Cannabis sativa L. Roots: Effect of Solvent and Temperature on Friedelin Yield and Antioxidant Activity
Source: Molecules. 2026 Apr 29;31(9):1473. doi: 10.3390/molecules31091473 (PMC13165115; doi:10.3390/molecules31091473)
Supplement: Supplementary file 1 [file molecules-31-01473-s001.zip › Raw data b-Carotene/initial absorbances/MCT - 1.txt]

"MCT - 1 - RawData"
"Wavelength nm.","Abs."
469.00,2.875
469.01,2.875
469.02,2.875
469.03,2.875
469.04,2.875
469.05,2.875
469.06,2.875
469.07,2.875
469.08,2.875
469.09,2.875
469.10,2.875
469.11,2.875
469.12,2.875
469.13,2.875
469.14,2.874
469.15,2.874
469.16,2.874
469.17,2.874
469.18,2.874
469.19,2.874
469.20,2.874
469.21,2.874
469.22,2.874
469.23,2.874
469.24,2.874
469.25,2.874
469.26,2.874
469.27,2.873
469.28,2.873
469.29,2.873
469.30,2.873
469.31,2.873
469.32,2.873
469.33,2.873
469.34,2.873
469.35,2.873
469.36,2.873
469.37,2.873
469.38,2.873
469.39,2.873
469.40,2.873
469.41,2.873
469.42,2.873
469.43,2.873
469.44,2.873
469.45,2.873
469.46,2.873
469.47,2.873
469.48,2.872
469.49,2.872
469.50,2.872
469.51,2.872
469.52,2.872
469.53,2.872
469.54,2.872
469.55,2.872
469.56,2.872
469.57,2.872
469.58,2.872
469.59,2.872
469.60,2.872
469.61,2.872
469.62,2.872
469.63,2.872
469.64,2.872
469.65,2.872
469.66,2.872
469.67,2.872
469.68,2.872
469.69,2.872
469.70,2.872
469.71,2.872
469.72,2.872
469.73,2.872
469.74,2.872
469.75,2.872
469.76,2.872
469.77,2.872
469.78,2.872
469.79,2.872
469.80,2.871
469.81,2.871
469.82,2.871
469.83,2.871
469.84,2.871
469.85,2.871
469.86,2.871
469.87,2.871
469.88,2.871
469.89,2.871
469.90,2.871
469.91,2.871
469.92,2.871
469.93,2.871
469.94,2.871
469.95,2.870
469.96,2.870
469.97,2.870
469.98,2.870
469.99,2.870
470.00,2.870
470.01,2.870
470.02,2.870
470.03,2.870
470.04,2.870
470.05,2.870
470.06,2.870
470.07,2.870
470.08,2.869
470.09,2.869
470.10,2.869
470.11,2.869
470.12,2.869
470.13,2.869
470.14,2.869
470.15,2.869
470.16,2.869
470.17,2.869
470.18,2.869
470.19,2.869
470.20,2.869
470.21,2.869
470.22,2.869
470.23,2.869
470.24,2.869
470.25,2.869
470.26,2.869
470.27,2.869
470.28,2.869
470.29,2.869
470.30,2.869
470.31,2.869
470.32,2.869
470.33,2.869
470.34,2.869
470.35,2.868
470.36,2.868
470.37,2.868
470.38,2.868
470.39,2.868
470.40,2.868
470.41,2.868
470.42,2.868
470.43,2.868
470.44,2.867
470.45,2.867
470.46,2.867
470.47,2.867
470.48,2.867
470.49,2.866
470.50,2.866
470.51,2.865
470.52,2.865
470.53,2.864
470.54,2.863
470.55,2.863
470.56,2.862
470.57,2.862
470.58,2.861
470.59,2.861
470.60,2.860
470.61,2.859
470.62,2.859
470.63,2.858
470.64,2.858
470.65,2.857
470.66,2.857
470.67,2.856
470.68,2.856
470.69,2.855
470.70,2.854
470.71,2.854
470.72,2.853
470.73,2.853
470.74,2.852
470.75,2.852
470.76,2.851
470.77,2.851
470.78,2.850
470.79,2.850
470.80,2.849
470.81,2.849
470.82,2.848
470.83,2.848
470.84,2.848
470.85,2.847
470.86,2.847
470.87,2.846
470.88,2.846
470.89,2.845
470.90,2.845
470.91,2.844
470.92,2.844
470.93,2.844
470.94,2.843
470.95,2.843
470.96,2.842
470.97,2.842
470.98,2.841
470.99,2.841
471.00,2.841
