# Supplementary material for: Edible Oil-Based Extraction of Cannabis sativa L. Roots: Effect of Solvent and Temperature on Friedelin Yield and Antioxidant Activity
Source: Molecules. 2026 Apr 29;31(9):1473. doi: 10.3390/molecules31091473 (PMC13165115; doi:10.3390/molecules31091473)
Supplement: Supplementary file 1 [file molecules-31-01473-s001.zip › Raw data b-Carotene/initial absorbances/MCT - 2.txt]

"MCT - 2 - RawData"
"Wavelength nm.","Abs."
469.00,2.736
469.01,2.736
469.02,2.735
469.03,2.735
469.04,2.735
469.05,2.735
469.06,2.735
469.07,2.735
469.08,2.735
469.09,2.735
469.10,2.734
469.11,2.734
469.12,2.734
469.13,2.734
469.14,2.734
469.15,2.734
469.16,2.734
469.17,2.733
469.18,2.733
469.19,2.733
469.20,2.733
469.21,2.733
469.22,2.733
469.23,2.732
469.24,2.732
469.25,2.732
469.26,2.732
469.27,2.732
469.28,2.731
469.29,2.731
469.30,2.731
469.31,2.731
469.32,2.731
469.33,2.730
469.34,2.730
469.35,2.730
469.36,2.730
469.37,2.730
469.38,2.730
469.39,2.729
469.40,2.729
469.41,2.729
469.42,2.729
469.43,2.729
469.44,2.728
469.45,2.728
469.46,2.728
469.47,2.728
469.48,2.728
469.49,2.727
469.50,2.727
469.51,2.727
469.52,2.727
469.53,2.726
469.54,2.726
469.55,2.726
469.56,2.726
469.57,2.726
469.58,2.725
469.59,2.725
469.60,2.725
469.61,2.725
469.62,2.724
469.63,2.724
469.64,2.724
469.65,2.724
469.66,2.723
469.67,2.723
469.68,2.723
469.69,2.723
469.70,2.722
469.71,2.722
469.72,2.722
469.73,2.722
469.74,2.722
469.75,2.721
469.76,2.721
469.77,2.721
469.78,2.721
469.79,2.720
469.80,2.720
469.81,2.720
469.82,2.720
469.83,2.719
469.84,2.719
469.85,2.719
469.86,2.719
469.87,2.718
469.88,2.718
469.89,2.718
469.90,2.718
469.91,2.717
469.92,2.717
469.93,2.717
469.94,2.717
469.95,2.716
469.96,2.716
469.97,2.716
469.98,2.716
469.99,2.715
470.00,2.715
470.01,2.715
470.02,2.715
470.03,2.714
470.04,2.714
470.05,2.714
470.06,2.714
470.07,2.714
470.08,2.713
470.09,2.713
470.10,2.713
470.11,2.713
470.12,2.712
470.13,2.712
470.14,2.712
470.15,2.712
470.16,2.712
470.17,2.711
470.18,2.711
470.19,2.711
470.20,2.711
470.21,2.711
470.22,2.710
470.23,2.710
470.24,2.710
470.25,2.710
470.26,2.710
470.27,2.709
470.28,2.709
470.29,2.709
470.30,2.709
470.31,2.709
470.32,2.708
470.33,2.708
470.34,2.708
470.35,2.708
470.36,2.707
470.37,2.707
470.38,2.707
470.39,2.707
470.40,2.706
470.41,2.706
470.42,2.706
470.43,2.706
470.44,2.705
470.45,2.705
470.46,2.705
470.47,2.705
470.48,2.704
470.49,2.704
470.50,2.703
470.51,2.703
470.52,2.702
470.53,2.702
470.54,2.701
470.55,2.701
470.56,2.700
470.57,2.700
470.58,2.699
470.59,2.699
470.60,2.698
470.61,2.698
470.62,2.697
470.63,2.697
470.64,2.696
470.65,2.695
470.66,2.695
470.67,2.694
470.68,2.694
470.69,2.693
470.70,2.693
470.71,2.692
470.72,2.692
470.73,2.691
470.74,2.691
470.75,2.690
470.76,2.690
470.77,2.689
470.78,2.689
470.79,2.689
470.80,2.688
470.81,2.688
470.82,2.687
470.83,2.687
470.84,2.686
470.85,2.686
470.86,2.685
470.87,2.685
470.88,2.684
470.89,2.684
470.90,2.683
470.91,2.683
470.92,2.683
470.93,2.682
470.94,2.682
470.95,2.681
470.96,2.681
470.97,2.680
470.98,2.680
470.99,2.679
471.00,2.679
