# Supplementary material for: Edible Oil-Based Extraction of Cannabis sativa L. Roots: Effect of Solvent and Temperature on Friedelin Yield and Antioxidant Activity
Source: Molecules. 2026 Apr 29;31(9):1473. doi: 10.3390/molecules31091473 (PMC13165115; doi:10.3390/molecules31091473)
Supplement: Supplementary file 1 [file molecules-31-01473-s001.zip › Raw data b-Carotene/initial absorbances/MCT - 3.txt]

"MCT - 3 - RawData"
"Wavelength nm.","Abs."
469.00,2.997
469.01,2.997
469.02,2.996
469.03,2.996
469.04,2.996
469.05,2.996
469.06,2.996
469.07,2.995
469.08,2.995
469.09,2.995
469.10,2.995
469.11,2.995
469.12,2.994
469.13,2.994
469.14,2.994
469.15,2.994
469.16,2.994
469.17,2.993
469.18,2.993
469.19,2.993
469.20,2.993
469.21,2.992
469.22,2.992
469.23,2.992
469.24,2.992
469.25,2.991
469.26,2.991
469.27,2.991
469.28,2.991
469.29,2.990
469.30,2.990
469.31,2.990
469.32,2.989
469.33,2.989
469.34,2.989
469.35,2.989
469.36,2.988
469.37,2.988
469.38,2.988
469.39,2.988
469.40,2.987
469.41,2.987
469.42,2.987
469.43,2.986
469.44,2.986
469.45,2.986
469.46,2.985
469.47,2.985
469.48,2.985
469.49,2.984
469.50,2.984
469.51,2.984
469.52,2.983
469.53,2.983
469.54,2.983
469.55,2.982
469.56,2.982
469.57,2.982
469.58,2.981
469.59,2.981
469.60,2.980
469.61,2.980
469.62,2.980
469.63,2.979
469.64,2.979
469.65,2.979
469.66,2.978
469.67,2.978
469.68,2.978
469.69,2.977
469.70,2.977
469.71,2.977
469.72,2.977
469.73,2.976
469.74,2.976
469.75,2.975
469.76,2.975
469.77,2.975
469.78,2.975
469.79,2.974
469.80,2.974
469.81,2.974
469.82,2.973
469.83,2.973
469.84,2.973
469.85,2.972
469.86,2.972
469.87,2.972
469.88,2.971
469.89,2.971
469.90,2.971
469.91,2.971
469.92,2.970
469.93,2.970
469.94,2.970
469.95,2.969
469.96,2.969
469.97,2.969
469.98,2.968
469.99,2.968
470.00,2.968
470.01,2.968
470.02,2.967
470.03,2.967
470.04,2.967
470.05,2.966
470.06,2.966
470.07,2.966
470.08,2.965
470.09,2.965
470.10,2.965
470.11,2.964
470.12,2.964
470.13,2.963
470.14,2.963
470.15,2.963
470.16,2.962
470.17,2.962
470.18,2.961
470.19,2.961
470.20,2.961
470.21,2.960
470.22,2.960
470.23,2.959
470.24,2.959
470.25,2.959
470.26,2.958
470.27,2.958
470.28,2.957
470.29,2.957
470.30,2.957
470.31,2.956
470.32,2.956
470.33,2.955
470.34,2.955
470.35,2.955
470.36,2.954
470.37,2.954
470.38,2.953
470.39,2.953
470.40,2.953
470.41,2.952
470.42,2.952
470.43,2.951
470.44,2.951
470.45,2.950
470.46,2.950
470.47,2.949
470.48,2.948
470.49,2.948
470.50,2.947
470.51,2.946
470.52,2.945
470.53,2.944
470.54,2.942
470.55,2.941
470.56,2.940
470.57,2.939
470.58,2.938
470.59,2.937
470.60,2.936
470.61,2.935
470.62,2.934
470.63,2.933
470.64,2.932
470.65,2.931
470.66,2.930
470.67,2.930
470.68,2.929
470.69,2.928
470.70,2.927
470.71,2.926
470.72,2.925
470.73,2.924
470.74,2.923
470.75,2.922
470.76,2.921
470.77,2.920
470.78,2.919
470.79,2.918
470.80,2.917
470.81,2.917
470.82,2.916
470.83,2.915
470.84,2.914
470.85,2.913
470.86,2.912
470.87,2.911
470.88,2.910
470.89,2.909
470.90,2.908
470.91,2.908
470.92,2.907
470.93,2.906
470.94,2.905
470.95,2.904
470.96,2.903
470.97,2.902
470.98,2.902
470.99,2.901
471.00,2.900
